# Supplementary material for: Insights of the dental calculi microbiome of pre-Columbian inhabitants from Puerto Rico
Source: PeerJ. 2017 May 2;5:e3277. doi: 10.7717/peerj.3277 (PMC5417066; doi:10.7717/peerj.3277)
Supplement: Data S1 — OTU Table Blank Control [file peerj-05-3277-s008.txt]

# Constructed from biom file
#OTU ID	Control.1
346085	17.0
236377	1.0
816470	5.0
137056	6.0
272947	5.0
870544	1.0
274731	1.0
4444764	47.0
788268	1.0
698517	1.0
582083	1.0
1108685	2.0
553653	3.0
201726	3.0
562618	43.0
780555	1.0
1108960	1.0
253744	14.0
779654	1.0
130864	2.0
179512	1.0
1081058	1.0
534888	1.0
564093	4.0
686219	1.0
331752	3.0
580850	4.0
202662	1.0
520808	1.0
4335446	1.0
826076	1.0
922362	3.0
807035	1.0
1072867	1.0
88154	1.0
91115	2.0
1090006	7.0
290799	1.0
442501	9.0
931643	22.0
982266	856.0
4433511	2.0
2885855	2.0
1941120	2.0
1110303	4.0
4472813	1.0
1143515	1.0
846710	1.0
974121	6.0
153978	381.0
463861	2.0
55589	2.0
828676	1.0
150491	1.0
1106498	1.0
2307137	8.0
4363494	1.0
814277	9.0
40205	1.0
793941	1.0
514041	1.0
876714	3.0
99994	1.0
673019	1.0
1085832	11.0
861376	2.0
358343	1.0
576641	1.0
358590	1.0
244063	3.0
223139	1.0
275303	2.0
4335432	35.0
811187	1.0
295086	1.0
4171394	1.0
235666	5.0
813885	9.0
582007	3.0
259044	2.0
4340165	14.0
272493	2.0
573035	7564.0
788519	1.0
252675	1.0
319982	1.0
305465	9.0
143131	1.0
238109	10.0
711526	5.0
295854	1.0
657266	1.0
1109251	1.0
1144747	1.0
3992507	2.0
916108	1.0
330081	2.0
648854	1.0
1790396	1.0
828162	2.0
4194886	1.0
717396	2.0
3109779	1.0
1129425	1.0
4349732	1.0
128235	14.0
567166	3.0
249773	2.0
544258	5.0
557292	3.0
239744	1.0
257800	11.0
606419	2.0
1022861	53.0
111659	9.0
1030540	1.0
134616	10.0
235287	1.0
4297391	3.0
262551	1.0
543963	7.0
183480	1.0
158047	1.0
136268	2.0
4476079	30.0
110514	1.0
7346	1.0
1080820	5.0
650499	1.0
819400	7.0
256272	2.0
1108886	1.0
249975	1.0
4340507	7.0
146154	3.0
109391	1.0
817734	17.0
1074016	20.0
172063	2.0
735771	55.0
580578	20.0
676299	1.0
1787355	1.0
2675748	1.0
345158	1.0
564586	4.0
680608	3.0
856926	1.0
768560	1.0
286874	7.0
321721	1.0
4425615	1.0
782953	1.0
270842	5.0
554705	2.0
810167	1.0
578911	20.0
870751	1.0
591482	4.0
112952	6.0
250550	1.0
547097	18.0
181589	5.0
513055	1.0
833174	4.0
258161	9.0
580497	5.0
1071699	2.0
722264	1.0
672695	1.0
591642	6.0
534204	1.0
533198	1.0
566717	1.0
811263	3.0
1099914	10.0
4425571	1.0
240866	1.0
240715	2.0
1049961	1.0
19020	1.0
833645	3.0
938794	5.0
555945	791.0
1115685	1.0
27188	1.0
512378	4.0
305430	1.0
110220	3.0
974925	1.0
559489	1.0
167761	4.0
574102	1.0
833317	47.0
798634	246.0
245980	6.0
552849	4.0
1512104	1.0
245860	1.0
209489	1.0
42014	1.0
572368	5.0
1106016	4.0
143678	1.0
887059	1.0
153982	2.0
339076	1.0
573070	1.0
817067	1.0
2896107	5.0
3692330	2.0
217383	1.0
589900	1.0
928776	37.0
37911	2.0
247851	1.0
231787	1.0
49131	2.0
1132020	1.0
617766	2.0
248170	1.0
930555	1.0
544465	1.0
551602	3.0
89763	12.0
795075	3.0
4418696	1.0
917641	1.0
332471	1.0
533246	6.0
128223	5.0
103400	13.0
356027	5.0
1039594	839.0
423795	2.0
3603697	1.0
544851	93.0
319708	2.0
586791	1.0
131051	1.0
638858	3.0
255859	6.0
590298	2.0
1105944	10.0
582391	16.0
4409730	1.0
1092833	978.0
1044436	3.0
222183	1.0
141176	2.0
673969	1.0
94055	1.0
4398985	3.0
793461	1.0
1110625	1.0
972033	4.0
4302793	2.0
407437	1.0
301554	1.0
992428	1.0
339598	1.0
4328567	6.0
217548	9.0
809744	1.0
254401	8.0
4349212	1.0
627435	3.0
1037355	66.0
1657331	1.0
594023	1.0
547806	2.0
560846	1.0
807415	859.0
4443276	1.0
554420	1.0
628226	1.0
1122610	1.0
542475	3.0
324517	7.0
4372918	3.0
3348667	1.0
511192	1.0
220013	1.0
929544	1.0
2470350	1.0
558911	7.0
4324483	4.0
172332	1.0
159543	1.0
552989	4.0
506057	15.0
251465	1.0
35330	17.0
777852	1.0
1546872	1.0
113748	1.0
306532	1.0
139019	51.0
137635	3.0
240137	1.0
1002005	17.0
504674	1841.0
587444	38.0
173654	1.0
1111200	1.0
244255	1.0
2065980	18.0
334459	1.0
112867	3.0
883748	92.0
1107346	6.0
185167	1.0
4111715	1.0
556561	1.0
4438355	1.0
990864	15.0
546690	1.0
4427114	2.0
3894019	2.0
4237640	2.0
873887	16.0
995960	13.0
820558	1.0
348049	17.0
271621	1.0
549756	2.0
299284	2.0
4446058	8.0
923151	1.0
1081815	55.0
656520	370.0
4391816	1.0
670399	4.0
748798	1.0
335380	6.0
591683	2.0
261296	14.0
783719	12.0
1106748	1.0
1134726	1.0
816529	2.0
303300	8.0
720353	2.0
245951	1.0
541517	1.0
353494	5.0
656889	8.0
347860	1.0
257611	1.0
341674	1.0
3333615	1.0
261590	3.0
632850	3.0
315831	1.0
591805	1.0
4342881	4.0
153535	3.0
263248	1.0
47778	2.0
258056	2.0
1048878	5.0
1107280	5.0
2095261	1.0
4302799	2.0
742248	1.0
219330	17.0
3773438	2.0
1108726	9.0
4408739	1.0
1087325	6.0
338140	2.0
338142	1.0
888300	1.0
748601	3.0
248126	1.0
3956482	2.0
342723	75.0
759624	2.0
4357500	1.0
200552	1.0
3133081	115.0
186479	1.0
463546	1.0
4442381	1.0
1021043	1.0
4453355	1.0
111868	1.0
275759	1.0
203418	1.0
1075891	6.0
133075	28.0
113711	2.0
4319297	1.0
718367	6.0
622288	9.0
723142	8.0
561452	2.0
547714	1.0
509051	1.0
303326	3.0
588605	2.0
219151	1.0
254145	1.0
570552	6.0
575143	9.0
403701	1.0
1078248	11.0
1084906	1.0
277793	1.0
586230	4.0
927380	1.0
572991	4.0
2194872	2.0
2194873	1.0
881726	1.0
134470	91.0
321451	1.0
4456891	1.0
2194875	2.0
576724	1.0
14652	1.0
574141	2.0
544177	1042.0
557974	1552.0
14659	4.0
86452	1.0
4425214	3.0
137072	1.0
264913	1.0
1130640	1.0
1000161	4.0
2360704	4.0
3872653	89.0
944197	1.0
836475	10.0
1094887	2.0
2266011	11.0
261663	1.0
576928	25.0
551895	2.0
552687	21.0
172202	1.0
4469492	2.0
4445432	1.0
722776	1.0
551344	1.0
32083	20.0
1103391	4.0
4396655	4.0
917156	2.0
300805	1.0
1793401	115.0
823024	19.0
888953	2.0
319655	1.0
988314	90.0
141365	8.0
290186	7.0
380713	6.0
4449288	2.0
840291	4.0
311035	1.0
1117255	4.0
807180	5.0
4366655	2.0
268513	1.0
586306	1.0
4371107	3.0
565900	1.0
437014	3.0
514550	6.0
333608	1.0
1115576	4.0
347704	4.0
567444	6.0
261882	1.0
588197	2.0
895220	2437.0
240298	1.0
245654	3.0
917739	1.0
4130483	2.0
937813	17.0
584177	2.0
151713	1.0
593329	2.0
956654	162.0
520385	4.0
4308655	1.0
4191382	2.0
539878	1.0
141564	1.0
640043	2.0
222581	1.0
544313	4.0
830539	5.0
180611	1.0
511848	1.0
849156	7.0
939252	2.0
813906	2.0
543684	1.0
3252211	2.0
929901	1275.0
874754	64.0
614083	4.0
1084865	1957.0
4302554	4.0
1106324	13.0
558300	1.0
197273	1.0
710863	3.0
817550	2.0
351211	3.0
136151	9.0
221902	2.0
293471	1.0
510204	3.0
656314	1.0
829745	21.0
984280	1.0
725404	1.0
357330	1.0
235807	3.0
255128	12.0
408093	1.0
575785	5.0
570692	1.0
828667	3.0
355695	1.0
909052	1.0
759916	12.0
588630	1.0
1084045	10.0
817234	17.0
294682	3.0
503406	1.0
578073	2.0
788205	4.0
920506	1.0
189073	1.0
573624	6.0
706432	3.0
237492	1.0
1133976	6.0
439036	1.0
790420	7.0
2213383	3.0
4245392	10.0
547749	1.0
543942	1.0
4379814	2.0
1068902	2.0
802804	3.0
897627	2.0
3581990	1.0
347529	2.0
276168	2.0
329302	2.0
1121270	2.0
329490	1.0
819037	13.0
882780	2.0
206278	5.0
1047041	11.0
1649772	1.0
133467	11.0
813047	12.0
4335968	12.0
831877	1.0
1074210	1.0
358068	8.0
547608	2.0
764682	1.0
1682858	2.0
587598	1.0
4465539	1.0
269063	9.0
143894	294.0
645617	1.0
543083	2.0
2685602	1.0
846104	1.0
567569	3.0
276605	4.0
579608	311.0
251983	9.0
4337868	2.0
401798	2.0
941096	14.0
409932	1.0
321409	1.0
222071	3.0
153158	1.0
235293	5.0
559935	8.0
1055824	9.0
524292	3.0
819976	1.0
87167	1.0
813945	1.0
4458047	1.0
1107716	9.0
1011712	1.0
4457167	1.0
399197	2.0
4316556	2.0
1052264	33.0
796865	15.0
4456068	1.0
902334	1.0
182912	73.0
562922	3.0
854050	4.0
1108308	9.0
640652	4.0
242006	22.0
555635	9.0
240064	2.0
574432	3.0
441265	1.0
283765	1.0
132101	3.0
365415	5.0
1108289	28.0
620224	1.0
194151	2.0
1101451	117.0
804770	2.0
74352	2.0
271922	1.0
818468	1.0
1098866	2.0
3334375	34.0
4361536	5.0
444649	1.0
514028	1.0
4361436	1.0
813938	1.0
816291	7.0
820738	1.0
578508	1.0
4402202	1.0
850108	1.0
362172	3.0
577562	1.0
170774	1.0
2025460	2.0
662645	1.0
237613	1.0
12541	2.0
262379	7.0
255389	1.0
555079	2.0
589282	1.0
1108275	9.0
570383	29.0
3040333	1.0
4299771	1.0
610664	1.0
331521	3.0
12464	2.0
4317170	1.0
1127748	1.0
532336	3.0
657034	2.0
236583	1.0
675940	1.0
366851	2.0
295725	2.0
816441	6.0
312070	2.0
818603	1.0
1136510	1.0
400315	4.0
14903	6.0
112836	1.0
264673	2.0
4432889	11.0
547360	3.0
114415	1.0
530861	1.0
591747	49.0
337083	12.0
219034	4.0
3544	1.0
256974	7.0
3541	4.0
4390905	5.0
1139084	1.0
187466	3.0
247332	1.0
4470894	1.0
188942	1.0
167937	1.0
1082846	25.0
3639039	1.0
891054	2.0
180516	2.0
257417	1.0
694995	1.0
71078	1.0
3330560	1.0
537953	1.0
4434375	1.0
1082539	2.0
1136403	1.0
271644	3.0
1106617	58.0
904196	1.0
324748	1.0
749340	6.0
1081618	1.0
814363	17.0
350759	2.0
544092	1.0
340077	3.0
1106130	7.0
257224	1.0
561885	1.0
1012112	15.0
515709	1.0
689528	10.0
236679	3.0
4393921	2.0
695185	5.0
1105814	21.0
1003206	1.0
815596	3.0
144740	8.0
4319933	1.0
219818	1.0
224822	6.0
937372	2.0
248199	3.0
769222	1.0
3956472	1.0
311522	2.0
960217	1.0
3956477	1.0
109263	1.0
248619	2.0
451449	4.0
332557	4.0
403068	1.0
968261	34.0
398604	1.0
646549	108.0
1742485	1.0
994098	3.0
984831	1.0
573124	1.0
415661	5.0
157428	133.0
801192	6.0
3531225	1.0
848816	57.0
873972	1.0
1833672	3.0
367433	1.0
553648	10.0
2739099	72.0
128347	9.0
62986	2.0
941487	7.0
328095	1.0
1051517	18.0
1122588	2.0
855333	1.0
549682	1.0
439908	1.0
1123054	2.0
539360	2.0
562084	9.0
575028	3.0
99373	2.0
566839	8.0
960695	1.0
4306488	2.0
651436	1.0
882018	1.0
662808	2.0
359365	1.0
847582	1.0
245723	1.0
541223	1.0
254346	1.0
722895	1.0
152361	1.0
1132745	15.0
520530	3.0
217746	3.0
854272	24.0
541108	1.0
131559	1.0
576007	20.0
732609	1.0
982582	1.0
1078207	1.0
588216	1.0
794280	1.0
1130173	2.0
186004	1.0
549954	10.0
3093433	1.0
2025458	10.0
884500	13.0
763358	1.0
249280	8.0
114292	1.0
1062748	3.0
767680	48.0
1096572	1.0
254041	1.0
1125320	23.0
712797	7.0
568436	3.0
273239	562.0
113609	1.0
527397	4.0
170405	4.0
827089	1.0
1138512	1.0
60325	1.0
710123	1.0
286686	1.0
549557	7.0
132985	1.0
4383172	1.0
1033473	105.0
170409	5.0
1040713	2.0
143326	1.0
129048	15.0
155936	5.0
269930	1.0
769643	3.0
761601	3.0
3843951	44.0
242184	1.0
863013	1.0
514996	1.0
4437581	1.0
349828	1.0
526833	1.0
1566691	2.0
547824	1.0
815989	3.0
949789	1.0
591651	4.0
204335	1.0
4424705	1.0
437105	557.0
569335	1.0
719440	1.0
1088134	6.0
1107760	1.0
370287	1.0
699353	1.0
276959	20.0
1119031	1.0
159041	1.0
4418677	2.0
672144	11.0
1105652	5.0
138914	1.0
65683	1.0
992246	2.0
616682	5.0
931045	2.0
4074385	1.0
731707	1.0
288249	1.0
4419173	1.0
1137879	6.0
250264	3.0
198910	1.0
262708	1.0
546371	36.0
4324041	1.0
1111294	304.0
1893782	1.0
4452899	2.0
977188	3.0
837069	7.0
2294362	2.0
1004452	16.0
510316	1.0
3334378	1.0
1068499	1.0
4372114	2.0
963344	5.0
143362	1.0
140966	2.0
548079	1.0
954381	1.0
112326	1.0
961783	36.0
441155	10.0
554221	1.0
772277	1.0
940737	7.0
536866	4.0
199488	4.0
876066	4.0
805706	1.0
509047	1.0
12112	2.0
967427	1.0
952203	213.0
608293	2.0
280799	1.0
1030519	1.0
1097359	3.0
516593	1.0
643177	1.0
189407	4.0
217320	1.0
1084157	1747.0
560146	5.0
760955	1.0
240388	3.0
4354477	1.0
593659	1.0
299267	2.0
325388	1.0
259419	1.0
4431803	1.0
3801733	7.0
824801	3.0
567725	1.0
932696	1.0
547926	3.0
1068955	1.0
247509	1.0
351338	1.0
822358	2.0
4327501	7.0
571004	1.0
936752	3.0
823633	3.0
1105574	13.0
828043	392.0
181467	1.0
836096	6.0
4329376	2.0
250032	3.0
589504	3.0
2364698	2.0
503354	3.0
236596	13.0
919466	22.0
654742	12.0
1009894	1300.0
254007	2.0
1022944	1.0
