# Supplementary material for: Insights of the dental calculi microbiome of pre-Columbian inhabitants from Puerto Rico
Source: PeerJ. 2017 May 2;5:e3277. doi: 10.7717/peerj.3277 (PMC5417066; doi:10.7717/peerj.3277)
Supplement: Data S2 — OTU Table Soil [file peerj-05-3277-s009.txt]

# Constructed from biom file
#OTU ID	Soil.DNA
68763	6.0
4479944	1.0
1115110	17.0
320782	5.0
257321	42.0
586084	21.0
4448095	1.0
590356	5.0
937813	3.0
216771	3.0
828151	39.0
4369748	4.0
904452	206.0
547926	3.0
702896	9.0
4308656	1.0
814363	1.0
1140285	1.0
141564	16.0
3892522	4.0
258158	27.0
544092	12.0
3691870	2.0
4295894	5.0
538016	9750.0
257224	49.0
587975	13.0
4433512	4.0
573296	1.0
1012112	1.0
410549	2.0
353899	2.0
1146405	21.0
4329003	8.0
150328	9.0
253622	414.0
579583	1.0
534888	2.0
251539	163.0
686219	5.0
940161	4.0
4294646	1.0
1639777	70.0
235943	11.0
1131545	2.0
631107	160.0
1062966	41.0
2984010	78.0
88154	4.0
819185	3.0
3443340	262.0
143212	2.0
217448	11.0
356523	3.0
960217	36.0
834418	3.0
1088265	2.0
2885855	15.0
605150	1.0
691349	28.0
4413494	1.0
1081618	8.0
4632	3.0
255128	13.0
250348	23.0
213177	6.0
208343	3.0
570692	1.0
563273	1.0
537516	1.0
4335432	3.0
545487	49.0
4314522	3.0
211188	6.0
593430	51.0
4413214	1.0
4282096	7.0
55589	3.0
348270	4.0
591683	36.0
505587	3.0
697990	7.0
533926	144.0
332293	107.0
2739099	175.0
543864	7.0
4451433	4.0
876717	6.0
941487	5.0
2571880	2.0
1134094	12.0
4356373	4.0
1043045	187.0
572991	198.0
4335968	8.0
384716	1.0
593329	2.0
4335436	5.0
223139	4.0
408706	8.0
256241	2.0
2739100	1.0
547749	199.0
246178	1.0
360518	1.0
537883	1.0
311035	67.0
253644	1.0
509487	2.0
586306	22.0
539978	217.0
813885	7.0
257088	4.0
562008	9.0
961009	6.0
153544	33.0
855860	35.0
4304452	166.0
4433574	3.0
573137	21.0
4452899	2.0
1137185	6.0
4426289	6.0
332788	1.0
1132745	154.0
824801	6.0
242929	16.0
245124	1.0
203689	1.0
542933	3.0
4410295	10.0
241499	47.0
989109	3.0
699353	1.0
4408821	3.0
1682858	27.0
560629	2.0
812696	1.0
236554	1.0
151263	34.0
547544	41.0
252012	4.0
642522	1.0
992035	4.0
554483	11.0
1106498	5.0
640043	38.0
237703	2.0
550937	3.0
567569	862.0
257611	4.0
2579229	68.0
137956	5.0
1110625	11.0
4316328	8.0
838527	9.0
583767	17.0
255859	24.0
560353	1.0
3956482	2.0
4342881	108.0
814529	2.0
329035	2.0
246078	20.0
160311	1.0
4302793	4.0
763545	13.0
949062	2.0
632751	1.0
3453734	2.0
4429835	49.0
731533	1.0
63696	1.0
40511	1.0
782413	1.0
1027418	5.0
4317753	3.0
577397	19.0
920506	1.0
253744	10.0
151865	5.0
3843956	1.0
706682	22.0
1144738	1.0
338140	2.0
249975	1.0
591747	627.0
546371	7.0
170774	18.0
93508	12.0
235594	1.0
104622	18.0
569952	5.0
172063	196.0
509119	4.0
592187	48.0
82558	1.0
586563	2.0
585537	19.0
879361	1.0
412145	1.0
4366579	12.0
2675748	1.0
512030	57.0
558394	1.0
4413349	3.0
3334377	2.0
837878	1.0
4329988	121.0
788498	2.0
1081178	633.0
235293	38.0
242006	18.0
114903	6.0
672144	1.0
555635	302.0
65684	12.0
2025458	12.0
4306214	22.0
2579228	3.0
534856	1.0
816291	25.0
2801319	115.0
250550	12.0
699694	1.0
628393	14.0
741975	2.0
538573	3.0
543528	5.0
246387	432.0
138034	1.0
2675750	12.0
155940	1.0
544441	1.0
580497	3.0
625511	26.0
268513	1.0
837069	13.0
406145	25.0
247956	1.0
750018	18.0
950668	2.0
570189	2.0
242098	91.0
585529	7.0
240715	113.0
709657	1.0
559211	3.0
4361436	27.0
513426	5.0
4320919	9.0
4476079	3.0
112045	2.0
3334378	1.0
818509	1.0
106310	4.0
957360	4.0
585584	1.0
4409907	1.0
248375	12.0
587013	10.0
1024352	707.0
697027	1.0
257461	16.0
550219	4.0
250533	13.0
4470190	1.0
512378	9.0
547148	5.0
570387	1.0
4354039	15.0
656652	6.0
523224	2.0
264748	1293.0
874750	6.0
805707	1.0
525199	7.0
137445	22.0
4339286	5.0
1109587	7.0
540946	9.0
2065980	242.0
822419	10.0
137642	12.0
1139405	25.0
177975	13.0
144554	3.0
551344	10.0
876066	29.0
634142	2.0
1071927	9.0
332042	1.0
626554	1.0
1017063	2.0
4057605	1.0
288283	1.0
610418	24.0
511930	57.0
738747	3.0
113224	34.0
4458917	8.0
238116	1.0
113935	3.0
4302303	6.0
972341	1.0
806564	4.0
83531	2.0
200536	16.0
1022861	258.0
89763	64.0
341939	5.0
1111373	15.0
63126	3.0
1013967	51.0
2326547	1.0
744041	1.0
44738	5.0
581639	1.0
578911	11.0
154482	1.0
86075	19.0
554602	1.0
589123	10.0
247331	4.0
566165	3.0
723142	12.0
423795	2.0
4321464	1137.0
3662847	159.0
891054	1.0
668525	3.0
78784	43.0
88872	3.0
586387	3.0
776170	4.0
351211	8.0
