# Supplementary material for: Insights of the dental calculi microbiome of pre-Columbian inhabitants from Puerto Rico
Source: PeerJ. 2017 May 2;5:e3277. doi: 10.7717/peerj.3277 (PMC5417066; doi:10.7717/peerj.3277)
Supplement: Data S4 — Dental Calculi Genus Level Filtered [file peerj-05-3277-s011.xls]

## Sheet: table_mc245_sorted_L6
Genus	D.21	E.19	E.26	F.20	G.18	G.21	G.22	I.19	I.23A	I.23B	I.24A	I.24B	Calculi.F24.DNA	Calculi.H6.DNA	Calculi.M8.DNA	Supragingival1	Supragingival2	Supragingival3	Supragingival4	Subgingival1	Subgingival2	Subgingival3	Subgingival4	Saliva1	Saliva2	Saliva3	Saliva4	1b	2b	3b	5b	7b	S4	S5	S13	S14	S16	Soil.DNA
_1-68	0	0	0	0	0	0	0	0	0	0	0	0	0	0	0	0	0	0	0	0	0	0	0	0	0	0	0	0	0	0	0.000108061	0	0	0	0	0	0	0
02d06	0	0	0	0	0	0	0	0	0	0	0	0	0	0	0	0	0	0	0	0	0	0	0	0	0	0	0	0	0	0	0	0	2.50947e-05	3.0159e-05	9.4434e-05	2.89825e-05	0.000272705	0
5-7N15	0.00125156	0.0701619	0.00331126	0	0	0.00113766	0.00161031	0	0.00742942	0.00664452	0.0016	0	0	0	0	0	0	0	0	0	0	0	0	0	0	0	0.000233155	0	0	0	0	0	0	0	0	6.03802e-07	0	0
A17	0	0	0	0	0	0	0	0	0	0	0	0	0	0	0	0	0	0	0	0	0	0	0	0	0	0	0	0	0	0	0	0	0	0	0	0	0	0
Abiotrophia	0	0	0	0	0	0	0	0	0	0	0	0	0	0	0	0	0.000380807	0.000553403	0	0	0.00198659	0	0.000716503	0	0	0	0.000699464	0	0	0	0	0	0	0	0	0	0	0
Achromobacter	0	0	0	0	0	0	0	0	0	0	0	0	0	0	0	0	0	0	0	0	0	0	0	0	0	0	0	0	0	0.000214487	0	0	0	0	0	0	0	0
Acidaminococcus	0	0	0	0.00296736	0	0	0	0	0	0	0	0	0	0	0	0	0	0	0	0	0	0	0	0	0	0	0	0	0	0	0	0	0.00103293	0	0	0	0	0
Acidovorax	0	0	0.00165563	0	0.0026738	0.0102389	0	0	0	0	0.0016	0	0	0	0	0	0	0	0	0	0	0	0	0.000419111	0	0	0	1.39786e-05	0	0	0	0	0	0	0	0	0	0
Acinetobacter	0	0.00077101	0.00165563	0	0	0	0.00107354	0.00114025	0	0	0	0	0	0	0	0	0	0	0	0	0	0	0	0	0	0	0	0.00901619	0.0313467	0.142358	0.0155608	0.0348465	5.26179e-05	1.43255e-05	2.1709e-06	1.2076e-05	0.00031975	0
Acrocarpospora	0	0	0	0	0	0	0	0	0	0	0	0	0.00408163	0.00598802	0	0	0	0	0	0	0	0	0	0	0	0	0	0	0	0	0	0	0	0	0	0	0	0
Actinoalloteichus	0	0	0	0	0	0	0	0	0	0	0	0	0	0	0	0	0	0	0	0	0	0	0	0	0	0	0	1.39786e-05	0	0	0	0	0	0	0	0	0	0
Actinobacillus	0	0	0	0	0	0	0	0	0	0	0	0	0	0	0	0	0.000761615	0.0221361	0.00158983	0	0.00297989	0	0.000238834	0.0428891	0.00655572	0.00482204	0.0282117	0	0	0	0	0	1.61901e-05	7.53974e-07	1.19399e-05	3.62281e-06	1.59477e-06	0
Actinokineospora	0	0	0	0	0	0	0	0	0	0	0	0	0	0	0	0	0	0	0	0	0	0	0	0	0	0	0	0.00310325	0.00159968	0.000720064	0.00075643	0.002345	0	0	0	0	0	0
Actinomadura	0	0	0	0	0	0	0	0	0	0	0	0	0	0	0	0	0	0	0	0	0	0	0	0	0	0	0	0.000461293	0.00202901	0.0053775	0.00129674	0.000557605	0	0	0	0	0	0
Actinomyces	0	0	0	0	0	0.00113766	0	0.00114025	0	0	0	0	0	0	0	0.0261584	0.179551	0.0467626	0.0177152	0.00361011	0.0129128	0.114586	0.0143301	0.0122939	0.00579929	0.0075775	0.00932618	0	0	0	0	0.000122215	1.05236e-05	9.04769e-06	2.71362e-05	8.45322e-06	2.55162e-05	0.000784485
Actinomycetospora	0	0	0	0	0	0	0	0	0	0	0	0	0	0	0	0	0	0	0	0	0	0	0	0	0	0	0	0.000307529	0	0	0	0	0	0	0	0	0	0
Actinoplanes	0.0100125	0.00077101	0.00496689	0.0178042	0	0.00113766	0.0085883	0.0022805	0	0.0116279	0.016	0	0	0	0	0	0	0	0	0	0	0	0	0	0	0	0	0	0	0	0	0	0	0	0	0	0	0.00017433
Actinopolyspora	0	0	0	0	0	0	0	0	0	0	0	0	0	0	0	0	0	0	0.000227118	0	0	0	0	0	0	0	0	0	0	0	0	0	0	0	0	0	0	0.00278928
Adhaeribacter	0	0	0.00165563	0	0	0	0	0	0.00148588	0	0	0	0	0	0	0	0	0	0	0	0	0	0	0	0	0	0	0	0	0	0	0	0	0	0	0	0	0
Adlercreutzia	0	0	0	0	0	0	0	0	0	0	0	0	0	0	0	0	0	0	0	0	0	0	0	0	0	0	0	0	0	0	0	0	0	7.53974e-07	0	6.03802e-07	0	0
Aerococcus	0	0	0	0	0	0	0	0	0	0	0	0	0	0	0	0	0	0	0	0	0	0	0	0	0	0	0	0	0	0	0	0	0	0	0	1.2076e-06	2.39215e-06	0
Aeromicrobium	0	0	0	0	0	0	0	0	0	0	0	0	0	0	0	0	0	0	0	0	0	0	0	0	0	0	0	0.00264195	2.94059e-05	0	0.000108061	0	0	0	0	0	0	0
Afifella	0.00500626	0	0	0	0	0	0	0	0	0	0	0	0	0	0	0	0	0	0	0	0	0	0	0	0	0	0	5.59143e-05	0.000123505	0	0.000216123	0	0	0	0	0	0	0
Afipia	0	0	0	0	0	0	0	0	0	0	0	0	0	0	0	0	0	0	0	0	0	0	0	0	0	0	0	0	0	0	0	0	0	0	0	0	0	0
Aggregatibacter	0	0	0	0	0	0	0	0	0	0.00498339	0	0	0	0	0	0.00803438	0.000190404	0.00359712	0.00158983	0.000277701	0.121679	0	0.0140912	0.00447052	0.001765	0.00275545	0.00629517	0	0	0	0	0	1.29521e-05	0	5.42724e-06	4.22661e-06	9.56859e-06	0
Agrobacterium	0.00250313	0	0	0	0	0	0.00107354	0	0.00148588	0.00996678	0	0	0	0	0	0	0	0	0	0	0	0	0	0	0	0	0	0	1.76435e-05	0.00128692	0	0	0	0	1.08545e-06	6.03802e-07	0	0
Agromyces	0	0	0.00165563	0	0	0	0	0	0.00297177	0	0	0	0	0	0	0	0	0	0	0	0	0	0	0	0	0	0	5.59143e-05	0	0	0	0	0	0	0	0	0	8.7165e-05
Akkermansia	0	0	0	0	0	0	0	0	0	0	0	0	0	0	0	0	0	0	0	0	0	0	0	0	0	0	0	0	0	0	0	0	0	1.35715e-05	0.000116143	1.8114e-06	5.90063e-05	0
Albidovulum	0	0	0	0	0	0	0	0	0	0	0	0	0	0	0	0	0	0	0	0	0	0	0	0	0	0	0	0	0	0	0	0	0	0	0	0	0	0
Alcaligenes	0	0	0	0	0	0	0	0	0	0	0	0	0	0	0.00374532	0	0	0	0	0	0	0	0	0	0	0	0	0	0	0	0	0	0	0	0	0	0	0
Alcanivorax	0.00125156	0.00231303	0.00165563	0	0.00534759	0.00113766	0.000536769	0	0	0	0.0016	0.0199336	0	0	0	0	0	0	0	0	0	0	0	0	0	0	0	0	0	0	0	0	0	0	0	0	7.97383e-07	0
Alicycliphilus	0	0	0	0	0	0	0	0	0	0	0	0	0	0	0	0	0	0	0	0	0	0	0	0	0	0	0	0	5.88118e-06	1.53205e-05	0	0	0	0	0	0	0	0
Alicyclobacillus	0	0	0	0	0	0	0.00107354	0	0	0	0	0	0	0	0	0	0	0	0	0	0	0	0	0	0	0	0	0	0.00192903	0.00153205	0	0	0	0	0	0	0	0
Alkalibacter	0	0	0	0	0	0	0	0	0	0	0	0	0	0	0	0	0	0	0	0	0	0	0	0	0	0	0	0	0	0	0	0	0	0	0	1.2076e-06	0	0
Alkaliphilus	0	0	0	0	0	0	0	0	0	0	0	0	0	0	0	0	0	0	0	0	0	0	0	0	0	0	0	0	0	0	0	0	0	0	0	0	0	0
Allobaculum	0	0	0	0	0	0.00113766	0	0	0	0	0	0	0	0	0	0	0	0	0	0	0	0	0	0	0	0	0	0	0	0	0	0	0	0	0	6.03802e-07	0	0
Alloiococcus	0	0	0	0	0	0	0	0	0	0	0	0	0	0	0	0	0	0	0	0	0	0	0	0	0	0	0	0	0	0	0	0	0	0	0	0	7.97383e-07	0
Alloscardovia	0	0	0	0	0	0	0	0	0	0	0	0	0	0	0	0	0	0	0	0	0	0	0	0	0	0	0	0	0	0	0	0	8.09506e-07	0	0	0	0	0
Alteromonas	0	0	0	0	0	0	0	0	0	0	0	0	0	0	0	0	0	0	0	0	0	0	0	0	0	0	0	0	0	0	0	0	0	0	0	0	0	0
Ammoniphilus	0	0	0	0	0	0	0	0	0	0	0	0	0	0	0	0	0	0	0	0	0	0	0	0	0	0	0	0.0100366	0.00319348	0.0370909	0.000108061	0	0	0	0	0	0	0.000610155
Amphritea	0	0	0	0	0	0	0	0	0	0	0	0	0	0	0	0	0	0	0	0	0	0	0	0	0	0	0	0	0	0	0	0	8.09506e-07	0	0	0	0	0
Amycolatopsis	0	0	0	0	0	0	0	0	0	0	0	0	0	0	0	0	0	0	0	0	0	0	0	0	0	0	0	1.39786e-05	5.88118e-06	0	0	0	0	0	0	0	0	0
Amycolatopsis	0	0	0	0	0	0	0	0	0	0	0.0016	0	0	0	0	0	0	0	0	0	0	0	0	0	0	0	0	0	0.000235247	1.53205e-05	0	0.00211584	0	0	0	0	0	0.000784485
Amycolatopsis	0	0	0	0	0	0	0	0	0	0	0	0	0	0	0	0	0	0	0	0	0	0	0	0	0	0	0	1.39786e-05	0	0	0	0	0	0	0	0	0	0.0014818
Anaerobacillus	0	0	0	0	0	0	0	0	0	0.00166113	0	0	0	0	0	0	0	0	0	0	0	0	0	0	0	0	0	1.39786e-05	0.000111742	0	0	0	0	0	0	0	0	0.00034866
Anaerococcus	0	0	0	0	0	0	0	0.00114025	0	0	0	0	0	0	0	0	0	0	0	0	0	0	0	0	0	0	0	0	0	0	0	5.3469e-05	8.09506e-07	7.53974e-07	2.71362e-05	0	7.17644e-06	4.35825e-05
Anaerofustis	0	0	0	0	0	0	0	0	0	0	0	0	0	0	0	0	0	0	0.000227118	0	0	0	0	0	0	0	0	0	0	0	0	0	8.09506e-07	7.53974e-07	7.59814e-06	1.2076e-06	6.37906e-06	0.000392242
Anaerolinea	0	0	0	0	0	0	0	0	0	0	0	0	0	0	0	0	0	0	0	0	0	0	0	0	0	0	0	0	0	0	0	0	0	0	0	0	0	0
Anaerostipes	0	0	0	0	0	0	0	0	0	0	0	0	0	0	0	0	0	0	0	0	0	0	0	0	0	0	0	0	0	0	0	0	3.56182e-05	0.000684609	0.000147621	0.000143705	8.69147e-05	0
Anaerotruncus	0	0	0	0	0	0	0	0	0	0	0	0	0	0	0	0	0	0	0	0	0	0	0	0	0	0	0	0	0	0	0	0	0	0	0	6.03802e-07	3.18953e-06	0.000435825
Anaerovibrio	0	0	0	0	0	0	0	0	0	0	0	0	0	0	0	0.000373692	0	0	0.000227118	0	0.000248324	0	0	0	0	0.000229621	0	0	0	0	0	0	8.09506e-07	0.0073897	0.0018724	2.35483e-05	4.06665e-05	0
Anaerovorax	0	0	0	0	0	0	0	0	0	0	0	0	0	0	0	0	0	0	0	0	0	0	0	0.000558815	0.00201715	0	0.00442994	0	0	0	0	0	0	0	1.51963e-05	0	0	0
Aneurinibacillus	0	0	0	0	0	0	0	0	0	0	0	0	0	0	0	0	0	0	0	0	0	0	0	0	0	0	0	0	0	0	0	0	0	7.53974e-07	0	0	0	0
Anoxybacillus	0.00250313	0.00154202	0.00331126	0	0	0	0.000536769	0.0022805	0.00297177	0.00166113	0	0.00830565	0	0	0	0	0	0	0	0	0	0	0	0	0	0	0	0.000223657	2.94059e-05	9.1923e-05	0	2.29153e-05	0	0	0	0	0	0
Aquabacterium	0	0	0	0	0	0	0	0	0	0	0	0	0	0	0	0	0	0	0	0	0	0	0	0	0	0	0	0	0	0	0	0	0	0	0	0	0	0
Aquamonas	0	0	0	0	0	0	0	0	0	0	0	0	0	0	0	0	0	0	0	0	0	0	0	0	0	0	0	0	0	0	0	0	1.61901e-06	0	0	0	7.97383e-06	0
Aquicella	0	0	0	0	0	0	0	0.00114025	0.00148588	0	0	0	0	0	0	0	0	0	0	0	0	0	0	0	0	0	0	0	1.76435e-05	0	0	0	0	0	0	0	0	0
Aquincola	0	0	0	0	0	0	0	0	0	0	0	0	0	0	0	0	0	0	0	0	0	0	0	0	0	0	0	0.000307529	0	4.59615e-05	0	1.52769e-05	0	0	0	0	0	0
Aquitalea	0	0	0	0	0	0	0	0	0	0	0	0	0	0	0	0	0	0	0	0	0	0	0	0	0	0	0	0	0	0	0	0	0	0	0	6.03802e-07	7.97383e-07	0
Arcobacter	0	0	0.00165563	0.00296736	0	0	0	0	0	0	0	0	0	0	0	0	0	0	0	0	0	0	0	0	0	0	0	0	0	0	0	0	0	0	0	0	0	0
Arthrobacter	0	0.00154202	0.00165563	0	0	0.00113766	0	0.00114025	0	0	0	0	0	0	0	0	0.000190404	0.000553403	0	0	0	0	0	0	0	0	0	0.00166345	0	0.000352372	0	0	0	0	0	0	0	0
Aspromonas	0	0	0	0	0	0	0	0	0	0	0	0	0	0	0	0	0	0	0	0	0	0	0	0	0	0.000229621	0	0	0	0	0	0	0	0	0	0	0	0
Atopobium	0	0	0	0	0	0	0	0	0	0	0	0	0	0	0	0.000186846	0.000190404	0.000276702	0.000227118	0.000277701	0	0	0	0.000139704	0.00277358	0.0238806	0.00233155	0	0	0	0	0	1.21426e-05	1.50795e-06	2.71362e-05	9.05702e-06	3.18953e-06	0
Aurantimonas	0	0.00077101	0	0	0	0	0.000536769	0.00114025	0	0.00498339	0	0	0	0	0	0	0	0	0	0	0	0	0	0	0	0	0	0	0	0	0	0	0	0	0	0	0	0
Azoarcus	0	0	0	0	0	0	0	0	0	0	0	0	0	0	0	0	0	0	0	0	0	0	0	0	0	0	0	0	0	0	0	0	0	0	0	6.03802e-07	7.97383e-07	4.35825e-05
Azorhizobium	0	0	0	0	0	0	0	0	0	0	0	0	0	0	0	0	0	0	0	0	0	0	0	0	0	0	0	0	0	0.00196102	0	0	0	0	0	0	0	0
Azospira	0	0.00154202	0	0	0	0.00113766	0	0	0	0	0	0	0	0	0	0	0	0	0	0	0	0	0	0	0	0	0	0	0	1.53205e-05	0	0	0	0	0	0	0	0
Azovibrio	0	0	0	0	0	0	0	0	0	0	0	0	0	0	0	0	0	0	0	0	0	0	0	0	0	0	0	0	0	0	0	0	0	0	0	6.03802e-07	0	0
Bacillus	0.048811	0.079414	0.206954	0.0385757	0.0454545	0.0170648	0.0284487	0.0684151	0.129272	0.0730897	0.1152	0.207641	0	0.00598802	0	0	0.000190404	0	0	0	0	0	0	0.000139704	0	0	0	0.0323604	0.00708094	0.0371216	0.00151286	0.00352895	2.18566e-05	6.0318e-06	6.51269e-06	3.62281e-06	0.000331711	0
Bacteroides	0.00125156	0.00077101	0.00496689	0.00296736	0.00534759	0	0	0	0.00594354	0	0	0.00166113	0.00408163	0.434132	0.00374532	0	0	0	0.000454236	0	0.000248324	0.000808843	0.000238834	0	0.00126072	0.000688863	0.000699464	0	0	0	0	0	1.78091e-05	0.00122219	0.00155436	0.0120778	0.00346064	0
Balneimonas	0	0	0	0	0	0	0	0	0	0	0	0	0	0	0	0	0	0	0	0	0	0	0	0	0	0	0	0.0001957	0	0	0	0	0	0	0	0	0	0
BD2-6	0	0	0	0	0	0	0	0	0	0	0	0	0	0	0	0	0	0	0	0	0.000248324	0	0	0	0	0	0	0	0	0	0	0	0	0	0	0	0	0
Bdellovibrio	0	0	0	0	0	0	0	0	0	0	0	0	0	0	0	0	0	0	0	0	0	0	0.000238834	0	0	0	0	0	0	0	0	0	0	0	0	0	0	0
Beijerinckia	0	0	0	0	0	0	0	0	0	0	0	0	0	0	0	0	0	0	0	0	0	0	0	0	0	0	0	0	0	0	0	0	8.09506e-07	0	0	0	0	0
Bifidobacterium	0.00125156	0.00077101	0	0.00890208	0	0	0	0.00114025	0.00148588	0	0.0016	0	0	0	0	0	0	0	0	0	0	0	0	0	0	0	0	0	0	0	0	9.16611e-05	0.00946636	0.00437154	0.000273533	0.00680484	0.0639525	0
Bilophila	0	0	0	0	0	0	0	0	0	0	0	0	0	0	0	0	0	0	0	0	0	0	0	0	0	0	0	0	0	0	0	0	3.23802e-05	1.35715e-05	0.000291986	0.000239709	0.000506338	0
Blastochloris	0	0	0	0	0.00534759	0.0102389	0	0	0	0	0	0.00166113	0	0	0	0	0	0	0	0	0	0	0	0	0	0	0	0	0	0	0	0	0	0	0	0	0	0
Blastococcus	0	0	0	0	0	0	0	0	0	0	0	0	0	0	0	0	0	0	0	0	0	0	0	0	0	0	0	2.79572e-05	0	0	0	0	0	0	0	0	0	0
Blastomonas	0	0	0	0	0	0	0	0	0	0	0	0	0	0	0	0	0	0	0	0	0	0	0	0	0	0	0	0	0	0.000383013	0	0	0	0	0	0	0	0
Blautia	0	0.00077101	0	0	0	0	0	0	0	0	0	0	0	0.0209581	0	0	0	0	0	0	0	0	0	0	0	0.000229621	0	0	0	0	0	0	0.0181499	0.0316262	0.0284843	0.046512	0.0383956	0
Bosea	0	0.00077101	0	0	0.00802139	0	0	0	0	0	0	0	0	0	0	0	0	0	0	0	0	0	0	0	0	0	0	0	0	0	0	0	0	0	0	0	0	0
Brachybacterium	0	0	0.00331126	0	0	0	0	0	0	0	0	0	0	0	0	0	0	0	0	0	0	0	0	0	0	0	0	0	0	0	0	0	0	0	0	0	0	0
Bradyrhizobium	0	0.00077101	0	0.00296736	0.0240642	0	0	0	0.00297177	0	0.0032	0	0	0	0	0	0	0	0	0	0	0	0	0	0	0	0	4.19358e-05	0.000782197	0	0	0	0	0	0	0	0	0
Brevibacillus	0.00625782	0.00385505	0.013245	0.00593472	0.00534759	0.00455063	0.00322061	0.0114025	0.0341753	0.0747508	0.0048	0.013289	0	0	0	0	0	0	0	0	0	0	0	0	0	0	0	0.00048925	0.000429326	0	0.000216123	0	0	0	1.08545e-06	0	0	0
Brevibacterium	0	0	0	0	0	0	0	0	0	0	0	0	0	0	0	0	0.000190404	0	0	0	0	0	0	0	0	0	0	0	0	0	0	4.58306e-05	0	0	0	0	0	0
Brevundimonas	0.00125156	0	0	0.00296736	0.0668449	0	0.000536769	0	0	0	0	0	0	0	0	0	0	0	0	0	0	0	0	0	0	0	0	0	0	0	0	0	0	0	0	0	0	0
Brochothrix	0	0	0	0	0	0	0	0	0	0	0	0	0	0	0	0	0	0	0	0	0	0	0	0	0	0	0	1.39786e-05	0	0	0	0	0	0	0	0	0	0
Bulleidia	0	0	0	0	0	0	0	0	0	0	0	0	0	0	0	0	0	0	0	0	0	0	0	0.000279408	0.000252143	0	0.000233155	0	0	0	0	0	0.000920408	0.00330693	0.00339963	0.000904495	0.00362729	0
Burkholderia	0	0	0	0	0	0	0	0	0	0	0	0	0	0	0.00749064	0	0	0	0	0	0	0	0	0	0	0	0	0.000587101	0.00565181	0.00643461	0.000864491	0.00249013	1.61901e-06	7.53974e-07	1.08545e-06	2.41521e-06	7.17644e-06	0
Butyricicoccus	0	0	0	0	0	0	0	0	0	0	0	0	0	0	0	0	0	0	0	0	0	0	0	0	0	0	0	0	0	0	0	0	1.37616e-05	0	0	0	7.97383e-07	0
Butyricimonas	0	0	0.00165563	0	0	0	0	0	0	0	0	0	0	0	0	0	0	0	0	0	0	0	0	0	0	0	0	0	0	0	0	0	0	7.53974e-07	0.000387505	3.74357e-05	0.000997526	0
Butyrivibrio	0	0	0	0	0	0	0	0	0	0	0	0	0	0	0	0	0	0	0	0.000555401	0	0	0.000238834	0.000419111	0	0.000688863	0	0	0	0	0	0	3.48087e-05	4.14686e-05	0.000844479	6.15878e-05	0.00286181	0
Caldicoprobacter	0	0	0	0	0	0	0	0	0	0	0	0	0	0	0	0	0	0	0.000908471	0	0	0	0.000238834	0	0.000504286	0.000918485	0.000233155	0	0	0	0	0	0	0	0	0	2.39215e-06	0
Caloramator	0	0	0	0	0	0	0	0	0	0	0	0	0	0	0	0	0	0	0	0	0	0	0	0	0	0	0	0	0	0	0	0	0	0	2.1709e-06	1.2076e-06	7.97383e-07	0
Campylobacter	0	0	0	0	0	0	0	0	0	0	0	0	0	0	0	0.0263453	0.00399848	0.00415053	0.000454236	0	0.00496648	0.0337018	0	0.00223526	0.00428643	0.0544202	0.00722779	0	0	0	0	0	4.53323e-05	1.88494e-05	3.36489e-05	1.02646e-05	6.37906e-06	0
Candidatus Accumulibacter	0	0	0	0	0	0	0	0	0	0	0	0	0	0	0	0	0	0	0	0	0	0	0	0	0	0	0	0	0	0	0	0	8.09506e-07	0	0	0	0	0
Candidatus Arthromitus	0	0	0	0	0	0	0	0	0	0	0	0	0	0	0	0	0	0	0	0	0	0	0	0	0	0	0	0	0	0	0	0	0	1.50795e-06	0	0	0	0
Candidatus Azobacteroides	0	0	0	0	0	0	0	0	0	0	0	0	0	0	0	0	0	0	0	0	0	0	0	0	0	0	0	0	0	0	0	0	8.09506e-07	0	0	0	7.97383e-07	0
Candidatus Entotheonella	0	0	0	0	0	0	0	0	0	0	0	0	0	0	0	0	0	0	0	0	0	0	0	0	0	0	0	0.000111829	0.000558712	0.0066491	0	0	0	0	0	0	0	0
Candidatus Koribacter	0	0	0	0	0	0	0	0	0	0	0	0	0	0	0	0	0	0	0	0	0	0	0	0	0	0	0	0	0	0	0	0	0	0	0	0	0	0
Candidatus Nitrososphaera	0.00125156	0.00308404	0.00165563	0	0	0	0.013956	0.00684151	0	0.00332226	0.0016	0	0	0	0	0	0	0	0	0	0	0	0	0	0	0	0	0.0127904	0.00853359	0.00459615	0.00734817	0.0057441	0	0	0	0	0	0
Candidatus Portiera	0	0	0	0	0	0	0	0	0	0	0	0	0	0	0	0	0	0	0	0	0	0	0	0	0	0	0	0	0	0	0	0	0	0	0	1.2076e-06	1.59477e-06	0
Candidatus Solibacter	0.00375469	0.00077101	0	0	0	0	0.00268384	0	0	0	0	0.00166113	0	0	0	0	0	0	0	0	0	0	0	0	0	0	0	9.78501e-05	0	0	0.000108061	0	0	0	0	0	0	0
Candidatus Xiphinematobacter	0	0	0.00165563	0	0	0	0	0	0	0	0	0	0.346939	0	0	0	0	0	0	0	0	0	0	0	0	0	0	6.98929e-05	0	0	0	0.000137492	0	0	0	0	0	0
Capnocytophaga	0	0	0	0	0	0	0	0	0	0	0	0	0	0	0	0.182362	0.0194212	0.0486995	0.181467	0.0219384	0.102061	0.0142896	0.0391689	0.0146689	0.00832073	0.00551091	0.0139893	0	0	0	0	0	0	0	0	0	0	0
Cardiobacterium	0	0	0	0	0	0	0	0	0	0	0	0	0	0	0	0.0132661	0	0.00249032	0	0	0.000248324	0	0	0.000139704	0	0	0	0	0	0	0	0	0	0	0	0	7.97383e-07	0
Carnobacterium	0	0	0	0	0	0	0	0	0	0	0	0	0	0	0	0	0	0	0	0	0	0	0	0	0	0	0	0	0	0	0	0	0	7.53974e-07	0	0	3.98691e-06	0
Catellatospora	0.00125156	0	0.00165563	0	0	0	0.00429415	0.00114025	0.00148588	0	0	0.00166113	0	0	0	0	0	0	0	0	0	0	0	0	0	0	0	0	0.000846889	0	0	0	0	0	0	0	0	0
Catenibacterium	0	0	0	0	0	0	0	0	0	0	0	0	0	0	0	0	0	0	0	0	0	0	0	0	0	0	0	0	0	0	0	0	0.00565035	0.0391931	0.00880842	0.00616421	0.000296626	0
Catenuloplanes	0	0	0	0	0	0	0	0	0	0	0	0	0	0	0	0	0	0	0	0	0	0	0	0	0	0	0	0	0	0	0	0	0	0	0	0	0	0
Catonella	0	0	0	0	0	0	0	0	0	0	0	0	0	0	0	0.00130792	0.000190404	0	0.00136271	0.00222161	0.000248324	0.0018873	0.00740387	0.000279408	0.00201715	0.00114811	0.00629517	0	0	0	0	0	0	0	0	0	0	0
cc_115	0	0	0	0	0	0	0	0	0	0	0	0	0	0	0	0	0	0	0	0	0	0	0	0	0	0	0	0	0	0	0	0	0	0	0	1.2076e-06	0	0
Cellulomonas	0	0	0	0	0	0	0	0	0	0	0	0	0	0	0	0	0	0	0	0	0	0	0	0	0	0	0	0	0	0	0	0	0	0	0	0	0	0
Cellulosimicrobium	0	0.00077101	0.00165563	0	0	0	0.000536769	0	0	0	0	0	0	0	0	0	0	0	0	0	0	0	0	0	0	0	0	0	0	0	0	0	0	0	0	0	0	0
Cellvibrio	0	0	0	0	0	0	0	0	0	0	0	0	0	0	0	0	0	0	0	0	0	0	0	0	0	0	0	0	0	0	0	0	0	0	0	0	7.97383e-07	0
Cetobacterium	0	0	0	0	0	0	0	0	0	0	0	0	0	0	0	0	0	0	0	0	0	0	0.000238834	0	0	0	0	0	0	0	0	0	0	0	0	1.2076e-06	0	0
CF231	0.00250313	0.0531997	0	0	0	0	0.000536769	0	0	0	0	0.00166113	0	0	0	0	0	0	0	0	0	0	0	0	0	0	0	0	0	0	0	0	0	7.53974e-06	0.0110586	4.83041e-06	2.39215e-06	0
Chelatococcus	0	0	0	0	0	0	0	0	0	0	0	0	0	0	0	0	0	0	0	0	0	0	0	0	0	0	0	0	0.000205841	3.0641e-05	0	0	0	0	0	0	0	0
Chitinophaga	0	0	0	0	0	0	0	0	0	0	0	0	0	0	0	0	0	0.000276702	0	0	0	0	0	0	0	0	0	0	0	0	0	0	0	0	0	0	0	0
Chondromyces	0.00375469	0	0	0	0	0	0.000536769	0.00114025	0	0	0	0	0	0	0	0	0	0	0	0	0	0	0	0	0	0	0	0	0	0	0	0	0	0	0	0	0	4.35825e-05
Christensenella	0	0	0	0	0	0	0	0	0	0	0	0	0	0	0	0	0	0	0	0	0	0	0	0	0	0	0	0	0	0	0	0	1.61901e-06	0	2.1709e-06	0	7.17644e-06	0
Chromobacterium	0	0	0	0	0	0	0	0	0	0	0	0	0	0	0	0	0	0	0	0	0	0	0	0	0	0	0	0	0	0	0	0	0	0	0	1.2076e-06	7.97383e-07	0
Chroococcidiopsis	0	0	0	0	0	0	0	0	0	0	0	0	0	0	0	0	0	0	0	0	0	0	0	0	0	0	0	0	0	0	0	0	0	0	0	0	7.97383e-07	0
Chryseobacterium	0	0	0	0	0	0	0	0	0	0	0	0	0	0	0	0	0	0	0	0	0	0	0	0	0	0	0	0	5.88118e-05	0	0	0	0	0	0	0	0	0
Citrobacter	0	0	0	0	0	0	0	0	0	0	0	0	0	0	0	0	0	0	0	0	0	0	0	0	0	0	0	0	0	0	0	0	1.61901e-06	7.53974e-07	2.1709e-06	3.62281e-05	1.59477e-06	0
Cloacibacterium	0	0	0	0	0	0	0	0	0	0	0	0	0	0	0	0	0	0	0	0	0	0.00107846	0	0	0	0	0	0.00142582	0.00222308	0.00871737	0.000216123	0.00286441	0	0	0	0	0	0.000130747
Clostridium	0.00500626	0.0077101	0.00165563	0	0.0026738	0.00113766	0	0.00114025	0.00148588	0.00166113	0.0192	0.00498339	0	0	0	0	0	0	0	0	0	0.000269614	0.000238834	0	0.000252143	0	0	0	3.52871e-05	6.1282e-05	0	0	0.0571794	0.0726741	0.033815	0.00428639	0.0460241	0.000958815
Cohnella	0.00375469	0.00154202	0	0.0474777	0	0.00113766	0.00107354	0	0.00148588	0	0.0032	0.00332226	0	0	0	0	0	0	0	0	0	0	0	0	0	0	0	0.000209679	0.000582236	0	0	0.000320814	0	0	0	0	0	0
Collimonas	0	0	0	0.00296736	0	0	0	0	0	0	0	0	0	0	0	0	0	0	0	0	0	0	0	0	0	0	0	0	0	0	0	0	8.09506e-07	0	4.34179e-06	1.2076e-06	1.35555e-05	0
Collinsella	0	0	0	0	0	0	0	0	0	0	0	0	0	0	0	0	0	0	0	0	0	0	0	0	0	0	0	0	0	0	0	0	0.000743936	0.000632585	0.000902008	0.00207829	0.014002	0.000392242
Comamonas	0	0	0	0	0	0	0	0	0	0	0	0	0	0	0	0	0	0	0	0	0	0.000539229	0	0	0	0	0	0	0.000176435	0.00222147	0	0.000603436	0	0	0	1.2076e-06	6.37906e-06	0
Conchiformibius	0	0	0	0	0	0	0	0	0	0	0	0	0	0	0	0	0.000190404	0.000276702	0.000227118	0	0	0	0	0	0.000252143	0	0	0	0	0	0	0	0	0	0	0	0	0
Conexibacter	0	0	0	0	0	0	0	0	0	0	0	0	0	0	0	0	0	0	0	0	0	0	0	0	0	0	0	2.79572e-05	1.76435e-05	0.000949871	0	0	0	0	0	0	0	0
Coprobacillus	0	0	0	0	0	0	0	0	0	0	0	0	0	0	0	0	0	0	0	0	0	0	0	0	0	0	0	0	0	0	0	0	3.23802e-06	7.53974e-06	1.08545e-06	0	0	0
Coprococcus	0.00125156	0	0	0.00296736	0	0	0	0.00114025	0.00594354	0.00830565	0	0	0	0	0	0	0	0	0.000227118	0	0	0	0	0.000698519	0	0.000459242	0.000233155	0	0	0	0	0	0.0103641	0.00475381	0.00401073	0.00541429	0.00577146	0
Corallococcus	0	0	0	0	0	0	0	0	0	0	0	0	0	0	0	0	0	0	0	0	0	0	0	0	0	0	0	0	5.88118e-06	0	0	0	0	0	0	0	0	0
Corynebacterium	0.00125156	0.0123362	0.013245	0	0.0026738	0.00455063	0.00268384	0.0022805	0	0.00332226	0.0176	0.00332226	0.0163265	0	0	0.0762332	0.000761615	0.18041	0.0613218	0.00777562	0.0635709	0.0444864	0.0121806	0	0	0.000229621	0.00233155	0.00387207	0.000358752	0.00228276	0.000324184	0.000817312	8.09506e-07	7.53974e-06	1.30254e-05	6.03802e-07	6.37906e-06	0
Couchioplanes	0	0	0	0	0	0	0	0	0	0	0	0	0	0	0	0	0	0	0	0	0	0	0	0	0	0	0	0.000405379	0	0	0	0	0	0	0	0	0	0
Cronobacter	0	0	0	0	0	0	0	0	0	0	0	0	0	0	0	0	0	0	0	0	0	0	0	0	0	0	0	0	0	0	0	0	4.85703e-06	2.26192e-06	0	6.03802e-07	2.15293e-05	8.7165e-05
Cupriavidus	0	0.00077101	0	0	0	0.00113766	0	0	0	0.00166113	0	0	0	0	0	0	0	0	0	0	0	0	0	0	0	0	0	0	0	0	0	0	0	0	0	0	0	0
Curtobacterium	0.00125156	0.00308404	0	0	0	0	0	0	0	0	0	0	0	0	0	0	0	0	0	0	0	0	0	0	0	0	0	0	0	0	0	0	1.61901e-06	0	0	0	0	0
Cystobacter	0	0	0	0	0	0	0	0	0	0	0	0	0	0	0	0	0	0	0	0	0	0	0	0	0	0	0	0	0	0	0	0	0	0	0	0	0	0
DA101	0.00375469	0.0169622	0.00496689	0	0.0026738	0.00341297	0.0815888	0.004561	0.0089153	0.00498339	0.0016	0	0	0	0	0	0	0	0	0	0	0	0	0	0	0	0	0.000167743	0	0	0	7.63843e-06	0	0	0	0	0	0
Dechloromonas	0	0	0	0	0	0	0	0	0	0	0	0	0	0	0	0	0	0	0.000227118	0	0	0.000269614	0	0	0	0	0	0	0	0	0	7.63843e-06	0	0	0	0	7.97383e-07	0.00017433
Dehalobacterium	0	0	0	0	0	0	0	0	0	0	0	0	0	0	0	0	0	0	0	0	0	0	0	0	0	0	0	0	0	0	0	0	0.000174044	0.000162104	0.000186697	2.41521e-06	9.32938e-05	0
Deinococcus	0.00250313	0.00077101	0.00331126	0.00296736	0	0.00113766	0	0.00342075	0	0.013289	0	0	0	0	0	0	0	0	0	0	0	0	0	0	0	0	0	0	0	0	0	0	0	0	0	0	0	8.7165e-05
Delftia	0	0	0	0	0.00534759	0	0	0	0	0	0	0	0.00408163	0	0.0337079	0	0	0	0	0	0	0.00134807	0	0	0	0	0	0	0	0	0	0	0	0	0	0	0	4.35825e-05
Demequina	0	0	0	0	0	0	0	0	0	0	0	0	0	0	0	0	0	0	0	0	0	0	0	0	0	0	0	0	0	0	0	0	0	0	0	0	0	0
Dermabacter	0	0	0	0	0	0	0	0	0	0	0	0	0	0	0	0	0	0	0.000227118	0	0	0	0	0	0	0	0	0	0	0	0	0	0	0	0	0	0	0
Dermacoccus	0	0	0.00165563	0	0	0	0	0	0.00445765	0	0	0	0	0	0	0	0	0	0.000227118	0	0.000248324	0	0	0	0	0	0	0	0	0	0	0	0	0	0	0	0	0
Dermatophilus	0	0	0	0	0	0	0	0	0	0	0	0	0	0	0	0	0	0	0	0	0	0	0	0	0	0	0	0	0	0.000520897	0	0	0	0	0	0	0	0
Desmospora	0	0	0	0	0	0	0	0	0	0	0	0	0	0	0	0	0	0	0	0	0	0	0	0	0	0	0	0	4.11682e-05	0	0	0	0	0	0	0	0	0.000261495
Desulfobacter	0	0	0	0.00296736	0	0	0	0	0	0	0	0	0	0	0	0	0	0	0	0	0	0	0	0	0	0	0	0	0	0	0	0	0	0	0	0	0	0
Desulfobulbus	0	0	0	0	0	0	0	0	0	0	0	0	0	0	0	0	0	0	0	0	0	0	0	0	0	0	0	0	0	0	0	0	0	0	0	0	7.97383e-07	0
Desulfococcus	0	0	0	0	0	0	0	0	0	0	0	0	0	0	0	0	0	0	0	0	0	0	0	0	0	0	0	0	0	0	0	0	1.61901e-06	0	1.08545e-06	0	5.58168e-06	0
Desulfomicrobium	0	0	0	0	0	0	0	0	0	0	0	0	0	0	0	0	0	0	0	0	0	0	0	0	0	0	0	0	0	0	0	0	0	0	0	6.03802e-07	1.59477e-06	0.000828067
Desulfosporosinus	0	0	0	0	0	0	0	0	0	0	0	0	0	0	0	0	0	0	0	0	0	0	0	0	0	0	0	0	0	0	0	0	8.09506e-07	3.0159e-06	3.25635e-06	1.8114e-06	1.59477e-06	0.000915232
Desulfotomaculum	0	0	0	0	0	0	0	0	0	0	0	0	0	0	0	0	0	0	0	0	0	0	0	0	0	0	0	0	0	0	0	0	0	0	1.08545e-06	0	7.97383e-07	0
Desulfovibrio	0.00125156	0	0	0	0	0	0.00107354	0	0	0	0	0	0	0	0	0	0	0	0	0	0	0	0	0	0	0	0	0	0	0	0	0	0.00446119	0.000407146	0.00102792	0.000109288	0.00176381	4.35825e-05
Dethiobacter	0	0	0	0	0	0	0	0	0	0	0	0	0	0	0	0	0	0.000276702	0	0	0	0	0	0	0	0	0	0	0	0	0	0	0	0	0	0	0	0
Devosia	0.00500626	0.00077101	0.00165563	0.00296736	0.00802139	0.00113766	0.00107354	0.00114025	0.0267459	0.00166113	0	0.00332226	0	0	0	0	0	0	0	0	0	0	0	0	0	0	0	1.39786e-05	0.000164673	0	0	0	0	0	0	0	0	4.35825e-05
Dialister	0	0	0	0	0	0	0	0	0	0	0.0032	0	0	0	0	0	0	0	0.00317965	0.00583171	0	0	0	0	0	0.000918485	0.000699464	0	0	0	0	0	0.00106774	0.0015268	0.000461316	1.2076e-06	0.000719239	0.00034866
Diaphorobacter	0	0	0	0	0	0	0	0	0	0	0	0	0	0	0	0	0	0	0	0	0	0	0	0	0	0	0	0	5.88118e-06	0	0	0.000443029	0	0	0	0	0	0
Didymeles	0	0	0	0	0	0	0	0	0	0	0	0	0	0	0	0	0	0	0	0	0	0	0	0	0	0	0	0	0	0	0	0	8.09506e-07	0	0	0	0	0
Dietzia	0	0	0.00165563	0	0.0026738	0	0	0	0	0.0116279	0	0	0	0	0	0	0	0	0	0	0	0	0	0	0	0	0	0	0	0	0	0	0	0	0	0	0	0
Dok59	0	0	0	0	0	0	0	0	0	0	0	0	0	0	0	0	0	0	0	0	0	0	0	0	0	0	0	0	0	0	0	0	0	0	0	0	3.18953e-06	0
Dorea	0	0	0	0	0	0	0	0	0	0	0	0	0	0	0	0	0	0	0	0	0	0	0	0	0	0	0	0	0	0	0	0	0.008363	0.0119301	0.00379256	0.01182	0.011385	0
Dysgonomonas	0	0	0	0	0	0	0	0	0	0	0	0	0	0	0	0	0	0	0	0	0	0	0	0	0	0	0	0	0	0	0	0	0	0	0	6.03802e-07	0	0
Edwardsiella	0	0	0	0	0	0	0	0	0	0	0	0	0	0	0	0	0	0	0	0	0	0	0	0	0	0	0	0	0	0	0	0	4.85703e-06	2.26192e-06	0	3.01901e-06	1.59477e-05	0
Eggerthella	0	0	0	0	0	0	0	0	0	0	0	0	0	0	0	0	0	0	0	0	0	0	0	0	0	0	0	0	0	0	0	0	8.09506e-07	1.50795e-06	0	0	0	0
Eikenella	0	0	0	0	0	0	0	0	0	0	0	0	0	0	0	0.00597907	0.000952018	0.00332042	0.003861	0.0011108	0.00173827	0	0.00334368	0.000279408	0.000252143	0.000229621	0.000233155	0	0	0	0	0	8.09506e-07	0	0	0	0	0
Elizabethkingia	0	0	0	0	0	0	0	0	0	0	0	0	0	0	0	0	0	0	0	0	0	0	0	0	0	0	0	0	0	0	0	0	0	0	0	0	0	0
Ellin506	0	0	0	0	0	0	0	0	0	0	0	0	0	0	0	0	0	0	0	0	0	0	0	0	0	0	0	0	0	0	0	0	0	0	0	0	0	0
Elusimicrobium	0	0	0	0	0	0	0	0	0	0	0	0	0	0	0	0	0	0	0	0	0	0	0	0	0	0	0	0	0	0	0	0	0	0	2.1709e-06	0	0	0
Enhydrobacter	0	0.00077101	0	0	0.00534759	0	0	0	0	0	0	0	0	0	0	0	0	0	0	0	0	0	0	0	0	0	0	0.00290755	0.00119976	0	0.000648368	0	0	0	0	0	0	0
Ensifer	0	0	0	0	0	0	0	0	0	0	0	0	0	0	0	0	0	0	0	0	0	0	0	0	0	0	0	1.39786e-05	0	0	0	0	0	0	0	0	0	0
Enterobacter	0	0	0	0	0	0	0	0	0	0	0	0	0	0	0	0	0	0	0	0	0	0	0	0	0	0	0	0	0	3.0641e-05	0	0	1.29521e-05	3.76987e-06	8.68359e-06	0.000124987	2.55162e-05	0
Enterococcus	0	0	0.00165563	0	0	0	0	0	0	0	0	0	0	0	0	0	0.000190404	0.000276702	0.000227118	0	0	0	0	0	0	0	0	6.98929e-05	0	0.00713936	0	0	0.000110902	5.12703e-05	1.08545e-06	2.41521e-06	0.00214257	0
Epulopiscium	0	0.00231303	0	0	0	0	0.000536769	0.00114025	0	0.00498339	0	0.00166113	0	0	0	0	0	0	0	0	0	0	0	0	0	0.000459242	0	0	0	0	0	0	6.47604e-06	6.78577e-06	5.86142e-05	1.63026e-05	3.18953e-06	0
Erwinia	0	0	0	0	0	0	0	0	0	0	0	0	0	0	0	0	0	0	0	0	0	0	0	0	0	0	0	0	9.40988e-05	0.00163929	0.000108061	0.000152769	0.000111712	2.41272e-05	1.51963e-05	0.000235483	0.000409855	0.00169972
Erythromicrobium	0	0	0	0	0.0026738	0	0.000536769	0.0022805	0	0.00996678	0	0	0	0	0	0	0	0	0	0	0	0	0	0	0	0	0	0	0	0	0	0	0	0	0	0	0	0.035389
Escherichia	0	0	0	0	0	0	0	0	0	0	0	0	0	0	0	0	0	0	0	0	0	0	0	0	0	0	0	0	0	0	0	0	0	0	0	0	2.39215e-06	0
Ethanoligenens	0	0	0	0	0	0	0	0	0	0	0	0	0	0	0	0	0	0	0	0	0	0	0	0	0	0	0	0	8.23365e-05	0	0	0	0	0	0	0	7.97383e-07	0
Eubacterium	0	0	0	0	0	0	0	0	0	0	0	0	0	0	0	0	0	0	0	0	0	0	0	0	0	0	0	0	0	0	0	0	0.0142894	0.0180275	0.00570186	0.023224	0.00613985	0
Euzebya	0	0	0	0	0	0	0	0	0	0	0	0	0	0	0	0	0	0	0	0	0	0	0	0	0	0	0	6.98929e-05	0.000135267	0.000153205	0.000324184	0.00014513	0	0	0	0	0	0
Ewingella	0	0	0	0	0	0	0	0	0	0	0	0	0	0	0	0	0	0	0	0	0	0	0	0	0	0	0	0	0	0	0	0	0	0	0	0	2.39215e-06	0
Exiguobacterium	0.00876095	0.0131072	0.00165563	0.00296736	0.0026738	0.00113766	0.000536769	0.00114025	0.013373	0.00498339	0.0048	0.00830565	0	0	0	0	0	0	0	0	0	0	0	0	0	0	0	0	0.000235247	0	0	0	0	0	0	0	0	0.245326
Facklamia	0	0	0	0	0	0	0	0	0	0	0	0	0	0	0	0	0	0	0	0	0	0	0	0	0	0	0	0	0	0	0	0	2.42852e-06	2.26192e-06	1.08545e-06	1.2076e-06	2.39215e-05	0.0297233
Faecalibacterium	0	0	0	0.00296736	0	0	0	0	0	0	0	0.00166113	0	0	0	0	0	0	0	0	0	0	0	0.000139704	0	0	0	0	0	0	0	0	0.10655	0.0965117	0.048563	0.0483555	0.0184235	0.0275877
Filifactor	0	0	0	0	0	0	0	0	0	0	0	0	0	0	0	0	0	0	0.000227118	0.00916412	0	0.00296576	0.00310485	0	0	0	0.000233155	0	0	0	0	0	0	0	0	0	0	0
Fimbriimonas	0	0	0	0	0	0	0.00107354	0	0	0	0	0	0	0	0	0	0	0	0	0	0	0	0	0	0	0	0	0	0	0	0	0	0	0	0	0	0	0.00087165
Finegoldia	0	0	0	0	0	0	0	0	0	0	0.0016	0	0	0	0	0	0	0	0	0	0	0	0	0	0	0	0	0	0.000152911	0	0	0	0	0	0	0	0	0.000610155
Flavisolibacter	0	0	0	0.00296736	0	0	0.000536769	0	0	0.00664452	0	0.00332226	0	0	0	0	0	0	0	0	0	0	0	0	0	0	0	0.00194302	0	0	0	0	0	0	0	0	0	0
Flavobacterium	0	0	0	0	0	0	0	0	0	0	0	0	0	0	0	0.002429	0.000190404	0.000830105	0.003861	0.000555401	0.000744971	0	0.00119417	0.000139704	0	0	0.000233155	0	0.000388158	7.66025e-05	0	0.000168045	0	0	0	0	0	0
Flexispira	0	0	0	0	0	0	0	0	0	0	0	0	0	0	0	0	0	0	0	0	0	0	0	0	0	0	0	0	0	0	0	0	0	0	0	6.03802e-07	0	0
Fluviicola	0	0	0	0	0	0	0	0	0	0	0	0	0	0	0	0	0	0	0	0	0	0	0	0	0	0	0	0	3.52871e-05	0	0	0	0	0	0	0	0	0
Frankia	0	0	0	0	0	0	0.000536769	0	0	0	0	0	0	0	0	0	0	0	0	0	0	0	0	0	0	0	0	0	0	0	0	0	0	0	0	0	0	0
Frigoribacterium	0	0	0	0	0	0	0	0	0	0	0	0	0	0	0	0	0	0	0	0	0	0	0	0.000139704	0	0	0	0	0	0	0	0	0	0	0	0	0	0
Fulvivirga	0	0	0	0	0	0	0	0	0	0	0.0016	0	0	0	0	0	0	0	0	0	0	0	0	0	0	0	0	0	0	0	0	0	0	0	0	0	0	0
Fusibacter	0	0	0	0	0	0	0	0	0	0	0	0	0	0	0	0	0	0	0	0	0	0	0.000238834	0	0.000252143	0	0	0	0	0	0	0	0	0	0	0	0	0
Fusobacterium	0	0	0.00165563	0	0	0	0.000536769	0	0	0	0	0	0	0	0	0.0967862	0.0365575	0.00415053	0.153759	0.282144	0.088155	0.195201	0.280153	0.182453	0.0726172	0.0117107	0.111448	0	0	0	0	0	8.90456e-06	7.53974e-07	5.42724e-06	1.2076e-06	3.98691e-06	0
Gallibacterium	0	0	0	0	0	0	0	0	0	0	0	0	0	0	0	0	0	0	0	0	0	0	0	0	0	0	0	0	0	0	0	0	8.09506e-06	0	1.08545e-06	6.03802e-07	0	0
Gallicola	0	0	0	0	0	0	0	0	0	0	0	0	0	0	0	0	0	0	0	0.000833102	0	0	0.000477669	0	0	0	0	0	0	0	0	0	0	0	0	0	0	0
Garciella	0	0	0	0	0	0	0	0	0	0	0	0	0	0	0	0	0	0	0	0	0	0	0	0	0	0	0	0	0	0	0	0	0	0	1.08545e-06	0	0	0
Gardnerella	0	0	0	0	0	0	0	0	0	0	0	0	0	0	0	0	0	0	0	0	0	0	0	0	0	0	0	0	0	0	0	0	0	0	0	0	0	4.35825e-05
Gemella	0	0	0	0	0	0	0	0	0	0	0	0	0	0	0	0	0.00247525	0	0	0	0	0.0124023	0	0.000139704	0	0	0.000233155	0	0	0	0	2.29153e-05	0	0	1.08545e-06	6.03802e-07	0	0
Gemmata	0.00125156	0.00077101	0	0	0	0	0.00697799	0.00114025	0	0	0	0	0	0	0	0	0	0	0	0	0	0	0	0	0	0	0	0.000307529	0.000682216	0	0.000108061	0.000404837	0	0	0	0	0	0
Geobacillus	0	0	0	0	0	0	0	0	0	0	0	0	0	0	0	0	0	0	0	0	0	0	0	0	0	0	0	1.39786e-05	5.88118e-06	4.59615e-05	0	0	0	0.000104048	3.58198e-05	2.11331e-05	7.97383e-07	0
Geodermatophilus	0	0	0	0	0	0	0	0	0	0	0	0	0	0	0	0	0	0	0	0	0	0	0	0	0	0	0	0.0017613	5.88118e-06	0	0	2.29153e-05	0	0	0	0	0	0
Giesbergeria	0	0	0	0	0	0	0	0	0	0	0	0.00166113	0	0	0	0	0	0	0	0	0	0	0	0	0	0	0	0	0	0	0	0	0	0	0	0	2.39215e-06	0
Glaciecola	0	0	0	0	0	0	0	0	0	0	0	0	0	0	0	0	0	0	0	0	0	0	0	0	0	0	0	0	0	0	0	0	8.09506e-07	0	0	0	7.97383e-07	0
Glycomyces	0	0	0	0	0	0	0.000536769	0	0	0	0	0	0	0	0	0	0	0	0.000908471	0	0	0	0.000477669	0	0	0	0	0.000111829	0	0	0	0	0	0	0	0	0	0
Gordonia	0	0	0	0	0	0	0	0	0	0	0	0	0	0	0	0	0	0	0	0	0	0	0	0	0	0	0	0	0	0.000260449	0	0	0	0	0	0	0	0
Gracilibacillus	0	0	0	0	0	0	0	0	0	0	0	0	0	0	0	0	0	0	0	0	0	0	0	0	0	0	0	0	0	0	0	0	8.09506e-07	0	0	0	0	0
Granulicatella	0	0	0	0	0	0	0	0	0	0	0	0	0	0	0	0	0.000190404	0	0	0	0	0	0	0	0	0	0	0	0	0	0	0	0	0	0	0	0	0
Granulicatella	0	0	0	0	0.0026738	0	0	0	0	0	0.0032	0.00332226	0	0	0	0.000747384	0.00609292	0.00304372	0.000681354	0	0.00124162	0.0018873	0.000477669	0.00419111	0.00201715	0.00206659	0.00326416	0	0	1.53205e-05	0	0	8.41886e-05	2.26192e-05	1.30254e-05	2.41521e-05	0.000491188	0
HA73	0	0	0	0	0	0	0	0	0	0	0	0	0	0	0	0	0	0	0	0.000277701	0	0	0.000955338	0	0	0	0	0	0	0	0	0	0	0	0	0	0	0
Haemophilus	0	0	0	0	0	0	0	0	0	0	0	0	0	0.0329341	0	0.00112108	0.0293222	0.106253	0.0315694	0.00610941	0.0461882	0.0113238	0.0119417	0.243643	0.22113	0.0259472	0.136862	0	0	0	0	0	0.0051015	0.000122898	0.00161949	0.00111341	1.51503e-05	0
Hafnia	0	0	0	0	0	0	0	0	0	0	0	0	0	0	0	0	0	0	0	0	0	0	0	0	0	0	0	0	0	0	0	0	1.61901e-06	0	0	0	1.11634e-05	0
Herbidospora	0	0	0	0	0	0	0	0	0	0	0	0	0	0	0	0	0	0	0	0	0	0	0	0	0	0	0	0	0	0	0	0	0	0	0	0	0	0
Hespellia	0	0	0	0	0	0	0	0	0	0	0	0	0	0	0	0	0	0	0	0	0	0	0	0	0	0	0	0	0	0	0	0	8.09506e-07	0	0	0	0	0
Holdemania	0	0	0	0	0	0	0	0	0	0	0	0	0	0	0	0	0	0	0	0	0	0	0	0	0	0	0	0	0	0	0	0	1.53806e-05	2.26192e-06	4.34179e-06	1.2076e-05	1.27581e-05	0
Hydrogenophaga	0	0	0	0	0	0	0	0	0	0	0	0	0	0	0.0861423	0	0	0	0	0	0	0	0	0	0	0	0	0	2.35247e-05	0.00150141	0	0.000359006	1.61901e-06	7.53974e-07	0	6.03802e-07	2.39215e-06	0
Hydrogenophilus	0	0	0.00165563	0	0	0	0	0	0	0	0	0	0	0	0	0	0	0	0	0	0	0	0	0	0	0	0	0	0	0	0	0	0	0	0	0	0	0
Hylemonella	0	0	0	0	0	0	0	0	0	0	0	0	0	0	0	0	0	0	0	0	0	0	0	0	0	0	0	0	0	0	0	0	0	0	0	6.03802e-07	1.59477e-06	0
Hymenobacter	0.00125156	0.00385505	0.00496689	0	0	0.00113766	0.00161031	0	0.00148588	0.0498339	0	0.00498339	0	0	0	0	0	0	0.000454236	0	0	0	0	0	0	0.000229621	0.000699464	0	0	0	0	0	0	0	0	0	0	0
Hyphomicrobium	0.00125156	0	0	0	0	0	0	0	0	0	0	0.00332226	0	0	0	0	0	0	0	0	0	0	0	0	0	0	0	0	7.05741e-05	0	0	7.63843e-06	0	0	0	0	0	0
Inquilinus	0	0	0	0	0	0	0	0	0	0	0	0	0	0	0	0	0	0	0	0	0	0	0	0	0	0	0	0	0	0	0	0	0	0	0	0	0	0
Isobaculum	0	0	0	0	0	0	0	0	0	0	0	0	0	0	0	0	0	0	0	0	0	0	0	0	0	0	0	0	0	0	0	0	0	0	0	0	7.97383e-07	0
Janibacter	0	0	0	0	0	0	0	0	0	0	0	0	0	0	0	0	0	0	0	0	0	0	0	0	0	0	0	0	0	4.59615e-05	0	0	0	0	0	0	0	0
Janthinobacterium	0	0	0	0	0	0.0170648	0.000536769	0	0.00445765	0.00166113	0	0	0	0	0	0	0	0	0	0	0	0	0	0.000279408	0	0	0	0	0	0	0	0	8.09506e-07	0	0	0	0	0
Jeotgalicoccus	0	0	0	0	0	0	0	0	0	0	0	0	0	0	0	0	0	0	0	0	0	0	0.000238834	0	0	0	0	0	0	0	0	0	0	0	0	0	0	0
JG37-AG-70	0	0	0	0	0	0	0	0	0	0	0	0	0	0	0	0	0	0	0	0	0	0	0	0	0	0	0	0.000419358	0	0	0	0	0	0	0	0	0	0
Jiangella	0	0	0	0	0	0	0	0	0	0	0	0	0	0	0	0	0	0	0	0	0	0	0	0	0	0	0	9.78501e-05	0	0	0	0	0	0	0	0	0	0
Kaistobacter	0.00125156	0.00077101	0.00827815	0.00593472	0.0026738	0.0113766	0.030059	0	0.00594354	0.0199336	0.0112	0.00332226	0	0	0	0	0	0	0	0	0	0	0	0	0	0	0	0.00134194	0	0	0.000108061	0	0	0	0	0	0	0
Kibdelosporangium	0	0	0	0	0	0	0	0	0	0	0	0	0	0	0	0	0	0	0	0	0	0	0	0	0	0	0	0	2.94059e-05	0	0	3.81921e-05	0	0	0	0	0	0
Kineococcus	0	0.00154202	0	0	0	0	0	0	0	0	0	0	0	0	0	0	0	0	0	0	0	0	0	0	0	0	0	0	0	0	0	0	0	0	0	0	0	0
Kineosporia	0	0	0	0	0	0	0	0	0	0	0	0	0	0	0	0	0	0	0	0	0	0	0	0	0	0	0	0	0	0	0	0	0	0	0	0	7.97383e-07	0
Kingella	0	0	0	0	0	0	0	0	0	0	0	0	0	0	0	0.0138266	0.000761615	0.0329275	0.0190779	0.0011108	0.00248324	0	0.00406019	0.000977927	0.00100857	0.000688863	0.000932618	0	0	0	0	0	0	0	0	0	0	0
Kitasatospora	0.00250313	0.00077101	0	0	0	0.00113766	0.000536769	0	0	0.00166113	0.0048	0	0	0	0	0	0	0	0	0	0	0	0	0	0	0	0	0	0	0	0	0	0	0	0	0	0	0
Klebsiella	0	0	0	0	0	0	0	0	0	0	0	0	0	0	0	0	0	0	0	0	0	0	0	0	0	0	0	0	1.17624e-05	0.00090391	0	4.58306e-05	6.47604e-06	0	3.25635e-06	3.92471e-05	2.39215e-06	0.00034866
Knoellia	0	0	0	0	0	0	0	0	0	0	0	0	0	0	0	0	0	0	0	0	0	0	0	0	0	0	0	0	0	0	0	0	0	0	0	0	0	0
Kocuria	0	0	0.0165563	0	0	0	0	0	0	0	0	0	0	0	0	0	0	0.000553403	0	0	0	0	0	0	0	0	0	0	0	0	0	0	0	0	0	0	0	0
Kribbella	0	0.00154202	0	0	0	0	0	0	0	0	0	0	0	0	0	0	0	0	0	0	0	0	0	0	0	0	0	0.000335486	0.00129386	0	0	0	0	0	0	0	0	0
Kutzneria	0	0	0	0	0	0	0	0	0	0	0	0	0	0	0	0	0	0	0	0	0	0	0	0	0	0	0	0.000475272	0	0	0	7.63843e-06	0	0	0	0	0	0
Kytococcus	0	0	0	0	0	0	0	0	0	0	0	0	0	0	0	0	0	0	0	0	0	0	0	0	0	0	0	0	0	0.000796666	0	0	0	0	0	0	0	0
L7A_E11	0	0	0	0	0	0	0	0	0	0	0	0	0	0	0	0	0	0	0	0	0	0.000269614	0	0	0	0	0	0	0	0	0	0	0	0	0	0	0	0
Lachnobacterium	0	0	0	0	0	0	0	0	0	0	0	0	0	0	0	0	0	0	0	0	0	0	0	0	0	0	0	0	0	0	0	0	0.000980311	0.000499885	0.00055575	0.00915484	7.73461e-05	0
Lachnospira	0	0	0	0	0	0	0	0	0	0	0	0	0	0	0	0	0	0	0	0	0	0	0	0	0	0	0	0	0	0	0	0	0.00586568	0.00862848	0.00193101	0.0132897	0.00418227	0
Lacticigenium	0	0	0	0	0	0	0	0	0	0	0	0	0	0	0	0	0	0	0	0	0	0	0	0	0	0	0	0	0	0	0	0	0	0	0	0	7.97383e-07	0
Lactobacillus	0.00125156	0.00462606	0.00165563	0	0	0.00341297	0	0.0114025	0	0.00498339	0	0.00166113	0	0	0	0.00112108	0.00228484	0.00442723	0.000227118	0.000277701	0.000496648	0.000539229	0.000716503	0.00125733	0.00100857	0.00206659	0.000932618	0	0.000111742	0	0	0.000236791	0.00328902	0.00336122	0.000490623	0.000237898	0.00270233	0
Lactococcus	0	0	0	0	0	0	0	0	0	0	0	0	0	0	0	0	0	0.000553403	0	0	0	0	0.000238834	0	0	0	0	0	0	0	0	0	0.0281166	8.59531e-05	9.98613e-05	2.11331e-05	0.0253679	0
Lautropia	0	0	0	0	0	0.00113766	0	0	0	0	0	0	0	0	0	0.00224215	0	0.00830105	0.0143084	0.000555401	0.0208592	0.00161769	0.0236446	0	0	0.000459242	0.00652833	0	0	0	0	0	3.23802e-06	0	0	0	2.39215e-06	0
Legionella	0	0	0	0	0	0	0	0	0	0	0	0	0	0	0	0	0	0	0	0	0	0	0	0.000139704	0	0	0	0	5.29306e-05	0	0	0	0	0	0	0	0	0
Lentibacillus	0	0	0	0	0	0	0	0	0	0	0	0	0	0	0	0	0	0	0	0	0	0	0	0	0	0	0	0	0	0	0	0	0	7.53974e-07	0	0	1.59477e-06	0
Lentzea	0	0	0	0	0	0	0	0	0	0	0	0	0	0	0	0	0	0	0	0	0	0	0	0	0	0	0	4.19358e-05	1.76435e-05	0	0	4.58306e-05	0	0	0	0	0	0
Leptothrix	0	0	0	0	0	0	0	0	0	0	0.0016	0	0	0	0	0	0	0	0	0	0	0	0	0	0	0	0	0	0	0	0	0	0	0	0	0	0	0
Leptotrichia	0	0	0	0	0	0	0	0	0	0	0	0	0	0	0	0.187593	0.00437928	0.00387382	0.0772201	0.00222161	0.102806	0.00161769	0.0298543	0.0178821	0.00226929	0.00987371	0.0125903	0	0	0	0	2.29153e-05	8.09506e-07	0	1.08545e-06	0	0	0
Leucobacter	0	0	0	0	0	0	0	0	0	0	0	0	0	0	0	0	0	0	0	0	0	0	0	0	0	0	0	0	0	0	0	1.52769e-05	8.09506e-07	0	0	0	0	0
Leuconostoc	0	0	0	0	0	0	0	0	0	0	0	0	0	0	0	0	0	0	0	0	0	0	0	0	0	0	0	0	0	0	0	0.00082495	8.09506e-07	0	2.1709e-06	2.41521e-06	0	4.35825e-05
Limnobacter	0	0	0	0	0	0	0	0	0	0	0	0	0	0	0	0	0	0	0	0	0	0	0	0.000279408	0	0	0	0	0	0	0	0	0	0	0	0	0	0
Limnohabitans	0	0.00077101	0	0	0.00802139	0.00113766	0	0	0	0	0	0	0	0	0	0	0	0	0	0	0	0	0	0	0	0	0	0.000475272	0.00262889	0.000750705	0.000216123	0.000106938	0	0	1.08545e-06	0	3.18953e-06	0
Listeria	0	0	0	0	0	0	0	0	0	0	0	0	0	0	0	0	0	0	0	0	0	0	0	0	0	0	0	0	0	0	0	0	2.42852e-06	4.52385e-06	0	6.03802e-07	0.000106849	0
Luteimonas	0	0	0	0	0	0	0	0	0	0	0	0	0	0	0	0	0	0	0	0	0	0	0	0	0	0	0	0	0	0	0	0	0	0	0	0	7.97383e-07	0
Luteolibacter	0	0	0	0	0	0	0	0	0	0	0	0	0	0	0	0	0	0	0	0	0	0	0	0	0	0	0	0	0	0	0	0.000359006	0	0	0	0	0	0
Lysinibacillus	0.00125156	0	0.00331126	0	0	0	0	0.00114025	0	0	0.0032	0	0	0	0	0	0	0	0	0	0	0	0	0	0	0	0	2.79572e-05	0.000147029	0	0	0	5.66654e-06	2.26192e-06	1.08545e-06	0	3.26927e-05	0
Lysobacter	0	0.00154202	0	0.00296736	0	0.00682594	0.00161031	0.00114025	0.00148588	0	0	0	0	0	0	0	0	0	0	0	0	0	0	0	0	0	0	0	0	0	0	0	0	0	0	0	0	0
Macrococcus	0	0	0	0	0	0	0	0	0	0	0	0	0	0	0	0	0	0	0	0	0	0	0	0	0	0	0	0	5.29306e-05	0	0	0	0	0	0	0	0	0.000305077
Mannheimia	0	0	0	0	0	0	0	0	0	0	0	0	0	0	0	0	0	0.000276702	0	0	0	0	0	0.000698519	0	0	0.000233155	0	0	0	0	0	0	0	0	0	0	0.00017433
Maribius	0	0	0	0	0	0	0	0	0	0	0	0	0	0	0	0	0	0	0	0	0	0	0	0	0	0	0	0	5.88118e-06	0	0	0	0	0	0	0	0	0
Marinibacillus	0	0	0	0	0	0	0	0	0	0	0	0.00166113	0	0	0	0	0	0	0	0	0	0	0	0	0	0	0	0	0	0	0	0	0	0	0	0	0	0
Marinobacter	0	0	0	0	0	0	0	0	0	0	0	0	0	0	0	0	0	0	0	0	0	0	0	0	0	0	0	0	0	0	0	0	0	0	1.08545e-06	0	0	4.35825e-05
Massilia	0.00125156	0	0	0	0	0	0	0	0	0	0	0	0	0	0	0	0	0	0	0	0	0	0	0	0	0	0	0	0	0	0	0	0	0	0	0	0	0.00292003
Megamonas	0	0	0	0	0	0	0	0	0	0	0.0016	0	0	0	0	0	0	0	0	0	0	0	0	0	0	0	0	0	0	0	0	0	1.61901e-06	0	0	0	0	0.00052299
Megasphaera	0.00250313	0.00077101	0	0.00296736	0.00534759	0	0.00214707	0.00342075	0.00148588	0	0.0048	0.00332226	0	0	0	0	0	0	0	0.000277701	0	0	0.000238834	0	0.00100857	0.00803674	0.000466309	0	0	0	0	0	0.0142586	2.11113e-05	3.36489e-05	3.01901e-06	2.39215e-05	0
Melissococcus	0	0	0	0	0	0	0	0	0	0	0	0	0	0	0	0	0	0	0	0	0	0	0	0	0	0	0	0	0	0	0	0	0	1.50795e-06	0	0	4.46534e-05	0
Mesorhizobium	0.00125156	0.00077101	0.00165563	0.00593472	0.0026738	0.00682594	0.00429415	0.004561	0.013373	0.00996678	0.0016	0.013289	0	0	0	0	0	0	0	0	0	0	0	0	0	0	0	0.000978501	0	0	0	0	0	0	0	0	0	0
Methanobrevibacter	0	0	0	0	0	0	0	0	0	0	0	0.00166113	0	0	0	0	0	0	0	0	0	0	0	0	0	0	0	0	0	0	0	0	0.000444419	2.48812e-05	0.00123524	2.59635e-05	0.00315923	0
Methanolobus	0	0.00077101	0	0	0	0	0	0	0	0	0	0	0	0	0	0	0	0	0	0	0	0	0	0	0	0	0	0	0	0	0	0	0	0	0	0	0	0
Methanosphaera	0	0	0	0	0	0	0	0	0	0	0	0	0	0	0	0	0	0	0	0	0	0	0	0	0	0	0	0	0	0	0	0	0	0	0	3.01901e-06	0	0
Methylibium	0	0	0	0	0	0	0	0	0	0	0	0	0	0	0	0	0	0	0	0	0	0	0	0	0	0	0	4.19358e-05	0	0	0	3.05537e-05	0	0	0	0	0	0
Methylobacillus	0	0	0	0	0	0	0	0	0	0	0	0	0	0	0	0	0	0	0	0	0	0	0	0	0	0	0	0	0	0	0	0	0	0	0	0	0	8.7165e-05
Methylobacterium	0	0	0	0	0.00802139	0.00113766	0	0	0	0	0	0	0	0	0	0	0	0	0	0	0	0	0	0	0	0	0	0	0	0	0	8.40227e-05	0	7.53974e-07	2.1709e-06	0	2.39215e-06	8.7165e-05
Methylophaga	0	0	0	0	0	0	0	0	0	0	0	0	0	0	0	0	0	0	0	0	0	0	0	0	0	0	0	0	0	0	0	0	0	0	1.08545e-06	0	6.37906e-06	0
Methylovorus	0	0	0	0	0	0	0	0	0	0	0	0	0	0	0	0	0	0	0	0	0	0	0	0	0	0	0	0	0	0	0	0	0	0	0	0	7.97383e-07	0
Microbacterium	0	0	0	0	0	0	0	0	0	0	0	0	0.00408163	0	0	0	0	0	0.000227118	0	0	0	0	0	0	0	0	0	0	0	0	0	0	0	0	0	0	0
Microbispora	0	0	0	0	0	0	0	0	0	0	0	0	0	0	0	0	0	0.000276702	0	0	0	0	0	0	0	0	0	0	0	0	0	0	0	0	0	0	0	0
Microbispora	0	0	0	0	0	0	0	0	0	0	0	0	0	0	0	0	0	0	0	0	0	0	0	0	0	0	0	0	0	0.000750705	0	0	0	0	0	0	0	0
Micrococcus	0	0	0	0	0	0	0	0	0	0	0	0	0	0	0	0	0	0	0	0	0	0	0	0	0	0	0	0	5.88118e-06	0.000704743	0.000324184	0	0	0	0	0	0	0
Microtetraspora	0	0	0	0	0	0	0	0	0	0	0	0	0	0	0	0	0	0	0	0	0	0	0	0	0	0	0	0	0	0	0	0	0	0	0	0	0	0
Mitsuokella	0	0	0	0	0	0	0	0	0	0	0	0	0	0	0	0	0	0	0	0.000277701	0	0	0	0	0	0	0	0	0	0	0	0	0.0191019	5.27782e-06	0.00245203	0.00130059	0.000161071	0
Mobiluncus	0	0	0	0	0	0	0	0	0	0	0	0	0	0	0	0	0	0	0	0	0	0	0	0	0.00100857	0	0	0	0	0	0	0	0	7.53974e-07	5.42724e-06	0	1.59477e-06	0
Modestobacter	0.00125156	0.00077101	0	0	0	0	0.000536769	0.0022805	0	0.00332226	0.0128	0.00166113	0	0	0	0	0	0	0	0	0	0	0	0	0	0	0	0	1.17624e-05	0	0	0	0	0	0	0	0	0
Mogibacterium	0	0	0	0	0	0	0	0	0	0	0	0	0	0	0	0	0	0	0	0	0.000248324	0	0	0	0.00075643	0.00114811	0.000233155	0	0	0	0	0	1.94281e-05	4.52385e-06	1.73672e-05	6.03802e-07	8.77121e-06	0
Morganella	0	0	0	0	0	0	0	0	0	0	0	0	0	0	0	0	0	0	0	0	0	0	0	0	0	0	0	0	0	0	0	0	8.09506e-07	9.04769e-06	5.42724e-06	2.41521e-06	0	0
Moryella	0	0	0	0	0	0	0	0	0	0	0	0	0	0	0	0	0	0.000276702	0	0	0	0	0	0.00321319	0.00201715	0.00114811	0.000699464	0	0	0	0	0	3.64277e-05	9.80167e-06	1.84526e-05	2.11331e-05	7.17644e-06	0
Mucispirillum	0	0	0	0	0	0	0	0	0	0	0	0.00166113	0	0	0	0	0	0	0	0	0	0	0	0	0	0	0	0	0	0	0	0	0	0	0	0	0	0
Mycetocola	0	0	0	0	0	0	0	0	0	0	0	0	0	0	0	0	0	0	0	0	0	0	0	0	0	0	0	0	0	0	0	0	0	0	0	0	0	0
Mycobacterium	0.0175219	0.00154202	0.00496689	0.00890208	0.040107	0.00113766	0.0182501	0.022805	0.00148588	0.00498339	0.008	0.013289	0	0	0	0	0	0	0	0	0	0	0	0	0	0	0	0.00334088	0.00179964	0	0	0.00024443	0	0	0	0	0	0.00780126
Mycoplana	0	0	0	0	0	0	0	0	0	0	0	0	0	0	0	0	0	0	0	0	0	0	0	0	0	0	0	0	0	0.00142481	0	0	0	0	0	0	0	0
Mycoplasma	0	0	0	0	0	0	0	0	0	0	0	0	0	0	0	0	0	0	0	0.000277701	0	0	0.000238834	0	0	0	0.000233155	0	0	0	0	0	0	0	0	0	0	0
Myxococcus	0	0	0	0	0	0	0	0	0	0	0	0	0	0	0	0	0	0	0	0	0	0	0	0	0	0	0	6.98929e-05	0	0	0	0	0	0	0	0	0	0
Nannocystis	0	0	0	0	0	0	0	0	0	0	0	0	0	0	0	0	0	0	0	0	0	0	0	0	0	0	0	0	0	0	0	0	0	0	0	0	0	0
Neisseria	0	0	0	0	0	0	0	0	0	0	0	0	0	0	0	0.00373692	0	0.00415053	0.00522371	0.00638711	0.00571145	0.0056619	0.0207786	0.0903884	0.00353001	0.000688863	0.00373047	4.19358e-05	1.17624e-05	0	0	0	2.50947e-05	7.53974e-07	2.1709e-06	6.03802e-07	7.97383e-07	0.51423
Nelumbo	0	0	0	0	0	0.00113766	0	0	0	0	0	0	0	0	0	0	0	0	0	0	0	0	0	0	0	0	0	0	0	0	0	0	3.64277e-05	0	1.08545e-06	0	0	0
Nesterenkonia	0	0	0	0	0	0	0.000536769	0	0	0	0	0	0	0	0	0.000186846	0.000380807	0.000553403	0	0	0	0	0	0	0	0	0	1.39786e-05	0	0	0	0	0	0	0	0	0	0
Niabella	0	0	0	0	0	0	0	0	0	0	0	0	0	0	0	0	0	0	0	0	0	0	0	0	0	0	0	0	0.000317584	0	0	0	0	0	0	0	0	0
Nitrobacter	0	0	0	0	0.00802139	0.00113766	0.00107354	0	0	0	0	0	0	0	0	0	0	0	0	0	0	0	0	0	0	0	0	0	0	0	0	0	0	0	0	0	0	0
Nitrobacteria	0	0	0	0	0.0187166	0	0	0	0	0	0	0	0	0	0	0	0	0	0	0	0	0	0	0	0	0	0	0	0	0	0	0	0	0	0	0	0	0
Nitrosomonas	0	0	0	0	0	0	0	0	0	0	0	0	0	0	0	0	0	0	0	0	0	0	0	0	0	0	0	0	0	0	0	0	0	0	0	0	1.59477e-06	0
Nitrosopumilus	0	0	0	0	0	0	0	0	0	0	0	0	0	0	0	0	0	0	0	0	0.000496648	0	0.000238834	0	0.000252143	0	0	0	0	0	0	0	0	0	0	0	0	0
Nitrosovibrio	0	0	0	0	0	0	0	0	0	0	0	0	0	0	0	0	0	0	0	0	0	0	0	0	0	0	0	0	0	0	0	0	0	0	0	6.03802e-07	0	0
Nitrospina	0	0	0	0	0	0	0	0	0	0	0	0	0	0	0	0	0	0	0	0	0	0	0	0	0.000252143	0	0	0	0	0	0	0	0	0	0	0	0	0
Nitrospira	0.0212766	0	0.00165563	0	0	0	0	0.00114025	0.00297177	0	0	0	0	0	0	0	0	0	0	0	0	0	0	0	0	0	0	0.000167743	0	0	0	0	0	0	0	0	0	0
Nocardia	0	0	0	0	0	0	0	0	0	0	0	0	0	0	0	0	0	0	0	0	0	0	0	0	0	0	0	2.79572e-05	0	0.000245128	0	0	0	0	0	0	0	0
Nocardioides	0.00250313	0	0	0	0	0	0.000536769	0.00114025	0	0	0.0016	0	0	0	0	0.000186846	0	0	0	0	0	0	0	0	0	0	0	0.0174033	0	0.000857948	0.000432246	7.63843e-06	0	0	0	0	0	0
Nonomuraea	0	0	0	0	0	0	0.00161031	0	0	0.00166113	0	0	0	0	0	0	0	0	0	0	0	0	0	0	0	0	0	0.00171937	0.000417564	0.00147077	0.000108061	1.52769e-05	0	0	0	0	0	0.000217912
Novosphingobium	0.0125156	0	0.00165563	0	0	0	0.000536769	0	0	0	0.0016	0	0.00408163	0	0	0	0	0	0	0	0	0	0	0	0	0	0	0.000307529	0	0	0	0	0	7.53974e-07	0	0	0	0
Oceanicola	0	0	0	0	0	0	0	0	0	0	0	0	0	0	0	0	0	0	0	0	0	0	0	0	0	0	0	0	5.88118e-06	0	0	0	0	0	0	0	0	0.00435825
Ochrobactrum	0	0	0	0	0	0	0	0	0	0	0	0	0	0	0	0	0	0	0	0	0	0	0	0	0	0	0	0	1.17624e-05	0	0	7.63843e-06	8.09506e-07	0	0	0	0	0.000130747
Octadecabacter	0	0	0	0	0	0	0	0	0	0	0	0	0	0	0	0	0	0	0	0	0	0	0	0	0	0	0	0	0.000717504	0.000137885	0	0	0	0	0	0	0	0.00475049
Odoribacter	0	0	0	0	0	0	0	0	0	0	0	0	0	0	0	0	0	0	0	0	0	0	0	0	0	0	0	0	0	0	0	0	8.09506e-07	2.48812e-05	4.34179e-06	0.000163026	0.000643488	0
Opitutus	0	0	0	0	0.0026738	0	0.00322061	0	0.00445765	0	0	0	0	0	0	0	0	0	0	0	0	0	0	0	0	0	0	0.000125807	0	0	0	0	0	0	0	0	0	0
Oribacterium	0	0	0	0	0	0	0	0	0	0	0	0	0	0	0	0	0.000190404	0.000276702	0.00113559	0.000555401	0.000248324	0	0.000238834	0.0072646	0.00706001	0.0365098	0.0172534	0	0	0	0	0	4.29038e-05	2.26192e-06	4.34179e-06	6.64182e-06	5.58168e-06	0
Ornithinibacillus	0	0	0	0	0	0	0.000536769	0.00114025	0	0	0.0016	0	0	0	0	0	0	0	0	0	0	0	0	0	0	0	0	0	0	0	0	0	0	0	0	0	0	0
Oscillospira	0.00125156	0.00693909	0	0	0	0.00113766	0.00107354	0	0.00148588	0	0	0	0	0	0	0	0	0	0	0	0	0	0	0	0	0	0	0	0	0	0	0	0.00553459	0.00522052	0.00860218	0.00406842	0.0148824	0
Oxalobacter	0	0	0	0	0	0	0	0	0	0	0	0	0	0	0	0	0	0	0	0	0	0	0	0	0	0	0	0	0	0	0	0	1.37616e-05	1.50795e-06	0.00015739	2.71711e-05	0.000587671	0
p-75-a5	0	0	0	0	0	0	0	0	0	0	0	0	0	0	0	0	0	0	0	0	0	0	0	0	0	0	0	0	0	0	0	0	0.000407181	0.00138656	0.0038642	3.62281e-06	0.000385136	0
Paenibacillus	0.0375469	0.0185042	0.0380795	0.0356083	0.00534759	0.0102389	0.0112721	0.142531	0.0401189	0.0980066	0.0224	0.0215947	0.044898	0	0	0	0	0	0	0	0	0	0	0	0	0	0	0.00462691	0.00734559	0.0163317	0.00075643	0.0082495	0	7.53974e-07	0	6.03802e-07	0	0
Paenisporosarcina	0.00125156	0	0.00827815	0.00296736	0	0.00113766	0.00107354	0.00114025	0.00148588	0	0.0032	0	0	0	0	0	0	0	0	0	0	0	0	0	0	0	0	0	0	0	0	0	0	0	0	0	0	0
Paludibacter	0	0.0146492	0	0	0.0026738	0.00113766	0.000536769	0	0	0.00166113	0	0	0	0	0	0	0	0	0.0295253	0.102472	0	0	0.0219728	0	0	0.00229621	0.00186524	0	0	0	0	0	0	0	0	0	0	0
Pandoraea	0	0	0	0	0	0	0	0	0	0	0	0	0	0	0	0	0	0	0	0	0	0	0	0	0	0	0	0	0	0	0	0	0	0	0	0	7.97383e-07	0
Pantoea	0	0	0	0	0	0	0	0	0	0	0	0	0	0	0	0	0	0	0	0	0	0	0	0	0	0	0	0	0	1.53205e-05	0	0	0	0	0	0	0	0
Papillibacter	0	0	0	0	0	0	0	0	0	0	0	0	0	0	0	0	0	0	0	0	0	0	0	0	0	0	0	0	0	0	0	0	0	0	0	0	7.97383e-07	0
Parabacteroides	0	0	0.00165563	0	0	0	0.000536769	0	0	0.00166113	0	0	0	0	0	0.000186846	0	0.000276702	0	0.000277701	0	0	0	0	0	0	0	0	0	0	0	0	0.000602272	0.00058056	0.00197986	0.00217852	0.00093533	0
Paracoccus	0.00125156	0.00231303	0.00165563	0	0	0	0	0.00114025	0.00148588	0	0	0	0.00408163	0	0.161049	0	0	0	0	0	0	0.000269614	0	0	0	0	0	0	4.70494e-05	0	0	0.00138256	0	0	0	0	0	0.00897799
Paraprevotella	0	0	0	0	0	0	0	0	0	0	0	0	0	0	0	0	0	0	0	0	0	0	0	0	0	0	0	0	0	0	0	0	0	0	2.1709e-06	6.03802e-07	0	0
Parvimonas	0	0	0	0	0	0	0	0	0	0	0	0	0	0	0	0	0.000571211	0	0.00158983	0.00805332	0	0.0218388	0.00788154	0.000419111	0.000504286	0.000918485	0.00373047	0	0	0	0	0	0	0	9.76904e-06	2.41521e-06	0	0
Pasteuria	0	0	0	0	0	0	0	0	0	0	0	0	0	0	0	0	0	0	0	0	0	0	0	0	0	0	0	0	0	0.000444295	0	0	0	0	0	0	0	0
Paucibacter	0	0	0	0	0.0026738	0	0	0	0	0	0	0	0	0	0	0	0	0	0	0	0	0	0	0	0	0	0	0	0	0	0	0	0	0	0	0	0	4.35825e-05
Pediococcus	0	0	0	0	0	0	0	0	0	0	0	0	0	0.0808383	0	0	0	0	0	0	0	0	0	0	0	0	0	0	0	0	0	0	0	0	0	0	0	0.0308564
Pedobacter	0	0	0	0	0	0.0125142	0	0	0	0.00166113	0	0	0	0	0	0	0	0	0	0	0	0	0	0	0	0	0	0	0	0	0	0	0	0	0	0	0	0
Pedomicrobium	0	0	0	0	0	0	0	0	0	0	0	0	0	0	0	0	0	0	0	0	0	0	0	0	0	0	0	0	0	0.00124096	0	0	0	0	0	0	0	0
Pelobacter	0	0	0	0	0	0	0	0	0	0	0	0	0	0	0	0	0	0	0	0	0	0	0	0	0	0	0	0	0	0	0	0	0	0	0	0	0	4.35825e-05
Pelosinus	0	0	0	0	0	0	0	0	0	0	0	0	0	0	0	0	0	0	0	0	0.000248324	0	0	0	0	0	0	0	0	0	0	0	0	0	0	0	0	0
Pelotomaculum	0	0	0	0	0	0	0	0	0	0	0	0	0	0	0	0	0	0	0	0	0	0	0	0	0	0	0	0	0	0	0	0	8.09506e-07	0	0	6.03802e-07	0	0
Peptococcus	0	0	0	0	0	0	0	0	0	0	0	0	0	0	0	0	0	0	0.000908471	0	0	0.00296576	0.000477669	0.000139704	0.000504286	0	0.000466309	0	0	0	0	0	0.00158015	0.00422376	0.000886812	6.64182e-06	0.00321903	0
Peptoniphilus	0	0	0	0	0.0721925	0.00113766	0	0	0	0	0	0.00332226	0	0	0	0	0	0.000276702	0.000227118	0.000555401	0	0	0.00549319	0.000419111	0	0	0.000233155	0	0	0	0	0	8.09506e-07	1.58335e-05	0.000104203	6.03802e-07	7.97383e-06	0
Peptostreptococcus	0	0	0	0	0	0	0	0	0	0	0	0	0	0	0	0	0	0	0	0.000833102	0	0	0	0.000838223	0.00680787	0	0.00955934	0	0	0	0	0	0	0	3.25635e-06	1.2076e-06	7.97383e-07	0.0010024
Persicobacter	0	0	0	0	0	0	0	0	0	0	0	0	0	0	0	0	0	0	0	0	0.000248324	0	0	0	0	0	0	0	0	0	0	0	0	0	0	0	0	0
ph2	0	0	0	0	0	0	0	0	0	0	0	0	0	0	0	0	0	0	0	0	0	0	0	0	0	0	0	0	0	0	0	0	0	7.53974e-07	1.73672e-05	0	1.59477e-06	4.35825e-05
Phascolarctobacterium	0	0	0	0	0	0	0	0	0	0	0	0	0	0	0	0	0	0	0	0	0	0	0	0	0	0.00114811	0	0	0	0	0	0	0.00254428	0.000851991	0.00823313	0.0128465	0.00141376	0
Phenylobacterium	0	0	0	0	0	0	0	0	0	0	0	0	0	0	0	0	0	0	0	0	0	0	0	0	0	0	0	0	0	0	0	2.29153e-05	0	0	0	0	0	0
Phycicoccus	0	0	0	0	0	0	0	0	0	0	0	0	0	0	0	0	0	0	0	0	0	0	0	0	0	0	0	0	0	0	0	0	0	0	0	0	0	0
Phytohabitans	0	0	0	0	0	0	0	0	0	0	0	0	0	0	0	0	0	0	0	0	0	0	0	0	0	0	0	2.79572e-05	0	0	0	7.63843e-06	0	0	0	0	0	0
Pilimelia	0	0	0	0	0	0	0.00161031	0	0	0	0	0	0	0	0	0	0	0	0	0	0	0	0	0	0	0	0	0.000153764	0.000247009	0.000367692	0	0	0	0	0	0	0	0
Pimelobacter	0	0	0	0	0	0	0	0	0	0	0	0	0	0	0	0	0	0	0	0	0	0	0	0	0	0	0	1.39786e-05	2.94059e-05	0	0.000216123	2.29153e-05	0	0	0	0	0	0
Pirellula	0.0225282	0.0185042	0	0.0356083	0	0.00682594	0.00751476	0.0102623	0.0297177	0.0232558	0.0016	0.0166113	0	0	0	0	0	0	0	0	0	0	0	0	0	0	0	0	0	0	0.000108061	0	0	0	0	0	0	0
Piscicoccus	0	0	0	0	0	0	0	0	0	0	0	0	0	0	0	0	0	0	0	0	0	0	0	0	0	0	0	0	0	0	0	0	0	0	0	0	1.59477e-06	0
Planctomyces	0	0	0	0	0	0	0	0.00114025	0	0	0.0128	0	0	0	0	0	0	0	0	0	0	0	0.000238834	0	0	0	0	0	0	0	0	0	0	0	0	0	0	0
Planifilum	0	0	0	0	0	0	0	0	0	0	0	0	0	0	0	0	0	0	0	0	0	0	0	0	0	0	0	0	0.000993919	0	0.00389021	0	0	0	0	0	0	0
Planococcus	0	0	0	0	0	0	0	0	0	0	0	0	0	0	0	0	0	0	0	0	0	0	0	0	0	0	0	1.39786e-05	0	3.0641e-05	0	0	0	0	0	0	0	0
Planomicrobium	0	0.00077101	0.0149007	0	0	0	0	0	0.00148588	0	0.0016	0.00166113	0	0	0	0	0	0	0	0	0	0	0	0	0	0	0	2.79572e-05	0	0	0	0	0	0	0	0	0	0
Pleomorphomonas	0	0	0	0	0	0	0	0	0	0	0	0	0	0	0	0	0	0	0	0	0	0	0	0	0	0	0	0	0	0	0.000108061	0	0	0	0	0	0	0
Plesiomonas	0	0	0	0	0	0	0	0	0	0	0	0	0	0	0	0	0	0	0	0	0	0	0	0	0	0	0	0	0	0	0	0	2.42852e-06	0	0	0	1.27581e-05	0
Polyangium	0.00125156	0	0	0.00593472	0.0026738	0	0.00107354	0.00342075	0.00445765	0.00166113	0	0.013289	0	0	0	0	0	0	0	0	0	0	0	0	0	0	0	0	0	0	0	0	0	0	0	0	0	0
Polynucleobacter	0	0	0	0	0	0	0	0	0.00148588	0	0	0	0	0	0	0	0	0	0	0	0	0	0	0	0	0	0	0	0	0	0	0	0	7.53974e-07	0	0	0	0
Pontibacillus	0	0	0	0	0	0	0	0	0	0	0	0	0	0	0	0	0	0	0	0	0	0	0	0	0	0	0	0	0	1.53205e-05	0	0	0	0	0	0	0	0
Pontibacter	0	0	0	0	0	0	0	0	0	0	0	0	0	0	0	0	0	0	0	0	0	0	0	0	0	0	0	0	0	0	0	0	0	0	0	0	0	0
Porphyromonas	0	0	0	0	0	0	0	0	0	0	0	0	0.00408163	0.122754	0	0.0317638	0.00323686	0.00442723	0.0431524	0.0366565	0.199156	0	0.184619	0.075021	0.0231972	0.0032147	0.14409	0	0	0	0	0	0	7.53974e-06	3.69053e-05	6.03802e-07	3.98691e-06	0
Pragia	0	0	0	0	0	0	0	0	0	0	0	0	0	0	0	0	0	0	0	0	0	0	0	0	0	0	0	0	0	0	0	0	8.09506e-06	4.52385e-06	0	1.8114e-06	5.34246e-05	0
Prauserella	0	0	0	0	0	0	0	0	0	0	0	0	0	0	0	0.00130792	0	0.00415053	0.000227118	0.000555401	0.000993295	0	0.000477669	0	0	0	0	0	0	0	0	0	0	0	0	0	0	0
Prevotella	0	0	0	0	0	0	0	0	0	0	0	0	0	0	0	0.0356876	0.00171363	0.00193691	0.0681354	0.217717	0.0417184	0.0164465	0.0434679	0.0480581	0.364095	0.358209	0.197948	0	0	0	0	0	0.218017	0.243913	0.230602	0.392131	0.0190024	0
Prevotella	0	0	0	0	0	0	0	0	0	0	0	0	0	0	0	0.00541854	0.000761615	0.00249032	0.00340677	0.0311025	0.000248324	0.000808843	0.0157631	0.0227717	0.0453858	0.0176808	0.0610865	0	0	0	0	0	0.0174934	0.00538262	0.00717482	0.000817547	0.0119615	0
Promicromonospora	0	0	0	0	0	0	0	0	0	0	0	0	0	0	0	0	0	0	0	0	0	0	0	0	0	0	0	0	0	0	0	0	0	0	0	0	0	0
Propionibacterium	0	0	0	0	0	0	0	0	0	0	0	0.00664452	0.00408163	0.0359281	0.00749064	0	0	0	0	0	0	0	0	0.000139704	0	0	0	0	0	0	0	0	0	0	0	0	0	0
Propionicimonas	0	0	0	0	0	0	0	0	0	0	0	0	0	0	0	0	0	0.000276702	0.000227118	0	0	0	0	0	0	0	0	0	0	0	0	0	0	0	0	0	0	0
Propionispira	0	0	0	0	0	0	0	0	0	0	0	0	0	0	0	0	0	0	0	0	0	0	0	0	0	0	0	0	0	0	0	0	0	2.26192e-06	0	0	0	0
Propionivibrio	0	0	0	0	0	0	0	0	0	0	0	0	0	0	0	0	0	0	0	0.00222161	0	0	0	0	0	0	0	0	0	0	0	0	0	0	0	0	7.97383e-07	0.000130747
Proteus	0	0	0	0	0	0	0	0	0	0	0	0	0	0	0	0	0	0	0	0	0	0	0.000238834	0	0	0	0	0	0	0	0	0	8.09506e-07	5.27782e-06	2.1709e-06	3.01901e-06	2.39215e-06	0
Providencia	0	0	0	0	0	0	0	0	0	0	0	0	0	0	0	0	0	0	0	0	0	0	0	0	0	0	0	0	0	0	0	0	1.61901e-06	6.0318e-06	5.42724e-06	1.8114e-06	2.39215e-06	0
Pseudanabaena	0	0	0	0	0	0	0	0	0	0	0	0	0	0	0	0	0	0	0	0.000277701	0	0	0.000477669	0	0	0	0	0	0	0	0	0	0	0	0	0	0	4.35825e-05
Pseudoalteromonas	0	0	0	0	0	0	0	0	0	0	0	0	0	0	0	0	0	0	0	0	0	0	0	0	0	0	0	0	0	0	0	0	1.61901e-06	0	0	0	2.39215e-06	0
Pseudobutyrivibrio	0	0	0	0	0	0	0	0	0	0	0	0	0	0	0	0	0	0	0	0	0	0	0	0	0	0	0	0	0	0	0	0	1.61901e-06	0	1.08545e-06	2.41521e-06	0	0
Pseudoclavibacter	0	0	0	0	0	0	0	0	0	0	0	0	0	0	0	0	0	0	0	0	0	0	0	0	0	0	0	0	0	0	0	0	0	0	0	0	0	0
Pseudomonas	0	0	0	0	0.00534759	0	0	0	0	0	0	0	0	0	0	0	0	0	0	0	0	0	0	0	0	0	0	0	0	0	0	0	0	0	0	0	0	0
Pseudomonas	0.00375469	0.00385505	0.0198675	0.0178042	0.208556	0.00113766	0.00429415	0.004561	0	0.00332226	0.0032	0.00166113	0	0.0419162	0.071161	0	0	0	0	0	0	0	0	0	0	0	0	0	0	3.0641e-05	0	0.000397198	0.000138425	3.54368e-05	3.25635e-06	3.56243e-05	0.00083167	0
Pseudonocardia	0	0	0	0.00296736	0	0	0	0.0022805	0	0	0	0	0	0	0	0	0	0	0	0	0	0	0	0	0	0	0	0.00173334	0.000940988	0.00107244	0.000216123	0.000351368	0	0	0	0	0	0
Pseudoxanthomonas	0	0.00077101	0	0.00296736	0	0	0	0	0	0.00498339	0	0	0	0	0	0	0	0	0	0.000555401	0	0	0	0	0	0	0	1.39786e-05	0.00135855	0.0017925	0	0	0	0	0	0	0	0
Psychrobacter	0	0	0	0	0	0	0	0	0	0	0	0	0	0	0	0	0	0	0	0	0	0	0	0	0	0	0	0	0	0	0	0	0	0	0	0	0	0
Pullulanibacillus	0	0	0.00165563	0	0	0	0	0	0	0	0.0032	0.00664452	0	0	0	0	0	0	0	0	0	0	0	0	0	0	0	0	0	0	0	0	8.09506e-07	0	0	0	0	0
Quadrisphaera	0	0	0.00165563	0	0	0	0	0	0.00297177	0	0	0	0	0	0	0	0	0	0	0	0	0	0	0	0	0	0	0	0	0	0	0	0	0	0	0	0	0
Ralstonia	0	0	0	0	0	0	0	0	0	0	0	0	0	0	0	0	0	0	0	0	0	0	0	0	0	0	0	5.59143e-05	0.000964513	0.000490256	0	0.000336091	0	0	0	0	0	0
Ramlibacter	0	0	0	0	0	0	0	0	0	0	0	0	0	0	0	0	0	0	0	0	0	0	0	0	0	0	0	1.39786e-05	0	0	0	0	0	0	0	0	0	0
Rathayibacter	0	0	0	0	0	0	0	0	0	0	0	0	0	0	0	0	0.000380807	0	0	0	0	0	0	0	0	0	0	0.000363443	5.88118e-06	0	0	0	0	0	0	0	0	0
Renibacterium	0	0	0	0	0	0	0	0	0	0	0	0	0	0	0	0	0	0	0	0	0	0	0	0	0	0	0	0	0	0	0	0	0	0	0	0	0	0
RFN20	0	0	0	0	0	0	0	0	0	0	0	0	0	0	0	0	0	0	0	0	0	0	0	0	0	0	0	0	0	0	0	0	0	0	0.00433528	5.43421e-06	0.000335698	0
Rhizobium	0	0	0	0	0.0026738	0	0	0	0	0	0	0	0	0	0	0	0	0	0	0	0	0	0	0	0	0	0	0	0	0	0	0	0	0	0	0	0	0
Rhodobacter	0	0	0	0	0	0	0.000536769	0	0	0	0	0	0	0	0	0	0	0	0	0	0	0	0	0	0	0	0	1.39786e-05	0	0	0	2.29153e-05	0	0	0	0	0	0
Rhodococcus	0	0	0	0	0	0	0	0	0	0	0	0	0	0	0	0	0	0	0	0	0	0	0	0	0	0	0	0	0	0	0	0	0	7.53974e-07	0	0	0	0
Rhodocyclus	0	0.00154202	0	0	0	0.00227531	0	0	0	0	0	0	0	0	0	0	0	0	0	0	0	0	0	0	0	0	0	0	0	0	0	0	0	0	0	0	0	0
Rhodoferax	0	0	0.00331126	0	0.0026738	0	0	0	0	0	0	0	0	0	0	0	0	0	0	0	0	0	0	0	0	0	0	0	1.17624e-05	0	0	0	0	0	0	6.03802e-07	0	0
Rhodoplanes	0.0175219	0.00308404	0.00827815	0.00890208	0.0187166	0.0238908	0.0311326	0.0125428	0.00297177	0.0199336	0.008	0.00498339	0	0	0	0	0	0	0	0	0	0	0	0	0	0	0	0.000559143	0.00450498	0	0.00162092	0.000190961	0	0	0	0	0	0
Rhodovibrio	0	0	0	0	0	0	0	0	0	0	0	0	0	0	0	0	0	0	0	0	0	0	0	0	0	0	0	0	0	0	0	0	0	0	0	0	0	0
Rickettsia	0	0	0	0	0	0	0	0	0	0	0	0	0	0	0	0	0	0	0	0	0	0	0	0	0	0	0	0	0	0	0	0	0	0	0	0	0	0
Roseateles	0	0	0	0	0	0	0	0	0	0	0	0	0	0	0	0	0	0	0	0	0	0	0	0	0	0	0	0	0	0	0	0	0	0	0	0	0	0
Roseburia	0	0.00154202	0	0	0	0	0	0	0	0	0	0	0	0	0	0	0	0	0	0	0	0	0	0	0	0	0	0	0	0	0	0	0.00280494	0.00175374	0.000742447	0.00430148	0.000264731	0
Roseomonas	0	0	0	0	0	0	0	0	0	0	0	0	0	0	0	0	0	0	0	0	0	0	0	0	0	0	0	0	0	0	0	0.00058052	0	0	0	0	0	0
Rothia	0	0.00077101	0.00165563	0	0	0	0	0.00342075	0	0.00166113	0	0	0	0	0	0.0164425	0.222391	0.18124	0.00976607	0.0019439	0.000496648	0.182799	0.00740387	0.00768371	0.00353001	0.00275545	0.0102588	0	0	0	0	0	5.66654e-06	6.0318e-06	6.18706e-05	6.03802e-06	0	0
Rubellimicrobium	0	0	0	0	0	0	0	0	0	0	0	0	0	0	0	0	0	0	0	0	0	0	0	0	0	0	0	0.000181722	0	0	0	0	0	0	0	0	0	0
Rubrivivax	0	0	0	0	0	0	0	0	0	0	0	0	0	0	0	0	0	0	0	0	0	0	0	0	0	0	0	0	3.52871e-05	1.53205e-05	0	0	0	0	0	0	0	0
Rubrobacter	0.00125156	0.00077101	0.00165563	0.00296736	0	0.00113766	0.00161031	0.0114025	0	0	0.0016	0	0	0	0	0	0	0	0	0	0	0	0	0	0	0	0	0	0	0.00205295	0.000216123	0	0	0	1.08545e-06	0	4.7843e-06	0
Ruminobacter	0	0	0	0	0	0	0	0	0	0	0	0	0	0	0	0	0	0	0	0	0	0	0	0	0	0	0	0	0	0	0	0	1.29521e-05	2.26192e-06	0.0771168	1.02646e-05	1.6745e-05	0
Ruminococcus	0	0	0	0	0	0	0	0	0	0	0	0	0	0	0	0	0	0	0	0	0	0	0	0.000838223	0	0	0	0	0	0	0	0	0.00245685	0.00194148	0.000962793	0.0027956	0.000637109	0
Ruminococcus	0	0.0131072	0	0.00296736	0	0	0.000536769	0	0.00148588	0.00166113	0.0016	0	0	0	0	0	0	0	0	0	0	0.000269614	0	0	0	0	0	0	0	0	0	0	0.0622307	0.0229955	0.0106037	0.01805	0.0768996	0
Rummeliibacillus	0.00125156	0.00154202	0.00827815	0.00296736	0	0	0.00429415	0.0148233	0.00594354	0.00332226	0.0032	0.00498339	0	0	0	0	0	0	0	0	0	0	0	0	0	0	0	0	0	0	0	0	1.29521e-05	2.26192e-06	0	0	0.000140339	0
Saccharopolyspora	0	0	0	0	0	0	0	0.0022805	0	0	0	0	0	0	0	0	0	0	0	0	0	0	0	0	0	0	0	0.000111829	5.29306e-05	7.66025e-05	0	0.000175684	0	0	0	0	0	0
Saccharothrix	0	0	0	0	0	0	0	0	0	0	0	0	0	0	0	0	0	0	0	0	0	0	0	0	0	0	0	9.78501e-05	0	0	0	3.05537e-05	0	0	0	0	0	0
Saccharothrixopsis	0	0	0	0	0	0	0	0	0	0	0	0	0	0	0	0	0	0	0	0	0	0	0	0	0	0	0	0	5.88118e-06	0	0	0	0	0	0	0	0	0
Salimicrobium	0	0	0	0	0	0	0	0	0	0	0	0	0	0	0	0	0	0	0	0	0	0	0	0	0	0	0	0	0	0	0	0	0	7.53974e-07	0	0	0	0
Salinicoccus	0	0	0	0	0	0	0	0	0	0	0	0	0	0	0	0	0	0	0	0	0	0	0	0	0	0	0	0	0.000123505	0	0	1.52769e-05	0	0	0	0	0	0
Salinisphaera	0	0	0	0	0	0	0	0	0	0	0	0	0	0	0	0	0	0	0	0	0	0	0	0	0	0	0	0.000251615	0	0	0	0	0	0	0	0	0	0
Salinispora	0	0	0	0	0	0	0	0	0	0	0	0	0	0	0	0	0	0	0	0	0	0	0	0	0	0	0	0	0	0	0	0	0	0	4.55888e-05	0	0	0
Salinivibrio	0	0	0	0	0	0	0	0	0	0	0	0	0	0	0	0	0	0	0	0	0	0	0	0	0	0	0	0	0	0	0	0	8.09506e-07	0	0	6.03802e-07	3.18953e-06	0
Salmonella	0	0	0	0	0	0	0	0	0	0	0	0	0	0	0	0	0	0	0	0	0	0	0	0	0	0	0	0	0	0	0	0	1.61901e-06	0	0	6.03802e-06	0	0
Sanguibacter	0	0	0	0	0	0	0	0	0	0	0	0	0	0	0	0	0	0	0	0	0	0	0	0	0	0	0	0	0	0	0.000540307	0	0	0	0	0	0	0
Sarcina	0	0	0	0	0	0	0	0	0	0	0	0	0	0	0	0	0	0	0	0	0	0	0	0	0	0	0	0	0	0	0	0	1.29521e-05	1.73414e-05	0.0505168	0.000152158	4.06665e-05	0
Scardovia	0	0	0	0	0	0	0	0	0	0	0	0	0	0	0	0	0	0	0	0	0	0	0	0	0.000252143	0	0.000233155	0	0	0	0	0	0	0	3.25635e-06	1.8114e-06	7.97383e-07	0
Schlegelella	0	0	0	0	0	0	0	0	0	0	0	0	0	0	0	0	0	0	0	0	0	0	0	0	0	0	0	0	0	0	0	0	0	0	0	0	0	0
Schwartzia	0	0	0	0	0	0	0	0	0	0	0	0	0	0	0	0	0	0	0.00113559	0.0108303	0.000248324	0	0.000238834	0	0	0.000229621	0.00536256	0	0	0	0	0	0	0	0	0	0	0
Sediminibacterium	0.00125156	0	0	0	0.0026738	0.00341297	0.00107354	0	0.00297177	0	0.0064	0	0	0	0	0	0	0	0	0	0	0	0	0	0	0	0	0	0	0	0	0	0	0	0	0	0	0
Segetibacter	0	0	0.00165563	0	0	0	0	0	0	0	0	0	0	0	0	0	0	0	0	0	0	0	0	0	0	0	0	0	1.17624e-05	0	0	0	0	0	0	0	0	0
Selenomonas	0	0	0	0	0	0	0	0	0	0	0	0	0	0	0	0.0741779	0.000190404	0	0.0499659	0.0263816	0.0134095	0.00107846	0.00453786	0	0.00353001	0.0638347	0.00816041	0	0	0	0	0	2.18566e-05	9.80167e-06	5.42724e-06	2.41521e-06	0	0
Serinicoccus	0.00125156	0	0	0	0	0	0	0	0	0.00332226	0	0	0	0	0	0	0	0	0	0	0	0	0	0	0	0	0	0	0	0	0	0	0	0	0	0	0	0
Serratia	0	0	0	0	0	0	0	0	0	0	0	0	0	0	0	0	0	0	0	0	0	0	0	0	0	0	0	0	0	0	0	0	7.44745e-05	2.71431e-05	7.59814e-06	1.75102e-05	0.000690533	0
Sharpea	0	0	0	0	0	0	0	0	0	0	0	0	0	0	0	0	0	0	0	0	0	0	0	0	0	0	0	0	0	0	0	0	0	1.13096e-05	2.1709e-06	1.2076e-06	0	0
Shewanella	0	0	0.00165563	0	0.013369	0	0	0	0	0	0	0	0	0	0	0	0	0	0	0	0	0	0	0	0	0	0	0	0	0	0	3.05537e-05	0	0	0	0	0	0
Shimazuella	0	0.00077101	0	0	0	0	0.00375738	0.004561	0	0	0	0.00166113	0	0	0	0	0	0	0	0	0	0	0	0	0	0	0	6.98929e-05	5.88118e-06	0.00125628	0	0	0	0	0	0	0	0
Shinella	0	0	0	0	0	0	0	0	0	0	0	0	0	0	0	0	0	0	0	0	0	0	0	0	0	0	0	2.79572e-05	0	0	0.000108061	0	0	0	0	0	0	0
Shuttleworthia	0	0	0	0	0	0	0	0	0	0	0	0	0	0	0	0	0.000190404	0	0	0	0	0	0	0	0.000504286	0.000229621	0.000233155	0	0	0	0	0	8.09506e-07	0	1.08545e-06	4.22661e-06	0	0
Sinomonas	0	0	0	0	0	0	0	0	0	0	0	0	0	0	0	0	0	0	0	0	0	0	0	0	0	0	0	0.000237636	0	0	0	0	0	0	0	0	0	0
Sinorhizobium	0	0	0	0	0	0	0	0	0	0	0	0	0	0	0	0	0	0	0	0	0	0	0	0	0	0	0	0.000125807	0	0	0	0	0	0	0	0	0	0
Skermanella	0	0	0	0	0	0	0	0	0	0	0	0	0	0	0	0	0	0	0	0	0	0	0	0	0	0	0	0	0	0	0	0	0	0	0	0	0	0
Slackia	0	0	0	0	0	0	0	0	0	0	0	0	0	0	0	0	0	0	0	0	0	0	0	0	0	0	0	0	0	0	0	0	0.000789268	0.000235994	5.10161e-05	3.20015e-05	5.50194e-05	0
SMB53	0	0.00154202	0.00165563	0.00296736	0	0	0	0	0	0.00664452	0	0	0	0	0	0	0	0	0	0	0	0	0	0	0	0	0	0	0	0	0	0	1.21426e-05	2.78971e-05	2.49653e-05	0.000130421	9.56859e-06	0
Sneathia	0	0	0	0	0	0	0	0	0	0	0	0	0	0	0	0	0	0	0	0	0	0	0	0	0	0	0	0	0	0	0	0	0	3.76987e-05	0.000316951	1.99255e-05	2.39215e-06	0
Sodalis	0	0	0	0	0	0	0	0	0	0	0	0	0	0	0	0	0	0	0	0	0	0	0	0	0	0	0	0	0	0	0	0	1.61901e-06	0	0	6.03802e-07	7.97383e-06	0
Solibacillus	0.00125156	0	0	0	0	0	0.00375738	0.00114025	0.00297177	0.0116279	0.0032	0.00166113	0	0	0	0	0	0	0	0	0	0	0	0	0	0	0	0	1.17624e-05	3.0641e-05	0	0	0	0	0	0	1.59477e-06	0
Solirubrobacter	0	0	0	0	0	0	0	0	0	0	0	0	0	0	0	0	0	0	0	0	0	0	0	0	0	0	0	0.000349465	2.94059e-05	0.000965192	0	0.000336091	0	0	0	0	0	0
Solwaraspora	0	0	0	0	0	0	0	0	0	0	0	0	0	0	0	0	0	0	0	0	0	0	0	0	0	0	0	0	0	0.000245128	0	0	0	0	0	0	0	0
Sorangium	0.00250313	0.00231303	0	0.00296736	0.0026738	0	0.00107354	0.00342075	0	0	0.0032	0.0332226	0	0	0	0	0	0	0	0	0	0	0	0	0	0	0	0.000712908	0	0	0	0	0	0	0	0	0	0
Sphaerisporangium	0	0	0	0	0	0	0.00161031	0	0.00148588	0	0	0	0	0	0	0	0	0	0	0	0	0	0	0	0	0	0	1.39786e-05	0	0	0	0	0	0	0	0	0	0
Sphaerochaeta	0	0	0	0	0	0	0	0	0	0	0	0	0	0	0	0	0	0	0	0	0	0	0	0	0	0	0	0	0	0	0	0	1.61901e-06	1.50795e-06	3.25635e-06	0	0	0
Sphingobacterium	0	0	0	0	0	0	0	0	0	0	0	0	0	0	0	0	0	0	0	0	0	0	0	0	0	0	0	0	0	0	0	0	0	0	0	6.03802e-07	7.97383e-07	0
Sphingobium	0	0	0	0	0	0	0	0	0	0	0	0	0	0	0	0	0	0	0	0	0	0	0	0	0	0	0	0	0.000176435	0.000275769	0	0.000114576	0	0	0	0	0	0
Sphingomonas	0	0.00231303	0.00331126	0.00296736	0.00534759	0.00455063	0.00697799	0	0.013373	0.0149502	0	0	0	0	0	0	0	0	0	0	0	0.000269614	0	0	0	0	0	5.59143e-05	1.17624e-05	0.000398333	0	0.000168045	0	6.0318e-06	2.1709e-06	6.03802e-07	0	0
Sphingopyxis	0.00125156	0.00077101	0	0	0	0	0.000536769	0	0	0.00166113	0.0016	0	0	0	0	0	0	0	0	0	0	0	0	0	0	0	0	0	0	0	0	0	0	0	0	0	0	0
Spirillospora	0	0	0	0	0	0	0	0	0	0	0	0	0	0	0	0	0	0	0	0	0	0	0	0	0	0	0	1.39786e-05	0	9.1923e-05	0	0	0	0	0	0	0	0
Sporanaerobacter	0	0	0	0	0	0	0	0	0	0	0	0	0	0.00898204	0	0	0	0	0	0	0	0	0	0	0	0	0	0	0	0	0	0	0	0	0	0	0	0
Sporichthya	0	0	0	0	0	0	0	0	0	0	0	0	0	0	0	0	0	0	0	0	0	0	0	0	0	0	0	0.000265593	0	0	0	0	0	0	0	0	0	0
Sporolactobacillus	0	0	0	0	0	0	0	0	0	0	0	0	0	0	0	0	0	0	0	0	0	0	0	0	0	0	0	0	0	0	0	0	0	1.50795e-06	1.08545e-06	0	7.97383e-07	0
Sporomusa	0	0	0	0	0	0	0	0	0	0	0	0	0	0	0	0	0	0	0	0	0	0	0	0	0.000252143	0	0	0	0	0	0	0	0	0	0	6.03802e-07	0	0.000130747
Sporosarcina	0	0.00385505	0.0182119	0.00593472	0	0.00227531	0.00322061	0.004561	0.0222883	0.00166113	0.0032	0.00830565	0	0	0	0	0	0	0	0	0	0	0	0	0	0	0	0.000125807	0	7.66025e-05	0	7.63843e-06	0	0	0	0	0	0.000130747
Staphylococcus	0.00125156	0.00385505	0.00331126	0	0	0.00455063	0.000536769	0.00570125	0	0.00166113	0.0016	0.00498339	0	0.0359281	0.0411985	0.000373692	0.000190404	0.000553403	0	0	0	0.000269614	0	0.000698519	0.000252143	0.000229621	0	0	0.00225837	0.000566859	0.000648368	0.00194016	0	7.53974e-07	0	1.8114e-06	1.59477e-06	0
Stenotrophomonas	0	0	0	0	0	0	0	0	0	0	0	0	0	0	0	0	0	0	0	0	0	0	0	0	0	0	0	5.59143e-05	0	0	0	0.000229153	8.09506e-07	0	0	0	0	0
Steroidobacter	0	0	0	0	0	0	0	0	0.00148588	0	0	0	0	0	0	0	0	0	0	0	0	0	0	0	0	0	0	0.000153764	0.000370514	0	0	0	0	0	0	0	0	0
Streptacidiphilus	0	0	0	0	0	0	0	0	0	0	0	0	0	0	0	0	0	0	0	0	0	0	0	0	0	0	0	4.19358e-05	0	1.53205e-05	0	2.29153e-05	0	0	0	0	0	4.35825e-05
Streptococcus	0	0.00154202	0	0	0	0	0.000536769	0.00342075	0	0.00166113	0	0.0149502	0	0	0	0.069133	0.413557	0.251245	0.0313423	0.00666482	0.088155	0.176867	0.0305708	0.0753004	0.0900151	0.0532721	0.0883656	0	0.000264653	0.00263513	0	0.00135964	0.0058422	0.0575056	9.55195e-05	0.000269899	0.000101268	0
Streptomyces	0.0525657	0.0208173	0.0331126	0.0148368	0	0.0125142	0.0171766	0.0387685	0.0237741	0.0182724	0.1648	0.0863787	0	0	0	0	0	0	0	0	0	0	0	0	0	0	0	0.00630434	0.00315819	0.00332455	0.00129674	0.011366	0	0	0	0	0	0
Streptosporangium	0.00750939	0.00077101	0	0	0	0	0.000536769	0	0	0	0.0016	0	0	0	0	0	0	0	0	0	0	0	0	0	0	0	0	0	0	0	0	0	0	0	0	0	0	0
Succinivibrio	0	0	0	0	0	0	0	0	0	0	0	0	0	0	0	0	0	0	0	0	0	0	0	0	0	0	0	0	0	0	0	0	0.00228038	0.000385281	0.0464789	0.00107899	0.0869163	0
Sulfurimonas	0	0	0	0	0	0	0	0	0	0	0	0	0	0	0	0	0.000190404	0.000276702	0.000227118	0	0	0	0.000477669	0.000139704	0	0	0	0	0	0	0	0	0	0	0	0	0	0
Sutterella	0	0	0	0	0	0	0	0	0.00148588	0	0	0	0.0244898	0.0508982	0	0	0	0	0	0	0	0	0	0	0	0	0	0	0	0	0	0	6.47604e-06	0.00684609	0.00396189	0.0128809	0.0032302	0
Symbiobacterium	0	0	0	0	0	0	0	0	0	0	0	0	0	0	0	0	0	0	0	0	0	0	0	0	0	0	0	0	0	0	0	0	0	0	0	0	7.97383e-07	0
Synechococcus	0	0	0	0	0	0	0	0	0	0	0	0	0	0	0	0	0	0	0	0	0	0	0	0	0	0	0	0	0	1.53205e-05	0	0	0	0	0	0	0	4.35825e-05
Synergistes	0	0	0	0	0	0	0	0	0	0	0	0	0	0	0	0	0	0	0	0	0	0	0	0	0	0	0	0	0	0	0	0	0	0	0	2.41521e-06	0	0
Syntrophobacter	0	0	0	0	0	0	0	0	0	0	0	0	0	0	0	0	0	0	0	0	0	0	0	0	0	0	0	0	0	0	0	0	0	0	0	6.03802e-07	0	0
Syntrophococcus	0	0	0	0	0	0	0	0	0	0	0	0	0	0	0	0	0	0	0	0	0	0	0	0	0	0	0.000233155	0	0	0	0	0	0	0	0	0	0	0
Syntrophomonas	0	0	0	0	0	0	0	0	0	0	0	0	0	0	0	0	0	0	0	0	0	0	0	0	0	0	0	0	0	0	0	0	0	0	0	6.03802e-07	7.97383e-07	0
Tannerella	0	0	0	0	0	0	0	0	0	0	0	0	0	0	0	0.0250374	0	0.000276702	0.00976607	0.0236046	0.000248324	0	0.0102699	0	0.000252143	0	0.000466309	0	0	0	0	0	0	0	0	0	0	0
Telluria	0	0	0	0	0	0.00682594	0	0	0	0	0	0	0	0	0	0	0	0	0	0	0	0	0	0	0	0	0	0	0	0	0	0	0	0	0	0	0	0
Tepidimicrobium	0	0	0	0	0	0	0	0	0	0	0	0	0	0	0	0	0	0	0.000681354	0	0	0	0.000955338	0.000139704	0	0	0.000233155	0	0	0	0	0	0	0	0	0	0	0
Tepidimonas	0	0	0	0	0.00534759	0	0	0	0	0.00166113	0	0	0	0	0	0	0	0	0	0	0	0	0	0	0	0	0	1.39786e-05	0.00248186	0.00326327	0.000216123	0	0	0	0	0	0	0
Terracoccus	0	0	0	0	0	0	0	0	0	0	0	0	0	0	0	0	0	0	0	0	0	0	0	0	0	0	0	0	0	9.1923e-05	0	0	0	0	0	0	0	0
Tessaracoccus	0	0	0	0	0	0	0	0	0	0	0	0	0	0	0	0	0	0	0.000227118	0	0	0	0	0	0	0	0	0	0	0	0	0	0	0	0	0	0	0
Tetragenococcus	0	0	0	0	0	0	0	0	0	0	0	0	0	0	0	0	0	0	0	0	0	0	0	0	0	0	0	0	0	0	0	0	0	0	0	0	4.7843e-06	0
TG5	0	0	0	0	0	0	0	0	0	0	0	0	0	0	0	0	0	0	0.0024983	0.0313802	0	0	0.0174349	0	0	0	0	0	0	0	0	0	0	0	0	0	0	0
Thalassobacillus	0	0	0	0	0	0	0	0	0	0	0	0	0	0	0	0	0	0	0	0	0	0	0	0	0	0	0	0	0	0	0	0	0	0	0	0	7.97383e-07	0
Thauera	0	0	0	0	0	0	0	0	0	0	0	0	0	0	0	0	0	0	0	0	0	0	0	0	0	0	0	0	0	0	0	0	0	0	0	6.03802e-07	9.56859e-06	0
Thermicanus	0	0	0	0	0	0	0	0	0	0	0	0	0	0	0	0	0	0	0	0	0	0	0	0	0	0	0	0	0.000282296	0	0	0	0	0	0	0	0	0
Thermoactinomyces	0	0	0	0	0	0	0	0	0	0	0	0	0	0	0	0	0	0	0	0	0	0	0	0	0	0	0	0	5.29306e-05	0	0	0	0	0	0	0	0	0
Thermocrispum	0	0	0	0	0	0	0	0	0	0	0	0	0	0	0	0	0	0	0	0	0	0	0	0	0	0	0	0	0	0	0	0	0	0	0	0	0	0.00108956
Thermoflavimicrobium	0	0	0	0	0	0	0	0	0	0	0	0	0	0	0	0	0	0	0	0	0	0	0	0	0	0	0	0	0	0.000199167	0	0	0	0	0	0	0	0
Thiomonas	0	0	0	0	0	0	0	0	0	0	0	0	0	0	0	0	0	0	0	0	0	0	0	0	0	0	0	0	0	0	0	0	0	7.53974e-07	0	6.03802e-07	7.97383e-07	0
Thiothrix	0	0	0	0	0	0	0	0	0	0	0	0	0	0	0	0	0	0	0	0	0	0	0	0.00419111	0	0	0	0	0	0	0	0	1.61901e-06	0	0	0	7.97383e-06	0.00239704
Tolumonas	0	0	0	0	0	0	0	0	0	0	0	0	0	0	0	0	0	0	0	0	0	0	0	0	0	0	0	0	0	0	0	0	0	0	2.1709e-06	0	3.98691e-06	0
Trabulsiella	0	0	0	0	0	0	0	0	0	0	0	0	0	0	0	0	0	0	0	0	0	0	0	0	0	0	0	0	5.88118e-06	0	0	7.63843e-06	8.09506e-07	0	1.08545e-06	1.2076e-06	0	0
Treponema	0.00250313	0.0308404	0.00165563	0	0	0.00227531	0	0.00114025	0	0	0	0	0	0	0	0.00224215	0	0	0.0440609	0.0913635	0	0.00835805	0.102938	0.00237497	0.00075643	0.00137773	0.00419678	0	4.70494e-05	0	0	0	8.09506e-07	3.09129e-05	0.0275324	5.31345e-05	3.18953e-06	0
Trichococcus	0	0	0	0	0	0	0	0	0	0	0	0.00498339	0	0	0	0	0	0	0	0	0	0	0	0	0	0.000229621	0	0	0	0	0	0	1.61901e-06	7.53974e-07	0	1.2076e-06	1.91372e-05	0
Trigonala	0	0	0	0	0	0	0	0	0	0	0	0	0	0	0	0	0	0	0	0	0	0	0	0	0	0	0	0	9.40988e-05	4.59615e-05	0	0	0	0	0	0	0	0
Turicibacter	0	0.00385505	0	0	0	0	0	0	0	0	0	0	0	0	0	0	0	0	0	0	0	0	0	0	0	0	0	0	0	0	0	0	0	7.53974e-07	8.35795e-05	0.00152762	1.51503e-05	0
Unclassified	0	0	0	0	0	0	0	0	0	0	0	0	0	0	0	0	0	0	0	0	0	0	0	0	0	0	0	0	0	0	0	0	0	0	0	0	0	0
Unclassified	0	0	0	0	0	0	0	0	0	0	0	0	0	0	0	0	0	0	0	0	0	0	0	0	0	0	0	0	0	0	0.000108061	0	0	0	0	0	0	0
Unclassified	0	0	0	0	0	0	0	0	0	0	0	0	0	0	0	0	0	0	0	0	0	0	0	0	0	0	0	0	5.88118e-05	0	0.000216123	7.63843e-06	0	0	0	0	0	0
Unclassified	0	0	0	0	0	0	0	0	0	0	0	0	0	0	0	0	0	0	0	0	0	0	0	0	0	0	0	0	0	0	0	0	0	0	0	0	0	0
Unclassified	0	0	0	0	0	0	0	0.00114025	0	0	0	0	0	0	0	0	0	0	0	0	0	0	0	0	0	0	0	0	0	0	0	0	0	0	0	0	0	0
Unclassified	0	0	0	0	0	0	0	0	0	0	0	0	0	0	0	0	0	0	0	0	0	0	0	0	0	0	0	0.000726886	0.00079984	0	0.000324184	0.0338764	0	0	0	0	0	0
Unclassified	0	0	0	0	0	0	0	0	0	0	0	0	0	0	0	0	0	0	0	0	0	0	0	0	0	0	0	0.000307529	3.52871e-05	0.00441231	0.00075643	0.00114576	0	0	0	0	0	0
Unclassified	0	0	0	0	0	0	0	0	0	0	0	0	0	0	0	0	0	0	0	0	0	0	0	0	0	0	0	1.39786e-05	0	0	0	0	0	0	0	0	0	0
Unclassified	0	0	0	0	0	0.00113766	0.00107354	0	0.00148588	0	0	0	0	0	0	0	0	0	0	0	0	0	0	0	0	0	0	0	0	0	0	0	0	0	0	0	0	8.7165e-05
Unclassified	0.00125156	0	0	0	0	0	0	0	0	0	0	0.00166113	0	0	0	0	0	0	0	0	0	0	0	0	0	0	0	0	0	0	0	0	0	0	0	0	0	0
Unclassified	0.0187735	0.00539707	0.0761589	0.10089	0.00534759	0.00227531	0.00697799	0.00684151	0.00594354	0.00166113	0.0048	0.0199336	0	0	0	0	0	0	0	0	0	0	0	0	0	0	0	5.59143e-05	0.00224073	0.00137885	0.000324184	0.000557605	0	0	0	0	0	0
Unclassified	0.0250313	0.00308404	0.00496689	0	0	0.0250284	0.0155663	0.018244	0.00445765	0.0116279	0.0032	0.00498339	0.00408163	0	0	0	0	0	0	0	0	0	0	0	0	0	0	0.00222259	0.00207017	3.0641e-05	0.00075643	0.00235264	0	0	0	0	0	0.000217912
Unclassified	0.00876095	0.00154202	0.00165563	0.00593472	0.0026738	0.0386803	0.00483092	0.018244	0.00742942	0.00996678	0.0064	0.00166113	0	0	0	0	0	0	0	0	0	0	0	0	0	0	0	0.00099248	0.00287001	0.000643461	0.000540307	0.00190197	0	0	0	0	0	0
Unclassified	0	0	0	0.00296736	0	0.00113766	0.00751476	0.00114025	0.00148588	0.00498339	0.0016	0.00166113	0	0	0	0	0	0	0	0	0	0	0	0	0	0	0	0	0	0	0.000108061	0	0	0	0	0	0	0
Unclassified	0	0	0	0	0	0	0	0	0	0	0	0	0	0	0	0	0	0	0	0	0	0	0	0	0	0	0	0.000111829	7.05741e-05	0	0.000108061	0	0	0	0	0	0	0
Unclassified	0.00125156	0	0	0.00296736	0.0026738	0	0	0.00114025	0.00445765	0.00166113	0.0096	0	0	0	0	0	0	0	0	0	0	0	0	0	0	0	0	0.000167743	0.00125857	0	0	0.000106938	0	0	0	0	0	0
Unclassified	0	0	0	0	0	0	0	0	0	0	0	0	0	0	0	0	0	0	0	0	0	0	0	0	0	0	0	0	0	0	0	0	0	0	0	0	0	0
Unclassified	0	0	0	0	0	0	0	0	0	0	0	0	0	0	0	0	0	0	0	0	0	0	0	0.000139704	0	0	0	0	0	0	0	0	0	0	0	0	0	0
Unclassified	0	0	0	0	0	0	0	0	0	0	0	0	0	0	0	0	0	0	0	0	0	0	0	0	0	0	0	0	0	0	0	0	0	0	0	0	0	0
Unclassified	0	0	0	0	0	0	0	0	0	0	0	0	0	0	0	0	0	0	0	0	0	0	0	0	0	0	0	0	0	0	0	0	0	0	0	0	0	0
Unclassified	0	0	0	0	0	0	0	0	0.00148588	0	0	0	0	0	0	0	0	0	0	0	0	0	0	0	0	0	0	0	0	0	0	0	0	0	0	0	0	0.000130747
Unclassified	0.0325407	0.00231303	0.00496689	0.00296736	0.0026738	0.00113766	0.00644122	0.004561	0.0193165	0.0299003	0.0048	0.00166113	0	0	0	0	0	0	0	0	0	0	0	0	0	0	0	0	0	0	0	1.52769e-05	0	0	0	0	0	0
Unclassified	0.0387985	0.00154202	0	0.00890208	0.0026738	0.00113766	0.00590446	0.0193843	0.00594354	0.00166113	0.0016	0	0	0	0	0	0	0	0	0	0	0	0	0	0	0	0	0	0	0	0	0.000160407	0	0	0	0	0	0.000828067
Unclassified	0	0	0	0	0	0	0	0	0	0	0	0	0	0	0	0	0	0	0	0	0	0	0	0	0	0	0	0	0	0	0	0	0	0	0	0	0	0
Unclassified	0	0	0	0	0	0	0	0	0	0	0	0	0	0	0	0	0	0	0	0	0	0	0	0	0	0	0	0	0	0	0	0	0	0	0	0	0	0
Unclassified	0	0	0.00165563	0	0	0	0	0	0	0	0	0	0	0	0	0	0	0	0	0	0	0	0	0	0	0	0	0	0	0	0	0	0	0	0	0	0	0
Unclassified	0.00125156	0	0	0.00296736	0	0	0.000536769	0.00570125	0.00148588	0	0.0032	0	0	0	0	0	0	0	0	0	0	0	0	0	0	0	0	2.79572e-05	0.000217604	0	0	0	0	0	0	0	0	0
Unclassified	0.00250313	0	0.00165563	0	0	0.00113766	0	0	0.00297177	0	0	0.00166113	0	0	0	0	0	0	0	0	0	0	0	0	0	0	0	0	0	0	0	0	0	0	0	0	0	0
Unclassified	0	0	0	0	0	0	0	0	0	0	0	0	0	0.00299401	0	0	0	0	0	0	0	0	0	0	0	0	0	0	0.000229366	0	0	0	0	0	0	0	0	0.000261495
Unclassified	0	0	0	0	0	0	0.000536769	0	0	0	0	0	0	0	0	0	0	0	0	0	0	0	0	0	0	0	0	5.59143e-05	0	0	0	0	0	0	0	0	0	0
Unclassified	0	0	0	0	0	0.00113766	0	0.00114025	0.00148588	0	0	0	0.0122449	0	0	0	0	0	0	0	0	0	0	0	0	0	0	0	5.88118e-06	0	0	0	0	0	0	0	0	0.00113314
Unclassified	0.00750939	0.00462606	0.00993377	0	0.0026738	0.0898749	0.0327429	0.004561	0.00297177	0.0116279	0.0064	0.00664452	0.00408163	0	0	0	0	0	0	0	0	0	0	0	0	0	0	0.000643015	0.000117624	0	0	1.52769e-05	0	0	0	0	0	0
Unclassified	0.00125156	0	0	0	0	0	0.00268384	0	0.00742942	0.00166113	0	0	0	0	0	0	0	0	0	0	0	0	0	0	0	0	0	0.000321507	0.0015938	0	0	0	0	0	0	0	0	0
Unclassified	0	0	0	0	0	0	0.000536769	0	0.00148588	0.00166113	0	0	0	0	0	0	0	0	0	0	0	0	0	0	0	0	0	0.000237636	0	0	0	0	0	0	0	0	0	0.000217912
Unclassified	0.00125156	0.00154202	0.00496689	0	0.0026738	0.0250284	0.00590446	0.0239453	0.013373	0.00498339	0.0096	0.00166113	0	0	0	0	0	0	0	0	0	0	0	0	0	0	0	0.00957533	0.00182905	0.015489	0.00108061	0.00432335	0	0	0	0	0	0
Unclassified	0.00250313	0.00539707	0.00496689	0.0148368	0.0026738	0.0125142	0.00322061	0.0148233	0.00148588	0.00166113	0.0144	0.00332226	0	0	0	0	0	0.000830105	0	0	0	0	0	0	0	0	0	0.0112667	0.00873943	0.00683295	0.00886103	0.0280254	0	0	0	0	0	0
Unclassified	0.00375469	0.00154202	0	0	0	0.00113766	0.0101986	0.00342075	0	0.00332226	0	0	0	0	0	0	0	0	0	0	0	0	0	0	0	0	0	0.0039839	0.00884529	0.00796666	0.000540307	0.00236027	0	0	0	0	0	0
Unclassified	0.00500626	0.00154202	0.00993377	0.00890208	0	0.0170648	0.00805153	0.0102623	0.00742942	0.0116279	0.008	0.00166113	0.00408163	0	0	0	0	0	0	0	0	0	0	0	0	0	0	0	0	0	0	0	0	0	0	0	0	8.7165e-05
Unclassified	0	0	0.00165563	0	0	0	0	0	0	0	0.0016	0.00166113	0	0	0	0	0	0	0	0	0	0	0	0	0	0	0	0.000209679	0.00739264	0.000505577	0.000972552	0.00029026	0	0	0	0	0	0
Unclassified	0	0	0	0	0	0	0	0	0	0	0	0.00166113	0	0	0	0	0	0	0	0	0	0	0	0	0	0	0	0	0	0	0	0	0	0	0	0	0	4.35825e-05
Unclassified	0	0	0	0	0	0	0	0	0	0	0	0	0	0	0	0	0	0	0.000454236	0	0	0	0.000238834	0	0	0	0	0	0	0	0	0	0	0	0	0	0	0
Unclassified	0	0	0	0	0	0	0	0	0	0	0	0	0	0	0	0	0	0	0	0	0	0	0	0	0	0	0	1.39786e-05	0	0	0	7.63843e-06	0	0	0	0	0	0
Unclassified	0	0	0	0	0	0	0	0	0	0	0	0	0	0	0	0	0	0	0	0	0	0	0	0	0	0	0.000233155	0	0	0	0	0	0	0	0	0	0	0
Unclassified	0.00250313	0.00848111	0.00496689	0.00296736	0	0.00796359	0.00161031	0.00798176	0.00445765	0.00166113	0.0016	0.00664452	0	0	0	0.000560538	0	0.000553403	0.000227118	0	0.000744971	0.000808843	0	0.000279408	0	0	0.000233155	0.000405379	7.64553e-05	1.53205e-05	0	2.29153e-05	0	0	0	0	7.97383e-07	0
Unclassified	0	0	0	0	0	0	0	0	0	0	0	0	0	0	0	0	0.000190404	0.000276702	0.0138542	0	0.00347653	0.00161769	0.00262718	0	0.000252143	0	0	0	0	0	0	0	0	0	6.51269e-06	6.03802e-07	1.59477e-06	0
Unclassified	0	0	0	0	0	0	0	0	0	0	0	0	0	0	0	0	0	0	0	0	0	0	0	0	0	0	0	0.000209679	0.00202901	0	0.000324184	0.00238319	0	0	0	0	0	8.7165e-05
Unclassified	0.00125156	0	0	0	0	0	0	0	0	0	0	0	0	0	0	0	0	0	0	0	0	0	0	0	0	0	0	0	0	0	0	0	0	0	0	0	0	0
Unclassified	0	0	0	0	0	0	0	0.00114025	0	0	0.0016	0	0	0	0	0	0	0	0	0	0	0	0	0	0	0	0	0.000111829	0	0	0	0	0	0	0	0	0	0
Unclassified	0	0	0	0	0	0	0	0	0	0	0	0	0	0	0	0	0	0	0	0	0	0	0	0	0	0	0	0	0	0	0	0	0	0	0	0	0	0
Unclassified	0	0	0	0	0	0	0	0	0	0	0	0	0	0	0	0	0	0	0	0	0	0	0	0	0	0	0	0	0	0	0	0	0	0	0	0	0	0
Unclassified	0	0	0	0	0.0026738	0.00910125	0.00214707	0.0022805	0	0.00166113	0	0	0	0	0	0	0	0	0	0	0	0	0	0	0	0	0	5.59143e-05	0	0	0	0	0	0	0	0	7.97383e-07	0
Unclassified	0	0	0	0	0	0	0	0	0	0	0.0016	0	0	0	0	0	0	0	0	0	0	0	0	0	0	0	0	9.78501e-05	0	0	0	0	0	0	0	0	7.97383e-07	0
Unclassified	0	0	0	0	0	0	0	0	0	0	0	0	0	0	0	0	0	0	0	0	0	0	0.000716503	0	0	0	0	0	0	0	0	0	0	0	0	0	0	0.000217912
Unclassified	0	0	0	0	0	0	0	0	0	0	0	0	0	0	0	0	0	0	0	0	0	0	0	0	0	0	0	0	0	0.00122564	0	0	0	0	0	0	0	0
Unclassified	0	0	0	0	0	0	0	0	0	0	0	0	0	0	0	0	0	0	0	0	0.000248324	0	0	0	0	0	0	0	0	0	0	0	0	0	0	0	0	0
Unclassified	0	0.00077101	0	0	0	0	0	0	0.00148588	0.00166113	0	0	0	0	0	0	0	0	0.000681354	0	0	0	0	0	0	0	0	6.98929e-05	0	0	0.000108061	0	0	0	0	0	0	0
Unclassified	0	0.00308404	0.0165563	0	0	0.00455063	0.000536769	0.00114025	0	0	0.0016	0	0	0	0	0	0.00133283	0.000830105	0.000227118	0	0	0	0	0	0	0.000229621	0.000233155	0.00138388	0.000323465	1.53205e-05	0	0	0	0	3.25635e-06	0	0	0
Unclassified	0.0300375	0.00539707	0.00165563	0.00890208	0.00802139	0.0250284	0.0386473	0.0433295	0.0163447	0.00664452	0.016	0.0116279	0	0	0	0	0	0	0	0	0	0	0	0	0	0	0	0.000251615	2.94059e-05	0.000229808	0	5.3469e-05	0	0	0	0	0	0
Unclassified	0	0	0.00165563	0	0	0	0.000536769	0.0022805	0	0	0	0	0	0	0	0	0	0	0	0	0	0	0	0	0	0	0	0	0	0	0	0	0	0	0	0	0	0
Unclassified	0	0.00308404	0	0	0.0026738	0.00227531	0.00322061	0.0022805	0.0267459	0.00498339	0.0016	0.00332226	0	0	0	0	0	0	0	0	0	0	0	0	0	0	0	0.0314658	0.00151734	0.000122564	0.00270153	0.00223806	0	0	0	0	7.97383e-07	0
Unclassified	0	0	0	0	0	0	0	0	0	0	0	0	0	0	0	0.000373692	0	0.00249032	0.017261	0.00305471	0.000248324	0.0037746	0.00549319	0	0	0	0.000466309	0	0	0	0	0	0	0	0	0	0	0
Unclassified	0.00125156	0	0.00827815	0	0.0026738	0.00227531	0.000536769	0.0022805	0	0	0	0	0	0	0	0	0	0	0	0	0	0	0	0	0	0	0	0.00048925	0.00182905	0.00107244	0	0.00311648	0	0	0	0	0	0.000740902
Unclassified	0	0	0	0	0	0	0.000536769	0	0	0	0	0	0	0	0	0	0	0	0	0	0	0	0	0	0	0	0	0	0	0	0	0	0	0	0	0	0	0
Unclassified	0.00625782	0.00154202	0.00331126	0	0	0.00455063	0.00590446	0.00114025	0.00148588	0.00166113	0.04	0.0315615	0	0	0	0	0	0	0	0	0	0	0	0	0	0	0	0.0046968	0.00719268	0.000811987	0.00108061	0.000511775	0	0	0	0	0	0.000130747
Unclassified	0	0	0	0	0	0	0	0	0	0	0	0	0	0	0	0	0	0	0	0	0	0	0	0	0	0	0	0	0	1.53205e-05	0	0	0	0	0	1.2076e-06	0	0.00239704
Unclassified	0	0	0	0	0	0	0	0	0	0	0	0	0	0	0	0	0	0	0	0	0	0	0	0	0	0	0	0.000559143	2.35247e-05	7.66025e-05	0	7.63843e-06	0	0	0	0	0	0.00156897
Unclassified	0	0	0	0	0	0	0	0	0	0	0	0	0	0	0	0	0	0	0	0	0	0	0	0	0	0	0	0	0	0	0	0	0	1.50795e-06	0	6.03802e-07	2.39215e-06	0
Unclassified	0	0	0	0	0	0	0	0	0	0	0	0	0	0	0	0	0	0	0	0	0	0	0	0	0	0	0	0.000461293	0.00192314	0	0	0	0	0	0	0	0	0
Unclassified	0	0	0	0	0	0	0	0	0	0	0	0	0	0	0	0	0	0	0.000681354	0.0011108	0	0	0	0	0.000504286	0.00114811	0	0	0	0	0	0	0.00368892	0.00115433	0.001753	0.00121545	0.0111713	0
Unclassified	0	0	0	0	0	0	0	0	0	0	0	0	0	0	0	0	0	0	0	0	0	0	0	0	0	0	0	0.00640219	0.00450498	0.00242064	0.00129674	0.0163768	0	0	0	0	0	0
Unclassified	0.00125156	0	0	0.00296736	0	0.00568828	0.000536769	0	0.00148588	0.00166113	0.0016	0	0	0	0	0	0	0	0	0	0	0	0	0	0	0	0	0.0186754	0.00327582	0.003585	0.00453858	0.00634753	0	0	0	0	0	0
Unclassified	0	0	0	0	0	0	0	0	0	0	0	0	0	0	0	0.000747384	0.000380807	0.000553403	0.000227118	0	0.000248324	0	0.000238834	0.000139704	0	0.000229621	0.000233155	0	0	0	0	0	0	0	0	0	0	0.00104598
Unclassified	0	0	0	0	0	0	0	0	0	0	0	0	0	0	0	0	0	0	0	0	0	0	0	0	0	0	0	0.000461293	0	0.000367692	0	1.52769e-05	0	0	0	0	0	0
Unclassified	0	0	0	0	0	0	0	0	0	0	0	0	0	0	0	0	0	0	0	0	0	0	0	0.000139704	0	0	0	0.00225055	0.000141148	0.00379949	0.00108061	0.00304773	0	0	0	0	0	0
Unclassified	0.0262829	0.00925212	0.00993377	0.0356083	0	0.0125142	0.00214707	0.0205245	0.0237741	0.00996678	0.0352	0.00830565	0.0285714	0	0.0411985	0	0	0	0	0	0	0	0	0	0	0	0	0.382272	0.230013	0.350303	0.208126	0.306301	0	0	0	0	0	0
Unclassified	0.00125156	0	0	0.00296736	0.0026738	0.00227531	0.00805153	0.004561	0.00445765	0.00166113	0	0	0	0	0	0	0	0	0	0	0	0	0	0	0	0	0	0.226257	0.395409	0.128616	0.575967	0.307347	0	0	0	0	0	0
Unclassified	0.00375469	0	0.00165563	0.0207715	0.0026738	0.0284414	0.0123457	0.00684151	0.00297177	0.00332226	0	0.00166113	0	0	0	0	0	0	0	0	0	0	0	0	0	0	0	0.000377422	0.000258772	0.000153205	0	0.00306301	0	0	0	0	0	0
Unclassified	0	0	0	0	0	0	0	0	0	0	0	0	0	0	0	0	0	0	0	0	0	0	0	0	0	0	0	0.00388605	0.000358752	0.0221841	0	0	0	0	0	0	0	0
Unclassified	0	0	0	0	0.0026738	0	0.00214707	0.00114025	0.00297177	0	0	0.00166113	0	0	0	0	0	0	0	0	0	0	0	0	0	0	0	0.00747854	0.000394039	0.017159	0.000324184	0.00313939	0	0	0	0	0	0
Unclassified	0	0.00154202	0.00165563	0.00296736	0	0.00113766	0.00268384	0	0.00594354	0	0.0016	0.00166113	0	0	0	0	0	0	0	0	0	0	0	0	0	0	0	0.00125807	0.000176435	0.00727724	0.000432246	0.00126798	0	0	0	0	0	0
Unclassified	0	0.00077101	0.00165563	0	0	0	0.00161031	0	0	0.00166113	0	0	0	0	0	0	0	0	0	0	0	0	0	0	0	0	0	0	0	0	0	0	0	0	0	0	0	0
Unclassified	0	0	0	0.00296736	0	0	0.000536769	0	0.00148588	0	0	0	0	0	0	0	0	0	0	0	0	0	0	0	0	0	0	0	0	0	0	0	0	0	0	0	0	0
Unclassified	0	0	0	0	0	0	0	0	0	0	0	0	0	0	0	0	0	0	0	0	0	0	0	0	0	0	0	0	0	0	0	0	0	0	1.08545e-06	0	2.39215e-06	0
Unclassified	0	0	0	0	0	0	0	0	0	0	0	0	0	0	0	0	0	0	0	0	0	0	0.000477669	0	0	0	0	0	0	0	0	0	0	0	0	0	0	4.35825e-05
Unclassified	0	0	0	0	0.0026738	0	0	0	0	0	0	0	0	0	0	0	0	0	0	0	0	0	0	0	0	0	0	0	0	0	0	0	0	0	0	0	0	0
Unclassified	0	0	0	0	0	0	0	0	0	0	0	0	0	0	0	0.000186846	0.000190404	0	0.00363389	0.0141627	0	0.000269614	0.0109864	0.000698519	0.000252143	0	0.00116577	0	4.11682e-05	0	0	0	8.09506e-06	0.0175035	0.0160853	0.00236871	0.0497934	0
Unclassified	0	0	0	0	0	0	0	0	0	0	0	0	0	0	0	0	0	0	0	0	0	0	0	0	0	0	0	0	0	0	0	0	0	0	0	0	7.97383e-07	0
Unclassified	0.00125156	0.00848111	0	0	0	0.00341297	0	0.0022805	0.00297177	0	0	0	0	0	0	0	0	0	0	0	0	0	0	0	0	0	0	0	0	0	0	0	0	7.53974e-07	1.08545e-06	6.03802e-07	3.98691e-06	0
Unclassified	0	0	0	0	0	0	0	0	0	0	0	0	0	0	0	0	0	0	0	0	0	0	0	0.000139704	0	0	0	0	0	0	0	0	0	0	1.08545e-06	0	0	0
Unclassified	0	0	0	0	0	0	0	0	0	0	0	0	0	0	0	0	0	0	0	0	0	0	0	0	0	0	0	0	0	0	0	0	0.000485703	0.000510441	0.000738105	4.22661e-06	0.000977591	0
Unclassified	0	0	0	0	0	0	0	0	0	0	0	0	0	0	0	0	0	0	0	0	0	0	0	0	0	0	0	0	0	0	0.000108061	0	0	1.50795e-06	0	5.43421e-06	1.59477e-06	0
Unclassified	0	0.00077101	0	0	0	0	0	0	0	0	0	0	0	0	0	0	0	0	0	0	0	0	0	0	0	0.000459242	0	0	0	0	0	0	0	5.8056e-05	3.79907e-05	0.000289825	0.000693723	0
Unclassified	0	0.0107941	0	0.00593472	0.00534759	0.00227531	0.000536769	0	0.00297177	0	0.0032	0	0	0	0	0.000373692	0	0	0.000227118	0.000833102	0	0	0.000716503	0	0	0.000229621	0.000233155	0	0	0	0	0	0.000384515	0.00468369	0.00601773	0.00271771	0.0182728	0
Unclassified	0	0	0	0	0	0	0	0	0	0	0	0	0	0	0	0	0	0	0	0	0	0	0	0	0	0	0	0	0	0	0	0	0	7.53974e-07	1.08545e-06	1.87179e-05	0	0
Unclassified	0	0	0	0	0	0	0	0	0	0	0	0	0	0	0	0	0	0	0	0	0	0	0	0	0	0	0	0	0	0	0	0	0.00633843	0.00133227	8.68359e-05	4.83041e-06	0.0279347	0.00178688
Unclassified	0	0.0107941	0.00165563	0	0	0.00113766	0.000536769	0	0	0	0	0	0	0	0	0	0	0	0	0	0	0	0	0	0	0	0	0	0	0	0	0	0	0	0	0	0	0
Unclassified	0	0	0	0	0	0	0	0	0	0	0	0	0	0	0	0	0	0	0	0	0	0	0	0.000139704	0	0	0	0	0	0	0	0	0	0	0	0	0	0
Unclassified	0	0	0	0	0	0	0	0	0	0	0	0	0	0	0	0	0	0	0	0	0	0	0	0	0	0	0	0	0	0	0	0	0	0	0	6.03802e-07	1.59477e-06	0
Unclassified	0.00125156	0.00154202	0.00165563	0.00593472	0	0.0409556	0.00214707	0.00570125	0.0104012	0.00498339	0.0064	0.00166113	0	0	0	0.000560538	0	0	0.00113559	0.00583171	0.000744971	0	0.00644853	0.000698519	0.001765	0.000229621	0.00209839	0.000167743	0.000470494	0	0	0	0	0	0	0	7.97383e-07	0
Unclassified	0	0	0	0	0	0	0	0	0.00148588	0	0	0	0	0	0	0.000560538	0	0	0.000227118	0	0.000248324	0	0.00143301	0	0	0	0	0	0	0	0	0	0	0	0	0	0	0
Unclassified	0	0	0	0	0	0	0	0	0	0	0	0	0	0	0	0.000560538	0	0	0	0.000277701	0.000496648	0	0.000238834	0	0	0	0	0	0	0.0029109	0	0	0	0	0	0	0	0
Unclassified	0	0	0	0	0	0	0	0	0	0	0	0	0	0	0	0	0	0	0	0	0	0	0	0.000139704	0	0	0	0	1.17624e-05	0	0	0	0	0	0	0	0	0
Unclassified	0	0	0	0	0	0	0	0	0	0	0	0	0	0	0	0.00504484	0.0177075	0.00885445	0.00545083	0.0019439	0.0151478	0.00215692	0.00143301	0.00321319	0.00151286	0.000459242	0.00536256	2.79572e-05	0.00265829	0.00916166	0	0.000122215	0	0	0	0	0	0
Unclassified	0	0	0	0	0	0	0	0	0	0	0	0	0	0	0	0	0	0	0	0	0	0	0	0	0	0.000229621	0	0	0	0	0	0	0	0	0	0	0	0.000130747
Unclassified	0	0	0	0	0	0.00227531	0	0	0	0	0	0	0	0	0	0	0	0	0	0	0.000248324	0	0	0	0	0	0	0	0.000117624	0.00205295	0	0	0	7.53974e-07	0	0	0	0.000217912
Unclassified	0.0100125	0.00077101	0.00331126	0.00296736	0.0026738	0.0136519	0.0273752	0.00342075	0.013373	0	0.0096	0	0	0	0	0	0	0	0	0	0	0	0	0	0	0	0	2.79572e-05	0.000311702	0	0	0	0	0	0	0	0	0
Unclassified	0	0	0	0	0	0	0	0	0	0	0	0	0	0	0	0	0	0	0	0	0	0	0	0.000139704	0	0	0	0	0	0	0	0	0	0	0	0	0	0.000261495
Unclassified	0	0	0	0	0	0	0	0	0	0	0	0	0	0	0	0	0	0	0	0	0	0	0	0.000139704	0	0	0	0	0	0	0	0	0	0	0	0	0	0
Unclassified	0	0	0	0	0	0	0	0	0	0	0	0	0	0	0	0	0	0	0	0	0	0	0	0	0	0	0	0.000447315	0	0	0	0	0	0	0	0	0	0.000217912
Unclassified	0.00250313	0	0	0	0.0026738	0.00227531	0	0.00342075	0.00148588	0.00996678	0	0.00166113	0	0	0	0	0	0	0	0	0	0	0	0.00125733	0	0	0	0.000377422	0.000147029	0	0	1.52769e-05	0	0	0	0	0	0.000653737
Unclassified	0	0	0.00165563	0	0	0	0	0	0.00148588	0.00166113	0	0	0	0	0	0	0	0	0	0	0	0	0	0	0	0	0	0	0	0	0	0	0	0	0	0	0	0.000305077
Unclassified	0.00250313	0.00385505	0	0	0	0	0.000536769	0	0	0	0	0	0	0	0	0	0	0	0	0	0	0	0	0	0	0	0	0	0	0	0	0	0	0	0	0	0	0.000130747
Unclassified	0.00125156	0	0	0	0	0.00341297	0.00107354	0	0	0	0	0	0	0	0	0	0	0	0	0	0	0	0	0	0	0	0	0.000866672	0	0.010326	0.000972552	0.00342202	0	0	0	0	0	0
Unclassified	0	0	0	0	0	0.00227531	0	0.0022805	0	0.00166113	0	0	0	0	0	0	0	0	0	0	0	0	0	0	0	0	0	0	1.76435e-05	0	0	0	0	0	0	0	0	0
Unclassified	0	0	0.00165563	0	0	0	0.00161031	0	0	0	0	0	0	0	0	0	0	0	0	0	0	0	0	0	0	0	0	0	0	0	0	0	0	0	0	0	0	0.000130747
Unclassified	0	0	0	0	0	0	0	0	0	0	0	0	0	0	0	0	0	0	0	0	0	0	0	0	0	0	0	0.0001957	0	0	0	0	0	0	0	0	0	0
Unclassified	0	0	0	0	0	0	0	0	0	0	0	0	0	0	0	0	0	0	0	0	0	0	0	0	0	0	0	0.000125807	0	0	0	0	0	0	0	0	0	0
Unclassified	0.00125156	0.00231303	0.00496689	0	0	0.00910125	0.00429415	0.00798176	0.00148588	0.00498339	0	0.00166113	0	0	0	0	0	0	0	0	0	0	0	0	0	0	0	0.000615058	0	0	0	0	0	0	0	0	0	0
Unclassified	0	0	0	0.00296736	0	0.00227531	0.00483092	0	0.00148588	0.00166113	0.0016	0	0	0	0	0	0	0	0	0	0	0	0	0	0	0	0	0.002614	0	0	0	0	0	0	0	0	0	0
Unclassified	0.00500626	0.00154202	0.0215232	0	0	0.00113766	0	0.00342075	0	0.00332226	0.0016	0	0	0	0	0	0	0	0	0	0	0	0	0	0	0	0	0.00806564	0.00352871	0.00572987	0.00313378	0.00162699	0	0	0	0	0	0
Unclassified	0	0	0	0	0	0	0	0	0	0	0	0	0	0	0	0	0	0	0	0	0	0	0	0	0	0	0	0.0246303	0.00358752	0.00445827	0.000108061	0	0	0	0	0	0	0
Unclassified	0	0	0	0	0	0	0	0	0	0	0	0	0	0	0	0	0	0	0	0	0	0	0	0	0	0	0	1.39786e-05	0	0	0	0	0	0	0	0	0	0
Unclassified	0.00125156	0	0	0	0	0.00113766	0	0	0.00742942	0.00166113	0	0	0.0326531	0	0	0	0	0	0	0	0	0	0	0	0	0	0	0	0	0	0	0	0	0	0	0	0	0
Unclassified	0	0	0	0	0	0	0	0	0	0	0	0	0	0	0	0	0	0	0	0	0	0	0	0	0	0	0	0	2.94059e-05	0	0.000108061	0.000152769	0	0	0	0	0	0
Unclassified	0.00375469	0.0215883	0.00165563	0.00296736	0	0	0.000536769	0.00114025	0.00297177	0.00166113	0.0048	0.00166113	0	0	0	0	0	0	0	0	0	0	0	0	0	0	0	0.0398669	0.0104038	0.00369224	0.00367409	0.00181031	0	0	0	0	0	0.0057093
Unclassified	0	0	0	0	0	0	0	0	0	0	0	0	0	0	0	0	0	0	0	0	0	0	0	0	0	0	0	6.98929e-05	0.000223485	0.00162397	0.000972552	7.63843e-06	0	0	0	0	0	0
Unclassified	0.00125156	0.00077101	0	0	0	0	0	0	0.00742942	0.00166113	0	0	0	0	0	0	0	0	0	0	0	0	0	0	0	0	0	4.19358e-05	0.000164673	0	0	9.16611e-05	0	0	0	0	0	0
Unclassified	0	0	0	0	0	0	0	0	0	0	0	0	0	0	0	0	0	0	0	0	0	0	0	0	0	0	0	0	0	0	0	0.000190961	0	0	0	0	0	0
Unclassified	0	0	0	0	0	0	0	0	0	0	0	0	0	0	0	0	0	0	0	0	0	0	0	0	0	0	0	0.00479465	0.011827	0.00091923	0.00940134	0.0103883	0	0	0	0	0	0
Unclassified	0	0	0.00496689	0	0	0	0.000536769	0	0	0	0	0	0	0	0	0	0	0	0	0	0	0	0	0	0	0	0	0.00134194	0	0.00101115	0	0	0	0	0	0	0	0
Unclassified	0	0	0	0	0	0	0	0	0	0	0	0	0	0	0	0	0	0	0	0	0	0	0	0	0	0	0	0.00377422	0.00199372	0.00110308	0.0075643	0.00166518	0	0	0	0	0	0.000305077
Unclassified	0	0	0	0	0	0	0.00375738	0	0	0	0	0	0	0	0	0	0	0	0	0	0	0	0	0	0	0	0	0.00279572	0.00198784	0.00274237	0.00648368	0.00162699	0	0	0	0	0	0
Unclassified	0	0	0	0	0	0	0	0	0	0	0	0	0	0	0	0	0	0	0	0	0	0	0	0	0	0	0	0.00219464	3.52871e-05	0	0.00259347	0.00511775	0	0	0	0	0	0
Unclassified	0	0	0	0	0	0	0	0	0	0	0	0	0	0	0	0	0	0	0	0	0	0	0	0	0	0	0	0	0	0	0	0	0	0	0	0	0	0
Unclassified	0	0	0	0	0	0	0.00214707	0	0	0	0	0	0	0	0	0	0	0	0	0	0	0	0	0	0	0	0	0.00229249	0.000882177	0.000934551	0.00075643	0.00442265	0	0	0	0	0	0
Unclassified	0	0	0	0	0	0	0	0	0	0	0	0	0	0	0	0	0	0	0.000454236	0	0	0	0	0	0	0	0	0	0	0	0	0	0	0	0	0	0	0
Unclassified	0	0	0	0	0	0	0.000536769	0	0	0	0	0	0	0	0	0	0	0	0	0	0	0	0	0	0	0	0	0	0	0	0	0	0	0	0	0	0	0
Unclassified	0	0	0	0	0	0	0	0	0	0	0	0	0	0	0	0	0	0	0	0	0	0	0	0	0	0	0	0	0	0	0	0	3.23802e-06	0.000142501	0.00664837	0.00319049	0.00212981	0
Unclassified	0	0	0	0	0	0	0	0	0	0	0	0	0	0	0	0	0	0	0	0	0	0	0	0	0	0	0	0	0	0.00214487	0	0	0	0	0	0	0	0
Unclassified	0	0	0	0	0	0	0	0	0	0	0	0.00166113	0	0	0	0	0	0	0	0	0	0	0	0	0	0	0	0	0	0	0	0	0	0	0	0	0	0
Unclassified	0	0	0	0	0	0	0	0	0.00148588	0	0	0	0	0	0	0	0	0	0	0	0	0	0	0.000279408	0	0	0	0	3.52871e-05	0	0	0.00228389	8.0141e-05	0	1.08545e-06	0	0	0
Unclassified	0	0	0	0	0	0	0	0	0	0	0	0	0	0	0	0.000186846	0	0	0	0.000277701	0	0	0	0	0	0	0	0	0	0	0	0	0	0	0	0	0	0
Unclassified	0	0	0	0	0	0	0	0	0	0	0	0	0	0	0	0	0	0	0	0	0	0	0	0	0	0	0	0	0	0	0.00129674	0	0	0	0	0	0	0.000217912
Unclassified	0	0	0	0	0	0	0	0	0	0	0	0	0	0	0	0	0	0	0	0	0	0	0	0	0	0	0	0	0	0	0	0	1.61901e-06	6.0318e-06	0.00108871	0.00215618	0	8.7165e-05
Unclassified	0	0	0.00165563	0.00593472	0	0.00227531	0.0118089	0.0022805	0.00594354	0.00166113	0	0.00166113	0	0	0	0	0	0	0	0	0	0	0	0	0	0	0	0	0	0	0	0	0	0	0	0	0	0
Unclassified	0.00250313	0.00925212	0.031457	0.00593472	0	0	0.00214707	0.00684151	0.0118871	0.0199336	0.0112	0.013289	0	0	0	0	0	0	0	0	0	0	0	0	0	0	0	0.000964522	0.000129386	0.00496384	0.00324184	2.29153e-05	7.28555e-06	2.33732e-05	1.08545e-05	6.03802e-06	0.00013715	0
Unclassified	0.00876095	0.0100231	0.0149007	0.00593472	0	0.00113766	0.00590446	0.0239453	0.00594354	0.00498339	0.0064	0.0149502	0	0	0	0	0	0	0.000227118	0	0	0	0	0	0	0	0	0.000139786	1.17624e-05	0.000352372	0.000108061	0	8.09506e-07	5.27782e-06	0.00025508	2.41521e-06	2.7111e-05	0
Unclassified	0.00125156	0	0.00165563	0.00890208	0	0	0.000536769	0.0022805	0.00297177	0.00830565	0	0.00166113	0	0	0	0	0	0	0	0	0	0	0	0	0	0	0	1.39786e-05	0	0.00200699	0.000972552	0	2.42852e-06	0	0	0	3.42875e-05	0.023273
Unclassified	0.00876095	0.00154202	0.0496689	0.00593472	0.0026738	0.00341297	0.00966184	0.027366	0.0222883	0.0182724	0.0176	0.00830565	0	0	0	0	0	0	0	0	0	0	0	0	0	0	0	0.000209679	3.52871e-05	4.59615e-05	0	1.52769e-05	1.61901e-06	1.13096e-05	5.42724e-06	4.83041e-06	1.11634e-05	0
Unclassified	0	0	0	0	0	0	0	0	0	0	0	0	0	0	0	0	0	0	0	0	0	0	0	0	0	0	0	0	0	0	0	0	0	7.53974e-07	0	0	1.59477e-06	0
Unclassified	0	0	0	0	0	0	0	0	0	0	0	0	0	0	0	0	0	0	0	0	0	0	0	0	0	0	0	1.39786e-05	0	0	0	0	0	0	0	0	7.97383e-07	0
Unclassified	0.00876095	0.00077101	0.00993377	0.0178042	0.0106952	0.00568828	0.000536769	0.0022805	0.00445765	0.013289	0.0848	0.0149502	0	0	0	0	0	0	0	0	0	0	0	0	0	0	0	0.000419358	0.0120976	0.00444295	0.0028096	0	0	0	0	0	0	0.000435825
Unclassified	0	0	0	0	0	0	0	0.00114025	0	0	0	0	0	0	0	0	0	0	0	0	0	0	0	0	0	0	0	0	0	0	0	0	0	0	0	0	7.97383e-07	0
Unclassified	0	0	0	0	0.0026738	0	0	0	0	0	0	0	0	0	0	0	0	0	0	0	0	0	0	0	0	0	0	0	0	0	0	0	8.09506e-07	0	0	0	0	0
Unclassified	0	0.00077101	0.00165563	0	0	0	0	0	0	0	0	0	0	0	0	0.000560538	0.0110434	0.00249032	0.000227118	0	0	0.107846	0.000238834	0.0036323	0.00075643	0.000688863	0.00233155	0	0.000141148	0	0	0.00029026	8.09506e-07	1.50795e-06	3.25635e-06	0	0	0
Unclassified	0	0	0	0	0.0026738	0	0	0	0	0	0	0	0	0	0	0	0	0	0	0	0	0	0	0.000139704	0	0	0	0	0	1.53205e-05	0	0	0.00017971	7.46435e-05	2.1709e-06	3.01901e-06	0.00347101	0
Unclassified	0	0	0	0	0	0	0	0	0	0	0	0	0.0734694	0.00299401	0	0.000186846	0.000380807	0.00110681	0	0	0.00248324	0	0.000477669	0	0	0	0.000699464	0	0	0.00061282	0	5.3469e-05	2.67137e-05	9.04769e-06	2.1709e-06	6.03802e-07	0.000391515	0
Unclassified	0	0	0	0	0	0	0	0	0	0	0	0	0	0	0	0	0	0	0	0	0	0	0	0	0.000252143	0.000229621	0	0	0	0	0	0	0	0	0	0	0	0
Unclassified	0	0	0	0	0	0	0	0	0	0	0	0	0	0	0	0	0	0	0	0	0	0	0	0	0	0	0	0	0	1.53205e-05	0	0	1.37616e-05	9.80167e-06	0	0	0.000309384	0.000828067
Unclassified	0	0	0	0	0	0	0	0	0	0	0	0	0	0	0	0	0	0	0	0	0	0	0	0	0	0	0	0	0	0	0	0	8.09506e-07	0	0	0	7.97383e-07	0
Unclassified	0	0	0	0	0	0	0	0	0	0	0	0	0	0	0	0	0	0	0	0	0	0	0	0	0	0	0	0	0	0	0	0	0.000110902	4.82544e-05	8.68359e-06	6.03802e-07	0	0
Unclassified	0	0	0	0	0	0	0	0	0	0	0	0	0	0	0	0	0.000952018	0.000276702	0	0	0	0	0	0	0.000252143	0.000459242	0.000233155	0	0	0	0	0	5.66654e-06	6.0318e-06	0	0	0.000190574	0.000435825
Unclassified	0	0	0	0	0	0	0	0	0	0	0	0	0	0	0	0	0	0	0	0	0	0	0	0	0	0	0	0	8.23365e-05	0	0.0028096	1.52769e-05	0	7.53974e-07	0.000154134	3.01901e-06	2.39215e-06	0
Unclassified	0	0	0	0	0	0	0	0	0	0	0	0	0	0	0	0	0	0	0	0	0	0	0	0	0	0	0	0	0	0	0	0	0	7.53974e-07	0	0	0	0
Unclassified	0.00625782	0.0539707	0.00496689	0.0148368	0.00534759	0.00341297	0.00161031	0	0.0104012	0.00498339	0.0064	0.00166113	0	0.00299401	0	0.00317638	0.000380807	0	0.000454236	0.0011108	0	0.000269614	0.000477669	0.00279408	0.00126072	0.00413318	0.0109583	0	0	1.53205e-05	0	0	0.0760846	0.0768051	0.0751022	0.0571595	0.114533	0.000130747
Unclassified	0	0	0	0	0	0	0	0	0	0	0	0	0	0	0	0.000186846	0	0	0	0	0	0	0	0	0	0	0	0	0	0	0	0	0.0107753	0.000812784	0.00449484	0.000236086	0.0260034	0
Unclassified	0.00375469	0.00231303	0	0.00296736	0	0.00227531	0	0	0	0.00166113	0	0.00166113	0	0	0	0	0	0	0	0.000277701	0	0	0.000238834	0.000558815	0.000252143	0.000229621	0	0	0	0	0	0	0.00154939	0.00387694	0.0415065	0.0194617	0.0124448	0
Unclassified	0	0	0	0	0	0	0	0	0	0	0	0	0	0	0	0	0	0	0	0	0	0	0	0	0	0.000229621	0	0	0	0	0	0	0	0	0	0	0	0
Unclassified	0	0	0	0	0	0	0	0	0	0	0	0	0	0	0	0	0	0	0	0	0	0	0	0	0	0	0	0	0	0	0	0	0	7.53974e-07	0	0	0	0
Unclassified	0.00250313	0.0408635	0.00165563	0.00593472	0.00534759	0.00113766	0.00107354	0.00342075	0.00297177	0.00664452	0.0032	0.00332226	0	0	0	0.034006	0.00133283	0.000276702	0.0240745	0.0013885	0.00546312	0.000808843	0.00382135	0.0103381	0.00201715	0.0117107	0.00606202	0	5.88118e-05	0	0	0	0.112329	0.100705	0.0658455	0.178419	0.0415508	0
Unclassified	0	0	0	0	0	0	0.000536769	0	0	0	0	0	0	0	0	0	0	0	0	0	0	0	0	0	0	0	0	2.79572e-05	0	0	0	7.63843e-06	3.31897e-05	0.000101033	0.000262679	3.74357e-05	9.48885e-05	0
Unclassified	0.00125156	0.00539707	0	0.00296736	0.0026738	0	0	0.00114025	0.00297177	0	0	0.00166113	0	0	0	0.00112108	0	0	0.00431524	0.00749792	0	0	0.000238834	0.000838223	0.000504286	0.000229621	0.00489625	0	0	0	0	0	5.18084e-05	7.01196e-05	4.34179e-05	0.000338129	5.4222e-05	0
Unclassified	0.0125156	0.140324	0.00331126	0.00890208	0.0240642	0.00455063	0.00214707	0.018244	0.0089153	0.0116279	0.008	0.00166113	0	0.101796	0.00374532	0	0	0	0	0	0	0.000539229	0	0.000838223	0.000252143	0	0	0	0	0	0	0	0.125332	0.107717	0.0971922	0.0680678	0.143783	0
Unclassified	0	0.00231303	0	0.00296736	0	0	0	0	0	0.00166113	0	0	0	0	0	0.00112108	0	0.000276702	0.000681354	0.00361011	0	0	0	0.000279408	0.00075643	0.0032147	0.000466309	0	0	0	0	0	0.00582034	1.88494e-05	0.000534041	0.00134346	0.000109241	0
Unclassified	0	0.00154202	0	0	0	0	0	0	0	0	0	0	0	0	0	0.000186846	0	0	0.000681354	0.0016662	0.000248324	0.000808843	0.00167184	0.000279408	0.00075643	0.000229621	0.000466309	0	0	0	0	0	0.00146197	0.00164668	0.00254212	0.000760186	0.00587591	0
Unclassified	0	0	0	0	0	0	0	0	0	0	0	0.00166113	0	0	0	0	0	0	0	0	0	0	0	0	0	0	0	0	0	0	0	0	8.09506e-07	0	1.62817e-05	3.62281e-06	0	0
Unclassified	0	0	0	0	0	0	0	0	0	0	0	0	0	0	0	0	0	0	0	0	0	0.000269614	0	0.000139704	0	0	0	0	0	0	0	0	0	0	0	0	0	0
Unclassified	0	0	0	0	0	0	0	0	0	0	0	0	0	0	0	0	0	0	0	0	0	0	0	0	0	0.000229621	0	0	0	0	0	0	0	0	0	0	0	0
Unclassified	0	0	0	0	0	0	0	0	0	0	0	0	0	0	0	0	0	0	0	0	0	0	0	0	0	0	0	0	0	0	0	0	0	0	1.30254e-05	6.03802e-07	0	0
Unclassified	0	0	0	0	0	0	0	0	0	0	0	0	0	0	0	0	0	0	0	0	0	0	0	0	0	0	0	1.39786e-05	0	0.00029109	0	0	0.00433005	0.008964	0.00110064	0.011122	0.00206203	0
Unclassified	0	0	0	0	0	0	0	0	0	0	0	0	0	0	0	0	0	0	0	0	0	0	0.000238834	0	0	0	0	0	0	0	0	0	8.09506e-07	0	0	0	0	0
Unclassified	0	0	0	0	0	0	0	0	0	0	0	0	0	0	0	0	0	0	0	0	0	0	0	0	0	0	0	0.0105119	0.00252891	0.000444295	0.010482	0.00347548	0	0	0	0	0	0
Unclassified	0	0	0	0	0	0	0	0	0	0	0	0	0	0	0	0.0106502	0	0	0.000454236	0	0	0	0	0	0	0.000688863	0.000466309	0	0	0	0	0	0	0	0	0	0	0
Unclassified	0	0	0	0	0	0	0	0	0	0	0	0	0	0	0	0	0	0	0	0	0	0	0	0	0	0	0	0.000251615	5.29306e-05	0	0.000216123	0.00218459	0	0	0	0	0	0
Unclassified	0.0262829	0.0470316	0.00165563	0.00593472	0	0.0125142	0.0311326	0.0239453	0.0208024	0.013289	0.0032	0.00498339	0	0	0	0	0	0	0	0	0	0	0	0	0	0	0	0.00247421	0.0029053	0.000214487	0.00216123	0.0187982	0	0	0	0	0	0
Unclassified	0	0	0	0	0	0	0	0.00114025	0	0	0	0	0	0	0	0	0	0	0	0	0	0	0	0	0	0	0	0	0.000241128	0	0	0	0	0	0	0	0	0
Unclassified	0	0	0.00165563	0	0	0	0	0	0.00148588	0.00166113	0	0	0	0	0	0	0	0	0	0	0	0	0	0	0	0	0	0.000279572	0	0	0	0	0	0	0	0	0	0
Unclassified	0	0	0	0	0	0	0	0	0	0	0	0	0	0	0	0	0	0	0	0	0	0	0	0	0	0	0	0	0	0	0	0	0	0	0	0	0	0
Unclassified	0.0250313	0.00077101	0	0.00296736	0	0	0	0.00114025	0.00148588	0	0.0016	0	0	0	0	0	0	0	0	0	0	0	0	0	0	0	0	0	0	0.00145545	0.000216123	0	0	0	0	0	0	0
Unclassified	0.00125156	0	0.00331126	0.00593472	0	0.0227531	0.00322061	0.0022805	0.00297177	0.00166113	0.0128	0.00664452	0	0	0	0	0	0	0	0	0	0	0	0	0	0	0	0.000111829	0	0	0.000108061	3.05537e-05	0	0	0	0	0	0
Unclassified	0	0	0	0	0	0	0	0	0	0	0	0	0	0	0	0	0	0	0	0	0	0	0	0	0	0	0	0	0	0	0	0	0	0	0	0	0	0
Unclassified	0	0	0	0	0	0	0	0	0	0	0	0	0	0	0	0	0	0	0.000227118	0	0	0	0	0	0	0	0	0	0	0	0	0	0	0	0	0	0	0
Unclassified	0	0	0	0	0	0	0	0	0	0	0	0	0	0	0	0	0	0	0	0	0	0	0	0.000139704	0	0	0	0	0	0	0	0	0	0	0	0	0	0
Unclassified	0	0	0	0	0	0	0	0	0	0	0	0	0	0	0	0	0	0	0	0	0	0	0	0	0	0	0	0	0	0	0	0	0.000416086	6.78577e-06	0.000201893	5.43421e-06	0.00352922	0
Unclassified	0	0	0	0	0	0	0	0	0	0	0	0	0	0	0	0	0	0	0	0	0	0	0	0	0	0	0	0	0	0	0	0	0.000705889	0	0.000464572	0	0	0
Unclassified	0	0	0	0	0	0	0	0	0	0	0	0	0	0	0	0	0	0	0	0	0	0	0	0	0	0	0	0	0	0	0	0	0	0	0	0	0	0
Unclassified	0	0	0	0	0	0	0	0	0	0	0	0	0	0	0	0	0	0	0	0	0	0	0	0	0	0	0	0.00733876	0.00218192	0.00572987	0.00248541	0.0560202	0	0	0	0	0	0
Unclassified	0.0137672	0.00077101	0.00165563	0	0	0	0	0	0	0	0	0	0	0	0	0	0	0	0	0	0	0	0	0	0	0	0	0	0	0	0	0	0	0	0	0	0	0
Unclassified	0	0	0.00331126	0	0	0.00568828	0.00375738	0.00684151	0	0	0	0.00166113	0	0	0	0	0	0	0	0	0	0	0	0	0	0	0	0.0106097	0.124258	0.00163929	0.0700238	0.0410565	0	0	0	0	0	0
Unclassified	0	0	0.00165563	0	0	0	0	0	0	0	0	0	0.0612245	0	0	0	0	0	0	0	0	0	0	0	0	0	0	9.78501e-05	0.000664573	0	0.000540307	0.00124506	0	0	0	0	0	0
Unclassified	0	0	0	0	0	0	0	0	0	0	0	0	0	0	0	0	0	0	0	0	0	0	0	0	0	0	0	0	0	0	0	0	0	0	0	0	0	0
Unclassified	0	0	0	0	0	0	0	0	0	0	0	0	0	0	0	0.000186846	0	0	0	0	0	0	0	0	0	0	0	0	0	0	0	0	0	0	0	0	0	0
Unclassified	0	0	0	0	0	0	0	0	0	0	0	0	0	0	0	0.00112108	0.00209444	0.00138351	0.00181694	0.000277701	0.000248324	0	0.00119417	0	0.000252143	0.000229621	0	0	0	0	0	0	0	0	0	0	0	0
Unclassified	0	0	0	0	0	0	0	0	0	0	0	0	0	0	0	0	0	0	0	0	0	0	0	0	0	0	0	0	0	0	0	0	0	0	0	0	0	0
Unclassified	0	0	0	0	0	0	0	0	0	0	0	0	0	0	0	0	0	0	0	0	0	0	0	0	0	0	0	0	0	0	0	0	0	0	0	0	0	0
Unclassified	0.00125156	0	0	0.00296736	0	0	0	0	0	0	0	0.00664452	0	0	0	0	0	0	0	0	0	0	0	0	0	0	0	0	0	0	0	0	0	0	0	0	0	0.00034866
Unclassified	0	0	0.00165563	0	0	0	0.00322061	0.00114025	0	0.00166113	0	0	0	0	0	0	0	0	0	0	0	0	0	0	0	0	0	2.79572e-05	0	0	0	0	0	0	0	0	0	0.00305077
Unclassified	0	0	0	0	0	0	0	0	0	0	0	0	0	0	0	0	0	0	0	0	0	0	0	0	0	0	0	0	0	0	0	0	0	0	0	0	0	0
Unclassified	0	0	0.00165563	0	0	0	0	0.0022805	0	0	0	0	0	0	0	0	0	0	0	0	0	0	0	0	0	0	0	0	0	0	0	0	0	0	0	0	0	0
Unclassified	0	0	0	0	0	0	0	0	0	0	0	0	0	0	0	0	0	0	0	0	0	0	0	0	0	0	0	0	0	0	0	0	0	0	0	0	0	0.00710394
Unclassified	0.0100125	0	0.00165563	0.142433	0.00534759	0	0.0112721	0.022805	0.0104012	0.0166113	0.0016	0.104651	0	0	0	0	0	0	0	0	0	0	0	0	0	0	0	0	0.000405801	0	0	0	0	0	0	0	0	0
Unclassified	0	0	0	0	0	0	0	0.00114025	0	0	0	0.00166113	0	0	0	0	0	0	0	0	0	0	0	0	0	0	0	0	0	0	0	0	0	0	0	0	0	0
Unclassified	0.00250313	0.00077101	0.00165563	0.00296736	0.00534759	0.00227531	0.143854	0.00570125	0.00445765	0.00664452	0.0016	0	0	0	0	0	0	0	0	0	0	0	0	0	0	0	0	0.000153764	0.000358752	0	0	0	0	0	0	0	0	0
Unclassified	0	0	0	0	0	0	0	0	0.00148588	0.00166113	0	0	0	0	0	0	0	0	0	0	0	0	0	0	0	0	0	0.000125807	0.000129386	0	0.000108061	0.00100063	0	0	0	0	0	0
Unclassified	0.00625782	0	0	0	0	0	0.00107354	0	0	0	0	0	0	0	0	0	0	0	0	0	0	0	0	0	0	0	0	0	0	0	0	6.87458e-05	0	0	0	0	0	0
Unclassified	0.0362954	0.00077101	0.00827815	0.00593472	0	0	0.0214707	0.00114025	0	0.00166113	0	0	0	0	0	0	0	0	0	0	0	0	0	0	0	0	0	0.00173334	0.000717504	0	0.000972552	0.00067982	0	0	0	0	0	0.00187405
Unclassified	0.0275344	0.00077101	0	0.00296736	0.0026738	0	0.00751476	0	0.00297177	0.00332226	0	0.00996678	0	0	0	0	0	0	0	0	0	0	0	0	0	0	0	0.000908608	0.000152911	0	0	0	0	0	0	0	0	0.000305077
Unclassified	0	0	0.00165563	0.00890208	0	0.00113766	0.00751476	0.0022805	0	0.00166113	0	0	0	0	0	0	0	0	0	0	0	0	0	0	0	0	0	0.000894629	0.000641048	0	0.000864491	0.00118396	0	0	0	0	0	0
Unclassified	0	0	0	0	0	0	0.000536769	0	0	0	0	0	0	0	0	0	0	0	0	0	0	0	0	0	0	0	0	0	0	0	0	0	0	0	0	0	0	0
Unclassified	0	0	0.00165563	0	0.0026738	0	0	0	0	0	0	0	0	0	0	0	0	0	0	0	0	0	0	0	0	0	0	0	0	0	0	0	0	0	0	0	0	0
Unclassified	0.00250313	0	0.00165563	0	0.013369	0.00341297	0.00375738	0	0.00297177	0.00332226	0	0	0	0	0	0	0	0	0	0	0	0	0	0	0	0	0	1.39786e-05	0.000176435	0	0.000108061	0	0.00334326	1.50795e-06	0.00170415	6.03802e-07	0.000688141	0
Unclassified	0	0	0	0	0	0	0	0	0	0	0	0	0	0	0	0	0	0	0	0	0	0	0	0	0	0	0	0	0	3.0641e-05	0	0	0	0	0	0	0	0
Unclassified	0	0	0	0	0.0106952	0	0	0	0	0	0	0.00166113	0	0	0	0	0	0	0	0	0	0	0	0	0	0	0	2.79572e-05	0	0.000260449	0	0.000198599	0	0	0	0	0	0
Unclassified	0	0	0	0	0	0	0	0	0	0	0	0	0	0	0	0	0	0	0	0	0	0	0	0	0	0	0	0	0	0	0	0	0	6.78577e-06	0.000226859	1.38874e-05	0	4.35825e-05
Unclassified	0.0150188	0.00077101	0.00165563	0.00593472	0.00534759	0	0.00429415	0.00684151	0.0163447	0.0249169	0.0144	0.013289	0.0163265	0	0	0	0	0	0	0	0	0.000539229	0	0.000139704	0	0	0	0.000209679	0.000552831	0.000444295	0.000108061	1.52769e-05	0	0	0	0	7.97383e-07	0
Unclassified	0	0	0	0	0	0	0.000536769	0	0	0	0	0	0	0	0	0	0	0	0	0	0	0	0	0	0	0	0	0	0	0	0	0	0	0	0	0	0	0
Unclassified	0	0	0	0	0	0	0	0	0	0	0	0	0	0	0	0	0	0	0	0	0	0	0	0	0	0	0	0	5.88118e-06	0	0	0	0	0	0	0	0	0
Unclassified	0	0	0.00331126	0	0	0.00227531	0.000536769	0	0.0148588	0.00166113	0	0	0	0	0	0	0	0	0	0	0	0	0	0	0	0	0	0	0.000446969	0.00108776	0	0	0	0	0	0	0	0
Unclassified	0.00250313	0	0.00165563	0.00890208	0.0561497	0.00910125	0.00644122	0.0022805	0	0.00166113	0.0032	0	0.179592	0	0.419476	0	0	0	0	0	0	0	0	0	0	0	0	1.39786e-05	9.40988e-05	0	0	0	0	0	0	0	0	0
Unclassified	0	0	0	0	0	0	0	0	0	0	0	0	0	0	0	0	0	0	0	0	0	0	0	0	0	0	0	0	0	0	0	0	0	1.50795e-06	0	0	0	0
Unclassified	0	0	0	0	0	0.00113766	0	0	0	0	0	0	0	0	0	0	0	0	0	0	0	0	0	0	0	0	0	0.000531186	0.00152911	0	0	0.00137492	0	0	0	0	0	0
Unclassified	0	0	0	0	0	0	0	0	0	0	0	0	0	0	0	0	0	0	0	0	0	0	0	0	0	0	0	0	0	0.000107244	0	0	0	0	0	0	0	0
Unclassified	0	0	0	0	0	0	0	0	0.00148588	0	0	0	0	0	0	0	0	0	0	0	0	0	0	0	0	0	0	1.39786e-05	0	0	0	0	0	0	0	0	0	0
Unclassified	0.00250313	0	0	0	0	0	0	0.00114025	0.00148588	0.00166113	0.0016	0	0	0	0	0	0	0	0	0	0	0	0	0	0	0	0	0.000335486	0.000211722	9.1923e-05	0	0	0	0	0	0	0	0
Unclassified	0	0	0	0	0	0	0	0	0	0	0	0	0	0	0	0	0	0	0	0	0	0	0	0	0	0	0	0.000517208	1.76435e-05	0	0.000648368	0	0	0	0	0	0	0
Unclassified	0	0	0	0	0	0	0	0	0	0	0	0	0	0	0	0	0	0	0	0	0	0	0	0	0	0	0	0	0	0.000352372	0	0	0	0	0	0	0	0
Unclassified	0	0	0	0.00296736	0	0.00568828	0.000536769	0.00114025	0	0.00166113	0.0016	0	0	0	0	0	0	0	0	0	0	0	0	0	0	0	0	0	0	0	0	0	0	0	0	0	0	0
Unclassified	0	0.00154202	0	0.00296736	0	0	0.00107354	0	0	0	0.0128	0	0	0	0	0	0	0	0	0	0	0.00134807	0	0	0	0	0	0	0.00160556	3.0641e-05	0	0.00895224	0	0	0	0	0	0
Unclassified	0.00125156	0.00154202	0.00993377	0.00593472	0	0.00341297	0.0166398	0.0171038	0.0104012	0.00166113	0	0.00166113	0	0	0	0	0	0	0	0	0	0	0	0.000139704	0	0	0	4.19358e-05	0	0.000183846	0	0	0	0	0	0	0	0
Unclassified	0	0	0	0	0	0	0	0	0	0	0	0	0	0	0	0	0	0	0	0	0	0	0	0	0	0	0	0	0	0.000260449	0	7.63843e-06	0	0	0	0	0	0
Unclassified	0.0187735	0.00462606	0.00331126	0.0118694	0.0026738	0.0182025	0.0203972	0.0262258	0.0104012	0.0116279	0.04	0.00996678	0	0	0	0	0	0	0	0	0	0	0	0	0	0	0	0.00103442	0.000305821	0.00137885	0.000432246	0.000809673	0	0	0	0	0	0
Unclassified	0	0	0	0	0	0.00227531	0	0	0.00148588	0	0	0	0	0	0	0	0	0.000553403	0	0	0	0	0	0	0	0	0	0	5.88118e-06	0	0	0	0	0	0	0	0	0
Unclassified	0	0	0	0	0	0	0	0	0	0	0	0	0	0	0	0	0	0	0	0	0	0	0	0	0	0	0	0	0.000688098	0.00170058	0	0	0	0	0	0	0	0
Unclassified	0	0	0	0	0	0	0	0	0	0	0	0	0	0	0	0	0	0	0	0	0	0	0	0	0	0	0	0	0	0	0	0	0	0	0	0	0	0
Unclassified	0.00125156	0	0	0.00296736	0.0026738	0	0.000536769	0	0.00445765	0	0.0016	0	0	0	0	0	0	0	0	0	0	0	0	0	0	0	0	5.59143e-05	0	0	0	0	0	7.53974e-07	0	0	0	0
Unclassified	0.00375469	0.00077101	0	0.00593472	0.00802139	0.0716724	0.0107354	0.00570125	0.02526	0.013289	0.0112	0.00332226	0	0	0	0	0	0	0	0	0	0	0.000238834	0	0	0	0	0.000111829	0.000729266	1.53205e-05	0.000648368	0	0	7.53974e-07	0	0	0	0
Unclassified	0.00125156	0	0	0	0.0026738	0.00227531	0.000536769	0	0	0	0	0	0	0	0	0	0	0	0	0	0	0	0.000238834	0	0	0	0	0.000615058	0.00152911	0.00029109	0.000216123	0.00176448	0	8.29372e-06	4.34179e-06	1.02646e-05	2.47189e-05	0
Unclassified	0	0	0.00165563	0.00296736	0	0.00113766	0	0	0	0	0	0	0	0	0	0	0	0	0	0	0	0	0	0	0	0	0	1.39786e-05	0.000582236	0	0	0	0	1.80954e-05	1.95381e-05	7.18524e-05	2.47189e-05	0
Unclassified	0	0	0	0.00296736	0	0	0	0	0	0	0	0	0	0	0	0	0	0	0	0	0	0	0	0	0	0	0	0	0	6.1282e-05	0	0	0	1.13096e-05	2.60508e-05	5.37383e-05	1.43529e-05	0
Unclassified	0	0	0	0	0	0	0	0	0	0	0	0	0	0	0	0	0	0	0	0	0	0	0	0	0	0	0.000233155	0	5.88118e-06	0.00211423	0	0.00102355	0	2.26192e-05	7.70669e-05	0.000113515	5.50194e-05	0
Unclassified	0.00250313	0.00154202	0	0.00593472	0.0240642	0.00227531	0	0	0	0.00166113	0.0016	0	0.00816327	0	0.11985	0	0	0	0.0124915	0.000555401	0	0.00107846	0.000716503	0.00181615	0	0	0	0.000447315	0.000194079	0.0212036	0.000324184	0.0027422	1.69996e-05	3.76987e-05	2.82217e-05	7.42676e-05	6.13985e-05	0
Unclassified	0.00625782	0.00154202	0.0430464	0.00593472	0.00534759	0.0944255	0.00214707	0	0.00445765	0.00166113	0.0032	0.00166113	0.00816327	0	0	0	0	0	0	0	0	0	0	0	0	0	0	0.00132797	0.000370514	0.000720064	0	6.87458e-05	0	9.04769e-06	9.76904e-06	3.07939e-05	2.55162e-05	0
Unclassified	0	0	0	0	0	0.00113766	0	0	0	0	0	0	0	0	0	0	0	0	0	0	0	0	0	0	0	0	0	0	0	1.53205e-05	0	0	0	2.26192e-06	1.08545e-06	6.03802e-07	2.39215e-06	0
Unclassified	0	0	0	0	0	0	0	0	0	0	0	0	0	0	0	0	0	0	0	0	0	0	0	0	0	0	0	0	0	0	0	0	0	0	0	0	3.18953e-06	0
Unclassified	0	0	0.00165563	0	0	0	0.000536769	0	0	0	0	0	0.00408163	0	0	0	0	0	0	0	0	0	0	0	0	0	0	0.00258604	0.00879824	0	0.00389021	0.000519413	0	0	0	0	0	0
Unclassified	0	0	0	0	0	0	0	0	0	0	0	0	0	0	0	0	0	0	0	0	0	0	0	0	0	0	0	0	0	0	0	0	0	7.53974e-07	1.08545e-06	4.22661e-06	7.97383e-07	0
Unclassified	0.00125156	0	0	0.00296736	0	0	0	0	0	0	0	0	0	0	0	0	0	0	0.000227118	0	0	0	0	0	0	0	0	0	0	0	0	0	0	7.53974e-07	1.08545e-06	0	0	0
Unclassified	0	0	0	0	0	0	0	0	0	0	0	0	0	0	0	0	0	0	0	0	0	0	0	0	0	0	0	0	0	0.000229808	0	0	0	0	0	0	0	0
Unclassified	0	0	0	0	0	0	0	0	0	0	0	0	0	0	0	0.0100897	0.0135187	0.0163254	0.0109017	0.00361011	0.00446983	0.00161769	0.0155242	0.00796312	0.000252143	0.00137773	0.000466309	0	0	0	0	0	0	0	0	6.03802e-07	3.18953e-06	0
Unclassified	0	0	0	0	0	0	0	0	0	0	0	0	0	0	0	0	0	0	0	0	0	0	0	0	0	0	0	0	0	0	0	0	0	8.29372e-06	0	3.62281e-06	7.97383e-07	0
Unclassified	0	0	0	0	0.00534759	0.00113766	0	0	0	0	0	0	0	0	0	0	0	0	0	0	0	0	0	0	0	0	0	6.98929e-05	8.82177e-05	1.53205e-05	0	0	0	2.26192e-06	9.76904e-06	3.01901e-06	1.99346e-05	0
Unclassified	0	0.0354665	0.00165563	0	0.0026738	0.0102389	0.00107354	0.00114025	0	0	0.0016	0	0	0	0	0	0	0	0	0	0	0	0	0.000698519	0	0	0	0	0	0	0	0	0	2.26192e-06	4.34179e-06	1.63026e-05	7.97383e-06	0
Unclassified	0	0	0	0	0	0	0.000536769	0	0	0	0.0016	0.00166113	0	0	0	0	0	0	0	0	0	0	0	0	0	0	0	0	0	0	0	0	0	7.53974e-07	0	0	0	0
Unclassified	0	0	0	0	0	0	0	0	0	0	0	0	0	0	0	0	0	0	0	0	0	0	0	0	0	0	0	0	0.000376395	0	0.000108061	0.000252068	8.09506e-07	0	0	0	7.97383e-07	0
Unclassified	0	0	0	0	0	0	0	0	0	0.00166113	0	0	0	0	0	0	0	0	0	0.000277701	0	0	0	0.000279408	0	0	0	0	0	0	0	0	0	0	0	0	7.97383e-07	0
Unclassified	0	0	0	0	0	0	0	0	0	0	0	0	0	0	0	0	0	0	0	0	0	0	0	0	0	0	0	0	0	0	0	0	8.09506e-07	0	0	0	3.18953e-06	0
Unclassified	0	0.00077101	0	0	0	0	0	0	0	0	0	0	0	0	0	0	0	0	0	0	0	0	0	0	0	0	0	0	0	0	0	0	0.000157854	0.00141973	0.00438955	0.000417831	0.00927755	0
Unclassified	0	0	0	0	0	0	0	0	0	0	0	0	0	0	0	0	0	0	0	0	0	0	0	0	0	0	0	0	0	0	0	0	0	0	0	0	0	0
Unclassified	0	0	0	0	0	0	0.00107354	0.00114025	0	0	0	0	0	0	0	0	0	0	0	0	0	0	0	0	0	0	0	0	0	0	0	0	0	0	0	0	0	0
Unclassified	0	0	0	0	0	0	0	0	0	0	0	0	0	0	0	0	0	0	0	0	0	0	0	0	0	0	0	0	0	0	0	0	0	0	9.76904e-06	6.03802e-07	1.59477e-06	0
Unclassified	0	0	0	0	0	0	0.000536769	0.0022805	0	0	0.0016	0.00166113	0	0	0	0	0	0	0	0	0	0	0	0	0	0	0	0.000237636	0	0	0	0	0	0	0	0	0	8.7165e-05
Unclassified	0.0362954	0.0107941	0.00827815	0.0207715	0.00534759	0.0113766	0.020934	0.0102623	0.00742942	0.00996678	0.0128	0.00996678	0.00816327	0	0	0	0	0	0.000227118	0	0	0	0.000238834	0	0	0	0	0.000922587	0.00139384	0	0	0.00140547	0	0	0	0	0	0
Unclassified	0	0	0	0.00296736	0	0	0	0	0	0	0	0	0	0	0	0	0	0	0	0	0	0	0	0	0	0	0	0	0	0.000107244	0	0	0	0	0	0	0	0
Unclassified	0.00500626	0	0	0	0	0.0147895	0	0.00114025	0.00148588	0.00166113	0.0016	0.00166113	0	0	0	0	0	0	0	0	0	0	0	0	0	0	0	0	0	0	0	0	0	0	0	0	0	0
Unclassified	0.00250313	0.00154202	0.00165563	0.00296736	0	0.00113766	0.00107354	0	0	0.00166113	0.0032	0.0249169	0	0	0	0	0	0	0	0	0	0	0	0	0	0	0	0	0	0	0	0	0	0	0	0	0	0
Unclassified	0	0	0	0	0	0	0	0	0	0	0	0	0	0	0	0	0	0	0	0	0	0	0	0	0	0	0	0	0	0	0	0	0	0	0	0	0	0
Unclassified	0	0	0	0	0	0	0.00107354	0	0	0	0	0	0	0	0	0	0	0	0	0	0	0	0	0	0	0	0	1.39786e-05	0	1.53205e-05	0	0	0	0	0	0	0	0
Unclassified	0.00125156	0.00077101	0.00165563	0.00890208	0	0.00227531	0	0.0022805	0	0	0	0.00166113	0	0	0	0	0	0	0	0	0	0	0	0	0	0	0	0.000167743	0	0	0	0	0	0	0	0	0	0
Unclassified	0.00500626	0.00077101	0.00165563	0.00890208	0	0.00113766	0.00107354	0.00798176	0.00148588	0	0.0016	0	0	0	0	0	0	0	0	0	0	0	0	0	0	0	0	1.39786e-05	0	0	0	0	0	0	0	0	0	0
Unclassified	0	0	0	0	0	0	0	0.00114025	0	0	0	0	0	0	0	0	0	0	0	0	0	0	0	0	0	0	0	0	0	0	0	0	0	0	0	0	0	0
Unclassified	0.0212766	0.00077101	0.00165563	0	0	0.00113766	0.000536769	0.00570125	0	0	0.0016	0.00830565	0	0	0	0	0	0	0	0	0	0	0	0	0	0	0	6.98929e-05	0	0	0	0	0	0	0	0	0	0
Unclassified	0.00625782	0.00385505	0.00827815	0.00296736	0.0106952	0.00227531	0.0144928	0.00570125	0.00445765	0.00664452	0.0032	0.00332226	0	0	0	0	0	0	0	0	0	0	0	0	0	0	0	0.00150969	0.000546949	0.000413654	0.00637562	0.000465944	0	0	0	0	0	0
Unclassified	0	0	0	0	0	0	0	0	0	0	0	0	0	0	0	0	0	0	0	0	0	0	0	0.000139704	0	0	0	0	0	0	0	0	0	0	0	0	0	0
Unclassified	0.0125156	0.00077101	0.00331126	0.00296736	0	0.0159272	0.00429415	0.00798176	0.0148588	0.00332226	0.0016	0.00166113	0	0	0	0	0	0	0	0	0	0	0	0	0	0	0	0.00257206	0.000188198	0.000321731	0	0.00177212	0	0	0	0	0	0
Unclassified	0	0	0	0	0	0	0	0	0	0	0	0	0	0	0	0	0	0	0	0	0	0	0	0	0	0	0	0	0	0	0	0	0	7.53974e-07	1.08545e-06	6.03802e-07	0	0
Unclassified	0	0	0	0	0	0	0	0	0	0	0	0	0	0	0	0	0	0	0	0	0	0	0	0	0	0	0	0	0	0	0	0	1.61901e-06	4.52385e-06	0	4.83041e-06	2.07319e-05	0
Unclassified	0	0	0	0.00296736	0	0	0	0	0	0	0	0	0	0	0	0	0	0	0	0	0	0	0	0	0	0	0	0	0	0	0	0	7.28555e-06	4.52385e-06	2.1709e-06	7.84942e-06	5.26273e-05	0
Unclassified	0	0	0	0	0	0	0	0	0	0	0	0	0	0	0	0	0	0	0	0	0	0	0	0	0	0	0	0	0	0	0	0	0	7.53974e-07	0	0	7.97383e-07	0
Unclassified	0	0	0	0	0	0	0	0	0	0	0	0	0	0	0	0	0	0	0	0	0	0	0	0.000139704	0	0	0	0	0	0	0	0	0	0	0	0	0	0
Unclassified	0	0	0	0	0	0	0	0	0	0	0	0	0	0	0	0	0	0.000276702	0.000454236	0	0	0	0.000716503	0	0	0	0	0	0	0	0	0	0	0	0	0	0	0
Unclassified	0	0	0	0	0	0	0	0	0	0	0	0	0	0	0	0	0	0	0	0	0	0	0	0	0	0	0	0	0	0	0	0	8.09506e-07	0	0	1.2076e-06	7.97383e-07	0
Unclassified	0	0	0	0	0	0	0	0	0	0	0	0	0	0	0	0	0	0	0	0	0	0	0	0.000279408	0	0	0	0	0	0	0	0	0	0	0	0	0	0
Unclassified	0.00125156	0	0	0	0	0	0	0	0	0	0	0	0	0	0	0	0	0	0	0	0	0	0	0	0	0	0	0	0	0	0	0	0	0	0	0	0	0
Unclassified	0	0	0	0	0	0	0	0	0.00148588	0	0	0	0	0	0	0	0	0	0	0	0	0	0	0.00111763	0	0	0	0	0	0	0	0	8.09506e-07	7.53974e-07	0	6.03802e-07	2.39215e-06	0
Unclassified	0	0	0	0	0.0026738	0	0	0.00114025	0	0	0	0	0	0	0	0	0	0	0	0	0	0	0	0	0	0	0	0	0	0	0	0	0	0	0	0	0	0
Unclassified	0	0	0	0	0	0	0.00107354	0	0.00445765	0	0	0	0	0	0	0	0	0	0	0	0	0	0	0.000139704	0	0	0	9.78501e-05	0	0	0	0	2.42852e-06	1.50795e-06	0	6.03802e-07	9.56859e-06	0
Unclassified	0	0	0	0	0	0	0	0	0	0	0	0	0	0	0	0	0	0	0	0	0	0	0	0.000558815	0	0	0	0	0	0.00154737	0	0	0	0	0	0	7.97383e-07	0
Unclassified	0	0	0.00165563	0	0	0	0	0	0	0	0.0016	0.00498339	0	0	0	0	0.000190404	0.000830105	0	0	0.000248324	0.000269614	0	0.00167645	0.00100857	0.000229621	0.000466309	2.79572e-05	0	0.000536218	0	8.40227e-05	0.000777935	0.000244288	9.4434e-05	0.000676862	0.00467585	0
Unclassified	0	0	0	0	0	0	0	0	0	0	0	0	0	0	0	0	0	0	0	0	0	0	0	0	0	0	0	0	0	0	0	0	0	0	7.59814e-06	0	0	0
Unclassified	0	0	0	0	0	0	0	0	0	0	0	0	0	0	0	0	0	0	0	0	0	0	0	0.000139704	0	0	0	0	0	0	0	0	0	0	0	0	0	0.00165613
Unclassified	0	0	0	0	0	0	0	0	0	0	0	0	0	0	0	0	0	0	0	0	0	0	0	0	0	0	0	0	0	0	0	0	0	0	1.08545e-06	0	0	0.000130747
Unclassified	0	0	0	0	0	0	0	0	0	0	0	0	0	0	0	0	0	0	0	0	0	0	0	0	0	0	0	0	0	0	0	0	0	0	0	0	7.97383e-07	0
Unclassified	0	0	0	0	0	0	0	0	0	0	0	0	0	0	0	0	0	0	0	0	0	0	0	0	0	0	0	0	0	0	0	0	0	0	0	0	7.97383e-07	0.000784485
Unclassified	0	0	0	0	0	0	0	0	0	0	0	0	0	0	0	0	0	0	0	0	0	0	0	0	0	0	0	0	0	0	0	0	0	0	0	0	0	0.0024842
Unclassified	0	0	0	0	0	0	0	0	0	0	0	0	0	0	0	0	0	0	0	0	0	0	0	0	0	0	0	0	0	0	0	0	0	0	0	6.03802e-07	0	0
Unclassified	0	0	0	0	0	0	0	0	0	0	0	0	0	0	0	0	0	0	0	0	0	0	0	0	0	0	0	0	0	0	0	0	0	0	0	0	0	0
Unclassified	0	0	0	0	0	0	0	0	0	0	0	0	0	0	0	0	0	0	0	0	0	0	0	0	0	0	0	0	0	0	0	0	1.61901e-06	0	0	0	7.97383e-07	0
Unclassified	0	0	0	0	0	0	0	0	0	0	0	0	0	0	0	0.00280269	0.000761615	0.0127283	0.000454236	0.0011108	0.0104296	0	0.00238834	0.0205365	0.00958144	0.00183697	0.00955934	0	0	0	0	0	0.000138425	3.76987e-06	4.88452e-05	3.44167e-05	0	0
Unclassified	0	0	0.00165563	0.00296736	0.0213904	0	0	0	0	0	0	0	0	0	0	0	0	0	0	0	0	0	0	0	0	0	0	0	1.76435e-05	6.1282e-05	0	7.63843e-06	0	0	1.08545e-06	1.2076e-05	1.59477e-06	0
Unclassified	0	0	0.00165563	0.00296736	0.0106952	0	0	0.00114025	0	0	0	0	0	0	0	0	0	0	0	0	0	0	0	0	0	0	0	0	0	0.000781346	0	0.00043539	0	0	0	0	0	0
Unclassified	0	0	0	0	0	0	0	0	0	0	0	0	0	0	0	0	0	0	0	0	0	0	0	0	0	0	0	0	0	0	0	0	0.000190234	8.21832e-05	7.59814e-06	4.40775e-05	0.00106132	0
Unclassified	0	0	0	0	0	0	0	0	0	0	0	0	0	0	0	0	0	0	0	0	0	0	0	0.0072646	0	0	0	0	0	0	0	0	0	0	0	6.03802e-07	7.97383e-07	0
Unclassified	0	0	0	0	0	0	0	0	0	0	0	0	0	0	0	0	0	0	0	0	0	0	0	0	0	0	0	0	0	0	0	0	0	0	0	0	2.39215e-06	0
Unclassified	0	0	0	0	0	0	0	0	0	0	0	0	0	0	0	0	0	0	0	0	0.000248324	0	0.000238834	0	0	0	0	0	0	0	0	0	0	0	0	0	0	0
Unclassified	0.00500626	0.00154202	0.00165563	0.00593472	0.00534759	0.00227531	0.00590446	0.0102623	0.00148588	0.00166113	0	0.00166113	0.0653061	0	0	0	0	0	0	0	0	0	0	0	0	0	0	0.000125807	0	0.000352372	0.000108061	0.000282622	0	0	0	0	0	0.00152539
Unclassified	0	0	0	0	0	0	0.000536769	0	0	0	0	0	0.00816327	0.011976	0	0	0	0	0	0	0	0	0	0	0	0	0	4.19358e-05	2.94059e-05	1.53205e-05	0	0.000381921	0	0	0	0	7.97383e-07	0.000610155
Unclassified	0	0	0	0	0	0	0	0	0	0	0	0	0	0	0	0	0	0	0	0	0	0	0	0	0	0	0	0	0	0	0	0	0	0	0	0	0	0
Unclassified	0	0	0	0	0	0	0	0	0	0	0	0	0	0	0	0	0	0	0	0	0	0	0	0	0	0	0	0.000125807	0	0	0	0	0	0	0	0	0	0
Unclassified	0	0	0	0	0	0	0	0	0	0	0	0	0	0	0	0.000186846	0	0	0	0	0	0	0	0	0	0	0	0	0	0	0	0	0	0	0	0	0	0
Unclassified	0	0	0	0	0	0	0	0	0	0	0	0	0	0	0	0.000186846	0	0	0	0	0	0	0	0.0271025	0	0	0.00163208	0	0	0	0	0	0	0	0	0	0	0
Unclassified	0	0	0	0	0	0	0	0	0	0	0	0	0	0	0	0	0	0	0	0.000277701	0	0	0.000238834	0	0	0	0	0	0	0	0	0	0	0	0	0	0	0
Unclassified	0	0	0	0	0	0	0	0	0	0	0	0	0	0	0	0	0	0	0	0	0	0	0	0	0	0	0	0	0	0	0	0	0	1.50795e-06	5.42724e-06	0	1.59477e-06	8.7165e-05
Unclassified	0	0	0	0	0	0	0	0	0	0	0	0	0	0	0	0	0	0	0	0	0	0	0	0	0	0	0	0	0	0	0	0	0	7.53974e-07	0	0	0	0
Unclassified	0	0	0	0	0	0	0	0	0	0	0	0	0	0	0	0	0	0	0	0	0	0	0	0	0	0	0	0	0	0	0	0	0	0	0	0	0	0
Unclassified	0	0	0	0	0	0	0	0	0	0	0	0	0	0	0	0.000747384	0	0.00359712	0	0	0.000248324	0.00215692	0	0.000977927	0.000504286	0.000229621	0	0	0	0	0	0	0	0	1.08545e-06	0	0	0
Unclassified	0	0	0	0	0	0	0	0	0	0	0	0	0	0	0	0	0	0	0	0	0	0.000269614	0	0	0	0	0.000233155	0	0	0	0	0	8.09506e-07	0	0	0	7.97383e-07	0
Unclassified	0	0	0	0	0	0	0	0	0	0	0	0	0	0	0	0	0	0	0	0	0	0	0	0.00111763	0.000504286	0.000229621	0.00139893	0	0	0	0	0	0	0	0	0	0	0
Unclassified	0	0	0	0	0	0	0	0	0	0	0	0	0	0	0	0	0	0	0	0	0	0	0	0	0	0.000229621	0	0	0	0	0	0	2.42852e-06	1.50795e-06	0	0	2.23267e-05	0
Unclassified	0	0	0	0	0	0	0	0	0	0	0	0	0	0	0	0	0	0	0	0.000277701	0	0	0	0	0	0	0	0	0	0	0	0	0	0.000683855	0.000752216	0	1.19607e-05	0
Unclassified	0.00125156	0.0077101	0.00165563	0	0	0	0	0.00114025	0	0	0	0	0	0	0	0	0	0	0.000227118	0	0	0	0	0.00237497	0.000252143	0.000229621	0.000699464	0	0	0	0	0	0.00517112	0.00972401	0.0185894	0.00167676	0.028638	0
Unclassified	0	0	0	0	0	0	0	0	0	0	0	0	0	0	0	0	0	0	0	0	0	0	0	0	0	0	0	0	0	0	0	0	8.09506e-07	6.0318e-06	0.000195381	7.84942e-06	0.00486882	0
Unclassified	0.00125156	0.00077101	0	0	0.0026738	0	0.000536769	0.0022805	0	0.00166113	0	0	0	0	0	0	0	0	0	0	0	0	0	0	0	0	0	0	0	0	0	0	0	0	0	0	0	0
Unclassified	0	0	0	0	0	0	0	0	0	0	0	0	0	0	0	0	0	0	0	0	0	0	0	0	0	0	0	0	0	0	0	0	0	7.53974e-07	5.42724e-06	6.03802e-07	6.53854e-05	0
Unclassified	0	0	0	0	0	0	0	0	0	0	0	0	0	0	0	0	0	0	0	0	0	0	0	0	0	0	0	0	0	0	0	0	0.000331088	2.8651e-05	0.0016488	0	0	0
Unclassified	0	0	0	0	0	0	0	0	0	0	0	0	0	0	0	0	0	0	0	0	0	0	0	0	0	0	0	6.98929e-05	0	0	0	0	0	0	0	0	0	0
Unclassified	0.00750939	0.00616808	0.00331126	0	0.0026738	0.00227531	0.00697799	0.00342075	0	0.00166113	0.0016	0	0	0	0	0	0	0	0	0	0	0	0	0	0	0	0	0.000363443	1.76435e-05	0	0	3.05537e-05	0	0	0	0	0	0
Unclassified	0	0	0.00165563	0	0	0	0.00107354	0	0	0	0	0	0	0	0	0	0	0	0	0	0	0	0	0	0	0	0	0	0	0	0	0	0	0	0	0	0	0
Unclassified	0	0	0	0.00296736	0.0026738	0	0.00214707	0.0022805	0.0089153	0.00332226	0.0016	0	0	0	0	0	0	0	0	0	0	0	0	0	0	0	0	0	0	0	0	0	0	0	0	0	0	0
Unclassified	0	0	0	0	0	0	0	0	0	0	0	0	0.0163265	0	0	0	0	0	0	0	0	0	0	0	0	0	0	0	0	0	0	0	0	0	0	0	0	0
Unclassified	0	0	0	0	0	0	0	0	0	0	0	0	0	0	0	0	0	0	0	0	0	0	0	0	0	0	0	0	0	0	0	0	0	0	8.35795e-05	0	7.97383e-07	0
Unclassified	0	0	0	0	0	0	0	0	0	0	0	0	0	0	0	0	0	0.000276702	0.000227118	0	0	0	0	0	0	0	0	0	0	0	0	0	0	0	0	0	0	0
Unclassified	0.0100125	0	0	0	0	0	0.000536769	0.00114025	0	0.00166113	0	0	0	0	0	0	0	0	0	0	0	0	0	0	0	0	0	0	0	0	0	0	0	0	0	0	0	0
Unclassified	0	0	0	0	0	0	0.000536769	0	0	0	0	0	0	0	0	0	0	0	0	0	0	0	0	0	0	0	0	9.78501e-05	0	0	0	0	0	0	0	0	0	0
Unclassified	0	0	0	0	0	0	0	0	0	0	0	0	0	0	0	0	0	0	0	0	0	0	0	0	0	0	0	5.59143e-05	0	0	0	0	0	0	0	0	0	0
Unclassified	0	0	0	0	0.00534759	0	0	0	0	0	0	0	0	0	0	0	0	0	0	0	0	0	0	0	0	0	0	0	0	0	0	0	0	0	0	0	0	0
Ureibacillus	0	0	0.00331126	0	0	0	0.000536769	0.0022805	0.00742942	0	0	0	0	0	0	0	0	0	0	0	0	0	0	0	0	0	0	0	0	0	0	0	1.61901e-06	0	0	0	0	0
vadinCA11	0	0	0	0	0	0	0	0	0	0	0	0	0	0	0	0	0	0	0	0	0	0	0	0	0	0	0	0	0	0	0	0	0	0	1.08545e-06	0	0	0
Vagococcus	0	0	0.00165563	0	0	0	0	0	0	0	0.0016	0	0	0	0	0.000373692	0.00323686	0.000830105	0	0	0.00148994	0	0	0.000558815	0.00100857	0.00206659	0.000932618	0	0	0	0	0	4.04753e-06	4.52385e-06	0	0	9.01042e-05	0
Varibaculum	0	0	0	0	0	0	0	0	0	0	0	0	0	0	0	0	0	0	0	0	0	0	0	0	0	0	0	0	0	0	0	0	8.09506e-07	3.76987e-06	6.2956e-05	0	0	0
Veillonella	0	0	0	0	0	0	0	0	0	0	0.0016	0	0	0	0	0.0119581	0.012757	0.0121749	0.0147627	0.00249931	0.0243357	0.0145592	0.0114641	0.025007	0.0829551	0.256257	0.0303101	0	0.000247009	1.53205e-05	0	0	0.000171615	0.00016889	5.10161e-05	6.03802e-07	0.000104457	0
Verrucosispora	0	0	0	0	0	0	0.000536769	0	0	0	0	0	0	0	0	0	0	0	0	0	0	0	0	0	0	0	0	0	0	0	0	0	0	0	0	0	0	0.000261495
Vibrio	0	0	0	0	0	0	0	0	0	0	0	0	0	0	0	0	0	0	0	0	0	0	0	0	0	0	0	0	0	0	0	0	0	0	0	0	0	0
Victivallis	0	0	0	0	0	0	0	0	0	0	0	0	0	0	0	0	0	0	0	0	0	0	0	0	0	0	0	0	0	0	0	0	1.94281e-05	6.0318e-06	0.000360369	3.32091e-05	0.00236424	0
Virgibacillus	0	0.00077101	0	0	0	0	0	0	0	0	0	0	0	0	0	0	0	0	0	0	0	0	0	0	0	0	0	0	0	0	0	0	0	0	0	0	0	0
Virgisporangium	0.00250313	0.00154202	0	0.00593472	0.0026738	0.0147895	0.00214707	0.00114025	0.0282318	0	0	0	0	0	0	0	0	0	0	0	0	0	0	0	0	0	0	0	0	0	0	0	0	0	0	0	0	0
Viridibacillus	0.00125156	0	0.00165563	0	0	0	0	0	0	0	0	0	0	0	0	0	0	0	0	0	0	0	0	0	0	0	0	0	0	0	0	0	0	0	0	0	7.97383e-07	0
Vogesella	0	0	0	0	0	0	0	0	0	0	0	0	0	0	0	0	0	0	0	0	0	0	0	0	0	0	0	0	0	0	0	0	0	0	0	6.03802e-07	0	0
WAL_1855D	0	0	0	0	0	0	0	0	0	0	0	0	0	0	0	0	0	0	0	0	0	0	0	0	0	0	0	0	0	0	0	0	8.09506e-07	2.11113e-05	5.53579e-05	0	2.39215e-06	0
Weissella	0	0	0	0	0	0	0	0	0	0	0	0	0	0	0	0	0	0	0	0	0	0	0	0	0	0	0	0	0	0	0	0	7.28555e-06	6.78577e-06	1.08545e-06	6.03802e-07	0	0
Xenorhabdus	0	0	0	0	0	0	0	0	0	0	0	0	0	0	0	0	0	0	0	0	0	0	0	0	0	0	0	0	0	0	0	0	0	0	0	0	1.59477e-06	0
Yersinia	0	0	0	0	0	0	0	0	0	0	0	0	0	0	0	0	0	0	0	0	0	0	0	0	0	0	0	0	0	0	0	0	0	0	0	0	7.97383e-07	0.000566572
Zhihengliuella	0	0	0	0	0	0	0	0	0	0	0	0	0	0	0	0	0	0	0	0	0	0	0	0	0	0	0	0	0	0	0	0	0	0	0	0	0	0
Zobellella	0	0	0	0	0	0	0	0	0	0	0	0	0	0	0	0	0	0	0	0	0	0	0	0	0	0	0	0	0	0	0	0	8.09506e-07	7.53974e-07	0	0	4.7843e-06	0
Zoogloea	0	0.00077101	0	0	0	0.00455063	0	0	0	0	0	0	0	0	0	0	0	0	0	0	0	0	0	0	0	0	0	0	0	0	0	0	0	0	0	0	7.97383e-07	0
