# Supplementary material for: Insights of the dental calculi microbiome of pre-Columbian inhabitants from Puerto Rico
Source: PeerJ. 2017 May 2;5:e3277. doi: 10.7717/peerj.3277 (PMC5417066; doi:10.7717/peerj.3277)
Supplement: Data S6 — Group Significance Dental Calculi Filtered [file peerj-05-3277-s013.xls]

## Sheet: Group_Significance_Dental_Calcu
OTU	Test-Statistic	P	FDR_P	Bonferroni_P	Soil_mean	Saliva_mean	Coprolite_mean	Calculi_mean	Subgingival plaque_mean	Calculi_Bone_mean	Supragingival plaque_mean	Amazonian_mean	taxonomy
247169	32.3051	3.57e-05	0.000163005	0.507271	0	0	0	20.4167	0	0	0	0	k__Bacteria; p__Planctomycetes; c__Phycisphaerae; o__WD2101; f__; g__; s__
830622	32.1404	3.83e-05	0.000173884	0.544257	0	0	0	12.0833	0	0	0	0	k__Bacteria; p__Firmicutes; c__Bacilli; o__Bacillales; f__Bacillaceae; g__Bacillus; s__
339480	32.1759	3.77e-05	0.000171488	0.536073	0	0	0	11.6667	0	0	0	0	k__Bacteria; p__Gemmatimonadetes; c__Gemm-1; o__; f__; g__; s__
135946	36.2619	6.47e-06	4.87e-05	0.0920431	0	0	0	9.08333	0	0	0	0	k__Bacteria; p__Actinobacteria; c__Actinobacteria; o__Actinomycetales; f__Micromonosporaceae; g__; s__
331993	24.4627	0.000944409	0.00362266	1	0	0	0	8.5	0	0	0	0	k__Bacteria; p__Planctomycetes; c__Phycisphaerae; o__Phycisphaerales; f__; g__; s__
268437	40.5696	9.79e-07	7.63e-06	0.0139313	0	0	0	7.33333	0	0	0	0	k__Bacteria; p__Firmicutes; c__Bacilli; o__Bacillales; f__Paenibacillaceae; g__Brevibacillus; s__
261980	36.2526	6.5e-06	4.89e-05	0.0924167	0	0	0	7.33333	0	0	0	0	k__Bacteria; p__Actinobacteria; c__Actinobacteria; o__Actinomycetales; f__Micromonosporaceae; g__; s__
1106926	28.2145	0.000201052	0.000860839	1	0	0	0	7.16667	0	0	0	0	k__Bacteria; p__Planctomycetes; c__Planctomycetia; o__Pirellulales; f__Pirellulaceae; g__Pirellula; s__
4301105	36.2666	6.46e-06	4.87e-05	0.0918568	0	0	0	7	0	0	0	0	k__Bacteria; p__Actinobacteria; c__Actinobacteria; o__Actinomycetales; f__Mycobacteriaceae; g__Mycobacterium; s__
367069	40.6039	9.64e-07	7.53e-06	0.0137218	0	0	0	6.66667	0	0	0	0	k__Bacteria; p__Acidobacteria; c__Acidobacteria-6; o__iii1-15; f__mb2424; g__; s__
272839	32.1714	3.77e-05	0.000171759	0.53709	0	0	0	6.25	0	0	0	0	k__Bacteria; p__Firmicutes; c__Bacilli; o__Bacillales; f__Thermoactinomycetaceae; g__; s__
142261	32.1803	3.76e-05	0.000171218	0.535057	0	0	0	5.83333	0	0	0	0	k__Bacteria; p__Proteobacteria; c__Alphaproteobacteria; o__Sphingomonadales; f__Sphingomonadaceae; g__; s__
580773	11.0984	0.134383	0.260633	1	0	0	0	5.41667	0	0	0	0	k__Bacteria; p__Bacteroidetes; c__Bacteroidia; o__Bacteroidales; f__[Paraprevotellaceae]; g__CF231; s__
4319589	32.1404	3.83e-05	0.000173884	0.544257	0	0	0	5.25	0	0	0	0	k__Bacteria; p__Proteobacteria; c__Alphaproteobacteria; o__Rhodospirillales; f__Rhodospirillaceae; g__; s__
245203	17.4738	0.0145838	0.03885	1	0	0	0	5.25	0	0	0	0	k__Bacteria; p__Verrucomicrobia; c__[Spartobacteria]; o__[Chthoniobacterales]; f__[Chthoniobacteraceae]; g__DA101; s__
99527	36.2759	6.43e-06	4.87e-05	0.0914851	0	0	0	5.08333	0	0	0	0	k__Bacteria; p__Firmicutes; c__Bacilli; o__Bacillales; f__Paenibacillaceae; g__Paenibacillus; s__edaphicus
2405593	32.3813	3.45e-05	0.000157929	0.491003	0	0	0	5.08333	0	0	0	0	k__Bacteria; p__Acidobacteria; c__Acidobacteria-6; o__CCU21; f__; g__; s__
336177	20.9196	0.00389097	0.011305	1	0	0	0	5.08333	0	0	0	0	k__Bacteria; p__Proteobacteria; c__Betaproteobacteria; o__SBla14; f__; g__; s__
1112326	36.2852	6.4e-06	4.86e-05	0.0911147	0	0	0	4.83333	0	0	0	0	k__Bacteria; p__Proteobacteria; c__Alphaproteobacteria; o__Rhizobiales; f__Hyphomicrobiaceae; g__Rhodoplanes; s__
846616	14.2102	0.0475662	0.0959547	1	0	0	0	4.83333	0	0	0	0	k__Bacteria; p__Planctomycetes; c__Phycisphaerae; o__Phycisphaerales; f__; g__; s__
4389142	40.6235	9.56e-07	7.47e-06	0.0136033	0	0	0	4.66667	0	0	0	0	k__Bacteria; p__Firmicutes; c__Bacilli; o__Bacillales; f__Paenibacillaceae; g__Paenibacillus; s__ginsengarvi
808033	28.2188	0.000200698	0.000859843	1	0	0	0	4.66667	0	0	0	0	k__Bacteria; p__Acidobacteria; c__Acidobacteria-6; o__CCU21; f__; g__; s__
4377525	28.2314	0.000199641	0.000856342	1	0	0	0	4.58333	0	0	0	0	k__Bacteria; p__Actinobacteria; c__Actinobacteria; o__Actinomycetales; f__Streptomycetaceae; g__Streptomyces; s__
233990	33.2809	2.35e-05	0.000141721	0.333925	0	0	0	4.5	0	1	0	0	k__Bacteria; p__Actinobacteria; c__Thermoleophilia; o__Gaiellales; f__Gaiellaceae; g__; s__
369289	28.2103	0.000201406	0.000862096	1	0	0	0	4.5	0	0	0	0	k__Bacteria; p__Actinobacteria; c__Actinobacteria; o__Actinomycetales; f__Micromonosporaceae; g__Actinoplanes; s__toevensis
1138216	36.2946	6.38e-06	4.85e-05	0.0907456	0	0	0	4.41667	0	0	0	0	k__Bacteria; p__Actinobacteria; c__Acidimicrobiia; o__Acidimicrobiales; f__C111; g__; s__
256287	36.2759	6.43e-06	4.87e-05	0.0914851	0	0	0	4.41667	0	0	0	0	k__Bacteria; p__Firmicutes; c__Bacilli; o__Bacillales; f__Planococcaceae; g__; s__
150828	40.5941	9.69e-07	7.56e-06	0.0137814	0	0	0	4.33333	0	0	0	0	k__Bacteria; p__Firmicutes; c__Bacilli; o__Bacillales; f__Bacillaceae; g__Bacillus; s__endophyticus
238670	28.2525	0.000197887	0.000849591	1	0	0	0	4.33333	0	0	0	0	k__Bacteria; p__Acidobacteria; c__iii1-8; o__DS-18; f__; g__; s__
183529	32.1404	3.83e-05	0.000173884	0.544257	0	0	0	4.25	0	0	0	0	k__Bacteria; p__Actinobacteria; c__Actinobacteria; o__Actinomycetales; f__Streptomycetaceae; g__Streptomyces; s__
4456499	28.2525	0.000197887	0.000849591	1	0	0	0	4.25	0	0	0	0	k__Bacteria; p__Proteobacteria; c__Alphaproteobacteria; o__Rhodospirillales; f__; g__; s__
248002	32.1803	3.76e-05	0.000171218	0.535057	0	0	0	4	0	0	0	0	k__Bacteria; p__Gemmatimonadetes; c__Gemmatimonadetes; o__C114; f__; g__; s__
248363	24.5029	0.000929124	0.00362266	1	0	0	0	4	0	0	0	0	k__Bacteria; p__Bacteroidetes; c__[Saprospirae]; o__[Saprospirales]; f__Chitinophagaceae; g__; s__
592808	36.3366	6.26e-06	4.77e-05	0.0891007	0	0	0	3.83333	0	0	0	0	k__Bacteria; p__Proteobacteria; c__Deltaproteobacteria; o__Myxococcales; f__; g__; s__
4438284	36.2992	6.37e-06	4.84e-05	0.0905616	0	0	0	3.83333	0	0	0	0	k__Bacteria; p__Firmicutes; c__Bacilli; o__Bacillales; f__Bacillaceae; g__Bacillus; s__
540269	32.1936	3.74e-05	0.000170519	0.53202	0	0	0	3.75	0	0	0	0	k__Bacteria; p__Firmicutes; c__Bacilli; o__Bacillales; f__[Exiguobacteraceae]; g__Exiguobacterium; s__
262826	28.2188	0.000200698	0.000859843	1	0	0	0	3.75	0	0	0	0	k__Bacteria; p__Actinobacteria; c__Actinobacteria; o__Actinomycetales; f__Streptomycetaceae; g__Streptomyces; s__
111050	28.2525	0.000197887	0.000849591	1	0	0	0	3.66667	0	0	0	0	k__Bacteria; p__Actinobacteria; c__Thermoleophilia; o__Solirubrobacterales; f__Conexibacteraceae; g__; s__
138346	17.4738	0.0145838	0.03885	1	0	0	0	3.66667	0	0	0	0	k__Bacteria; p__Acidobacteria; c__Solibacteres; o__Solibacterales; f__; g__; s__
256335	36.2992	6.37e-06	4.84e-05	0.0905616	0	0	0	3.58333	0	0	0	0	k__Bacteria; p__Proteobacteria; c__Alphaproteobacteria; o__Rhizobiales; f__Hyphomicrobiaceae; g__Rhodoplanes; s__
526994	24.4788	0.000938272	0.00362266	1	0	0	0	3.58333	0	0	0	0	k__Bacteria; p__Actinobacteria; c__Actinobacteria; o__Actinomycetales; f__Micromonosporaceae; g__Virgisporangium; s__ochraceum
830338	24.4989	0.000930644	0.00362266	1	0	0	0	3.5	0	0	0	0	k__Bacteria; p__Acidobacteria; c__[Chloracidobacteria]; o__RB41; f__; g__; s__
65691	32.2917	3.59e-05	0.00016389	0.510189	0	0	0	3.41667	0	0	0	0	k__Bacteria; p__Chloroflexi; c__S085; o__; f__; g__; s__
735782	17.4738	0.0145838	0.03885	1	0	0	0	3.41667	0	0	0	0	k__Bacteria; p__Acidobacteria; c__[Chloracidobacteria]; o__RB41; f__; g__; s__
1124415	32.2248	3.69e-05	0.000168536	0.52499	0	0	0	3.25	0	0	0	0	k__Bacteria; p__Firmicutes; c__Bacilli; o__Bacillales; f__Paenibacillaceae; g__Paenibacillus; s__
4358273	24.4788	0.000938272	0.00362266	1	0	0	0	3.25	0	0	0	0	k__Bacteria; p__Planctomycetes; c__Planctomycetia; o__Gemmatales; f__Isosphaeraceae; g__; s__
346705	17.4811	0.0145442	0.0388026	1	0	0	0	3.25	0	0	0	0	k__Bacteria; p__Firmicutes; c__Clostridia; o__Clostridiales; f__Ruminococcaceae; g__; s__
127012	24.4989	0.000930644	0.00362266	1	0	0	0	3.16667	0	0	0	0	k__Bacteria; p__Bacteroidetes; c__Cytophagia; o__Cytophagales; f__Cytophagaceae; g__Hymenobacter; s__
539907	28.2525	0.000197887	0.000849591	1	0	0	0	3.08333	0	0	0	0	k__Bacteria; p__Proteobacteria; c__Deltaproteobacteria; o__Syntrophobacterales; f__Syntrophobacteraceae; g__; s__
768510	28.2272	0.000199993	0.000857594	1	0	0	0	3.08333	0	0	0	0	k__Bacteria; p__Firmicutes; c__Bacilli; o__Bacillales; f__Paenibacillaceae; g__Paenibacillus; s__
571178	30.9755	6.28e-05	0.000277946	0.893875	0	0	0	3	0	0	0	7514.8	k__Bacteria; p__Firmicutes; c__Clostridia; o__Clostridiales; f__Ruminococcaceae; g__; s__
819247	28.223	0.000200345	0.000858847	1	0	0	0	3	0	0	0	0	k__Bacteria; p__Firmicutes; c__Bacilli; o__Bacillales; f__; g__; s__
1639771	36.5058	5.82e-06	4.44e-05	0.0827761	0	0	0	2.91667	0	0	0	0	k__Bacteria; p__Actinobacteria; c__Acidimicrobiia; o__Acidimicrobiales; f__; g__; s__
1640195	32.1981	3.73e-05	0.00017036	0.531011	0	0	0	2.91667	0	0	0	0	k__Bacteria; p__Proteobacteria; c__Alphaproteobacteria; o__Rhodospirillales; f__Rhodospirillaceae; g__; s__
3151583	32.1936	3.74e-05	0.000170519	0.53202	0	0	0	2.91667	0	0	0	0	k__Bacteria; p__Firmicutes; c__Bacilli; o__Bacillales; f__Bacillaceae; g__Bacillus; s__
242935	32.1803	3.76e-05	0.000171218	0.535057	0	0	0	2.91667	0	0	0	0	k__Bacteria; p__Proteobacteria; c__Alphaproteobacteria; o__Rhizobiales; f__; g__; s__
3233655	28.2441	0.000198587	0.000852337	1	0	0	0	2.91667	0	0	0	0	k__Bacteria; p__Chloroflexi; c__Chloroflexi; o__[Roseiflexales]; f__; g__; s__
144911	24.5998	0.000893224	0.00356989	1	0	0	0	2.83333	0	0	0	0	k__Bacteria; p__Firmicutes; c__Bacilli; o__Bacillales; f__Paenibacillaceae; g__Paenibacillus; s__
355361	32.2381	3.67e-05	0.00016763	0.522001	0	0	0	2.75	0	0	0	0	k__Bacteria; p__Actinobacteria; c__Actinobacteria; o__Actinomycetales; f__Streptomycetaceae; g__; s__
4437318	28.2398	0.000198938	0.000853585	1	0	0	0	2.75	0	0	0	0	k__Bacteria; p__Actinobacteria; c__Actinobacteria; o__Actinomycetales; f__Nocardioidaceae; g__; s__
4334438	11.0984	0.134383	0.260633	1	0	0	0	2.75	0	0	0	0	k__Bacteria; p__Proteobacteria; c__Betaproteobacteria; o__Burkholderiales; f__Oxalobacteraceae; g__; s__
4460006	24.5432	0.000914032	0.00362266	1	0	0	0	2.66667	0	0	0	0	k__Bacteria; p__Proteobacteria; c__Deltaproteobacteria; o__NB1-j; f__NB1-i; g__; s__
580635	24.4908	0.000933689	0.00362266	1	0	0	0	2.66667	0	0	0	0	k__Bacteria; p__Proteobacteria; c__Deltaproteobacteria; o__Myxococcales; f__Polyangiaceae; g__Sorangium; s__
810855	20.9005	0.00392026	0.0113762	1	0	0	0	2.66667	0	0	0	0	k__Bacteria; p__Gemmatimonadetes; c__Gemm-1; o__; f__; g__; s__
1143	17.4701	0.0146036	0.038881	1	0	0	0	2.66667	0	0	0	0	k__Archaea; p__Crenarchaeota; c__Thaumarchaeota; o__Nitrososphaerales; f__Nitrososphaeraceae; g__Candidatus Nitrososphaera; s__SCA1170
740305	24.0373	0.00112227	0.00362266	1	0	0	0	2.58333	0	0	0	16.4	k__Bacteria; p__Firmicutes; c__Bacilli; o__Bacillales; f__Planococcaceae; g__Rummeliibacillus; s__
4456605	20.958	0.00383286	0.0111521	1	0	0	0	2.58333	0	0	0	0	k__Bacteria; p__Firmicutes; c__Clostridia; o__Clostridiales; f__Lachnospiraceae; g__; s__
4476892	20.9196	0.00389097	0.011305	1	0	0	0	2.58333	0	0	0	0	k__Bacteria; p__Proteobacteria; c__Alphaproteobacteria; o__Sphingomonadales; f__Sphingomonadaceae; g__Kaistobacter; s__
291692	17.5029	0.0144258	0.0386099	1	0	0	0	2.58333	0	0	0	0	k__Bacteria; p__Verrucomicrobia; c__[Spartobacteria]; o__[Chthoniobacterales]; f__[Chthoniobacteraceae]; g__DA101; s__
2426359	19.0457	0.00804526	0.0224403	1	0	0	0	2.5	0	0.333333	0	0	k__Bacteria; p__Acidobacteria; c__Acidobacteria-6; o__iii1-15; f__; g__; s__
576472	17.5029	0.0144258	0.0386099	1	0	0	0	2.5	0	0	0	0	k__Bacteria; p__Bacteroidetes; c__Bacteroidia; o__Bacteroidales; f__Bacteroidaceae; g__5-7N15; s__
783291	17.488	0.0145062	0.0387863	1	0	0	0	2.5	0	0	0	0.4	k__Bacteria; p__Firmicutes; c__Clostridia; o__Clostridiales; f__Ruminococcaceae; g__; s__
240491	14.2102	0.0475662	0.0959547	1	0	0	0	2.5	0	0	0	0	k__Bacteria; p__Verrucomicrobia; c__[Spartobacteria]; o__[Chthoniobacterales]; f__[Chthoniobacteraceae]; g__DA101; s__
1074711	11.0951	0.134523	0.260798	1	0	0	0	2.5	0	0	0	0	k__Bacteria; p__Planctomycetes; c__Planctomycetia; o__Gemmatales; f__Gemmataceae; g__; s__
1114323	32.1936	3.74e-05	0.000170519	0.53202	0	0	0	2.41667	0	0	0	0	k__Bacteria; p__Firmicutes; c__Bacilli; o__Bacillales; f__Thermoactinomycetaceae; g__; s__
216781	24.4788	0.000938272	0.00362266	1	0	0	0	2.41667	0	0	0	0	k__Bacteria; p__Firmicutes; c__Bacilli; o__Bacillales; f__Bacillaceae; g__Bacillus; s__flexus
565240	17.4738	0.0145838	0.03885	1	0	0	0	2.41667	0	0	0	0	k__Bacteria; p__Actinobacteria; c__Acidimicrobiia; o__Acidimicrobiales; f__AKIW874; g__; s__
580585	11.4696	0.119406	0.233881	1	0	0	0	2.41667	0	0	0	0.4	k__Bacteria; p__Bacteroidetes; c__Bacteroidia; o__Bacteroidales; f__Bacteroidaceae; g__5-7N15; s__
4306062	28.2906	0.000194764	0.000837442	1	0	0	0	2.33333	0	0	0	0	k__Bacteria; p__Acidobacteria; c__S035; o__; f__; g__; s__
1123351	24.4788	0.000938272	0.00362266	1	0	0	0	2.33333	0	0	0	0	k__Bacteria; p__Proteobacteria; c__Deltaproteobacteria; o__[Entotheonellales]; f__[Entotheonellaceae]; g__; s__
270648	20.9005	0.00392026	0.0113762	1	0	0	0	2.33333	0	0	0	0	k__Bacteria; p__Acidobacteria; c__S035; o__; f__; g__; s__
611528	14.2102	0.0475662	0.0959547	1	0	0	0	2.25	0	0	0	0	k__Bacteria; p__Firmicutes; c__Bacilli; o__Bacillales; f__Bacillaceae; g__Bacillus; s__
220297	32.1847	3.75e-05	0.000171058	0.534043	0	0	0	2.16667	0	0	0	0	k__Bacteria; p__Firmicutes; c__Bacilli; o__Bacillales; f__Bacillaceae; g__Bacillus; s__
465989	17.4738	0.0145838	0.03885	1	0	0	0	2.16667	0	0	0	0	k__Bacteria; p__Actinobacteria; c__Actinobacteria; o__Actinomycetales; f__Corynebacteriaceae; g__Corynebacterium; s__
817942	14.2102	0.0475662	0.0959547	1	0	0	0	2.16667	0	0	0	0	k__Bacteria; p__Acidobacteria; c__[Chloracidobacteria]; o__RB41; f__; g__; s__
301603	8.12805	0.321438	0.46304	1	0	0	0	2.16667	0	0	0	0	k__Bacteria; p__Spirochaetes; c__Spirochaetes; o__Spirochaetales; f__Spirochaetaceae; g__Treponema; s__
568410	8.12805	0.321438	0.46304	1	0	0	0	2.16667	0	0	0	0	k__Bacteria; p__Bacteroidetes; c__Bacteroidia; o__Bacteroidales; f__Bacteroidaceae; g__5-7N15; s__
1138973	5.28968	0.624658	0.735609	1	0	0	0	2.16667	0	0	0	0	k__Bacteria; p__Proteobacteria; c__Betaproteobacteria; o__Burkholderiales; f__Oxalobacteraceae; g__; s__
531867	29.6269	0.000111148	0.000481991	1	0	0	0	2.08333	0	0	0	1591.6	k__Bacteria; p__Firmicutes; c__Clostridia; o__Clostridiales; f__Ruminococcaceae; g__; s__
538153	17.5395	0.0142299	0.0382222	1	0	0	0	2.08333	0	0	0	0	k__Bacteria; p__Gemmatimonadetes; c__Gemmatimonadetes; o__; f__; g__; s__
534600	5.28968	0.624658	0.735609	1	0	0	0	2.08333	0	0	0	0	k__Bacteria; p__Planctomycetes; c__Phycisphaerae; o__WD2101; f__; g__; s__
588492	32.1847	3.75e-05	0.000171058	0.534043	0	0	0	2	0	0	0	0	k__Bacteria; p__Actinobacteria; c__Thermoleophilia; o__Gaiellales; f__Gaiellaceae; g__; s__
292404	28.2652	0.000196842	0.000846122	1	0	0	0	2	0	0	0	0	k__Bacteria; p__Firmicutes; c__Bacilli; o__Bacillales; f__Planococcaceae; g__Sporosarcina; s__aquimarina
726736	24.5149	0.000924576	0.00362266	1	0	0	0	2	0	0	0	0	k__Bacteria; p__Proteobacteria; c__Deltaproteobacteria; o__Myxococcales; f__Haliangiaceae; g__; s__
806201	24.4828	0.000936742	0.00362266	1	0	0	0	2	0	0	0	0	k__Bacteria; p__Proteobacteria; c__Alphaproteobacteria; o__Rhizobiales; f__Phyllobacteriaceae; g__Mesorhizobium; s__
728344	20.9005	0.00392026	0.0113762	1	0	0	0	2	0	0	0	0	k__Bacteria; p__Chloroflexi; c__Ellin6529; o__; f__; g__; s__
539496	24.5998	0.000893224	0.00356989	1	0	0	0	1.91667	0	0	0	0	k__Bacteria; p__Proteobacteria; c__Deltaproteobacteria; o__Myxococcales; f__; g__; s__
1130616	24.4707	0.000941337	0.00362266	1	0	0	0	1.91667	0	0	0	0	k__Bacteria; p__Firmicutes; c__Bacilli; o__Bacillales; f__Bacillaceae; g__Bacillus; s__mannanilyticus
345791	17.5029	0.0144258	0.0386099	1	0	0	0	1.91667	0	0	0	0	k__Bacteria; p__Bacteroidetes; c__Bacteroidia; o__Bacteroidales; f__S24-7; g__; s__
557323	11.0951	0.134523	0.260798	1	0	0	0	1.91667	0	0	0	0	k__Bacteria; p__Bacteroidetes; c__[Saprospirae]; o__[Saprospirales]; f__Chitinophagaceae; g__; s__
803166	20.958	0.00383286	0.0111521	1	0	0	0	1.83333	0	0	0	0	k__Bacteria; p__Proteobacteria; c__Deltaproteobacteria; o__Myxococcales; f__Cystobacteraceae; g__; s__
1053898	14.2498	0.0469135	0.0959547	1	0	0	0	1.83333	0	0	0	14	k__Bacteria; p__Firmicutes; c__Clostridia; o__Clostridiales; f__[Tissierellaceae]; g__Peptoniphilus; s__
809102	24.4828	0.000936742	0.00362266	1	0	0	0	1.75	0	0	0	0	k__Bacteria; p__Proteobacteria; c__Deltaproteobacteria; o__Myxococcales; f__Polyangiaceae; g__Polyangium; s__fumosum
925200	17.5029	0.0144258	0.0386099	1	0	0	0	1.75	0	0	0	0	k__Bacteria; p__Actinobacteria; c__Thermoleophilia; o__Solirubrobacterales; f__Conexibacteraceae; g__; s__
3352047	17.4811	0.0145442	0.0388026	1	0	0	0	1.75	0	0	0	0	k__Bacteria; p__Proteobacteria; c__Alphaproteobacteria; o__Rhodospirillales; f__Rhodospirillaceae; g__; s__
992510	17.4738	0.0145838	0.03885	1	0	0	0	1.75	0	0	0	0	k__Bacteria; p__Proteobacteria; c__Alphaproteobacteria; o__Sphingomonadales; f__Sphingomonadaceae; g__Sphingomonas; s__
296605	14.2415	0.0470498	0.0959547	1	0	0	0	1.75	0	0	0	0	k__Bacteria; p__Bacteroidetes; c__Bacteroidia; o__Bacteroidales; f__Porphyromonadaceae; g__Paludibacter; s__
509120	14.2206	0.0473937	0.0959547	1	0	0	0	1.75	0	0	0	0	k__Bacteria; p__Elusimicrobia; c__Elusimicrobia; o__FAC88; f__; g__; s__
819708	10.5246	0.160741	0.310949	1	0	0	0	1.75	0	0	0	1.2	k__Bacteria; p__Proteobacteria; c__Betaproteobacteria; o__Burkholderiales; f__Oxalobacteraceae; g__; s__
2336672	8.1249	0.321709	0.46304	1	0	0	0	1.75	0	0	0	0	k__Bacteria; p__Actinobacteria; c__Actinobacteria; o__Actinomycetales; f__Streptomycetaceae; g__; s__
275378	20.958	0.00383286	0.0111521	1	0	0	0	1.66667	0	0	0	0	k__Bacteria; p__Proteobacteria; c__Gammaproteobacteria; o__Oceanospirillales; f__Alcanivoracaceae; g__Alcanivorax; s__
777094	17.4847	0.0145244	0.0387863	1	0	0	0	1.66667	0	0	0	0	k__Bacteria; p__Firmicutes; c__Bacilli; o__Bacillales; f__Paenibacillaceae; g__Cohnella; s__
153131	24.5998	0.000893224	0.00356989	1	0	0	0	1.58333	0	0	0	0	k__Bacteria; p__Firmicutes; c__Bacilli; o__Bacillales; f__Bacillaceae; g__Bacillus; s__
575719	17.4847	0.0145244	0.0387863	1	0	0	0	1.58333	0	0	0	0	k__Bacteria; p__Planctomycetes; c__Planctomycetia; o__Pirellulales; f__Pirellulaceae; g__Pirellula; s__
250227	14.2206	0.0473937	0.0959547	1	0	0	0	1.58333	0	0	0	0	k__Bacteria; p__Planctomycetes; c__Planctomycetia; o__Gemmatales; f__Gemmataceae; g__; s__
136753	14.2102	0.0475662	0.0959547	1	0	0	0	1.58333	0	0	0	0	k__Bacteria; p__Firmicutes; c__Bacilli; o__Bacillales; f__Paenibacillaceae; g__Paenibacillus; s__
998524	14.2102	0.0475662	0.0959547	1	0	0	0	1.58333	0	0	0	0	k__Bacteria; p__Firmicutes; c__Bacilli; o__Bacillales; f__Paenibacillaceae; g__Paenibacillus; s__
3498470	11.0951	0.134523	0.260798	1	0	0	0	1.58333	0	0	0	0	k__Bacteria; p__Gemmatimonadetes; c__Gemm-1; o__; f__; g__; s__
352482	8.12805	0.321438	0.46304	1	0	0	0	1.58333	0	0	0	0	k__Bacteria; p__Proteobacteria; c__Alphaproteobacteria; o__Caulobacterales; f__Caulobacteraceae; g__Brevundimonas; s__diminuta
217929	20.9196	0.00389097	0.011305	1	0	0	0	1.5	0	0	0	0	k__Bacteria; p__Verrucomicrobia; c__[Pedosphaerae]; o__[Pedosphaerales]; f__; g__; s__
1135388	17.4701	0.0146036	0.038881	1	0	0	0	1.5	0	0	0	0	k__Bacteria; p__Actinobacteria; c__Thermoleophilia; o__Gaiellales; f__Gaiellaceae; g__; s__
343313	14.7232	0.0397163	0.0815417	1	0	0	0	1.5	0	0	0	2.8	k__Bacteria; p__Firmicutes; c__Clostridia; o__Clostridiales; f__Ruminococcaceae; g__Ruminococcus; s__
537655	8.1249	0.321709	0.46304	1	0	0	0	1.5	0	0	0	0	k__Bacteria; p__Nitrospirae; c__Nitrospira; o__Nitrospirales; f__Nitrospiraceae; g__Nitrospira; s__
4324404	24.5998	0.000893224	0.00356989	1	0	0	0	1.41667	0	0	0	0	k__Bacteria; p__Actinobacteria; c__Actinobacteria; o__Actinomycetales; f__Streptomycetaceae; g__Streptomyces; s__
574552	24.4908	0.000933689	0.00362266	1	0	0	0	1.41667	0	0	0	0	k__Bacteria; p__Actinobacteria; c__Actinobacteria; o__Actinomycetales; f__Streptomycetaceae; g__Streptomyces; s__
303643	17.5029	0.0144258	0.0386099	1	0	0	0	1.41667	0	0	0	0	k__Bacteria; p__Proteobacteria; c__Alphaproteobacteria; o__Rhizobiales; f__Bradyrhizobiaceae; g__; s__
4430320	17.5029	0.0144258	0.0386099	1	0	0	0	1.41667	0	0	0	0	k__Bacteria; p__Proteobacteria; c__Deltaproteobacteria; o__[Entotheonellales]; f__[Entotheonellaceae]; g__; s__
819304	17.4811	0.0145442	0.0388026	1	0	0	0	1.41667	0	0	0	0	k__Bacteria; p__Acidobacteria; c__Acidobacteria-6; o__iii1-15; f__; g__; s__
607825	14.3573	0.0451793	0.0926507	1	0	0	0	1.41667	0	0	0	0.4	k__Bacteria; p__Firmicutes; c__Clostridia; o__Clostridiales; f__; g__; s__
300053	11.1083	0.133963	0.260633	1	0	0	0	1.41667	0	0	0	0	k__Bacteria; p__Bacteroidetes; c__Bacteroidia; o__Bacteroidales; f__p-2534-18B5; g__; s__
309470	8.12805	0.321438	0.46304	1	0	0	0	1.41667	0	0	0	0	k__Bacteria; p__Spirochaetes; c__Spirochaetes; o__Spirochaetales; f__Spirochaetaceae; g__Treponema; s__
524448	24.5069	0.000927606	0.00362266	1	0	0	0	1.33333	0	0	0	0	k__Bacteria; p__Proteobacteria; c__Alphaproteobacteria; o__Rhizobiales; f__Phyllobacteriaceae; g__Mesorhizobium; s__
161925	24.4908	0.000933689	0.00362266	1	0	0	0	1.33333	0	0	0	0	k__Bacteria; p__Firmicutes; c__Bacilli; o__Bacillales; f__Bacillaceae; g__Bacillus; s__
811720	20.958	0.00383286	0.0111521	1	0	0	0	1.33333	0	0	0	0	k__Bacteria; p__Acidobacteria; c__Acidobacteriia; o__Acidobacteriales; f__Koribacteraceae; g__; s__
4420125	20.9196	0.00389097	0.011305	1	0	0	0	1.33333	0	0	0	0	k__Bacteria; p__Acidobacteria; c__S035; o__; f__; g__; s__
838596	17.5395	0.0142299	0.0382222	1	0	0	0	1.33333	0	0	0	0	k__Bacteria; p__Proteobacteria; c__Alphaproteobacteria; o__Sphingomonadales; f__Sphingomonadaceae; g__Kaistobacter; s__
516292	17.5029	0.0144258	0.0386099	1	0	0	0	1.33333	0	0	0	0	k__Bacteria; p__Proteobacteria; c__Gammaproteobacteria; o__Pseudomonadales; f__Pseudomonadaceae; g__Pseudomonas; s__
295198	17.4701	0.0146036	0.038881	1	0	0	0	1.33333	0	0	0	0	k__Bacteria; p__Firmicutes; c__Bacilli; o__Bacillales; f__Planococcaceae; g__; s__
521277	14.2206	0.0473937	0.0959547	1	0	0	0	1.33333	0	0	0	0	k__Bacteria; p__Actinobacteria; c__Actinobacteria; o__Actinomycetales; f__Corynebacteriaceae; g__Corynebacterium; s__
364155	14.2137	0.0475087	0.0959547	1	0	0	0	1.33333	0	0	0	0	k__Bacteria; p__Proteobacteria; c__Alphaproteobacteria; o__Sphingomonadales; f__Sphingomonadaceae; g__Kaistobacter; s__
254635	11.6836	0.111455	0.218366	1	0	0	0	1.33333	0	0	0	0.4	k__Bacteria; p__Actinobacteria; c__Actinobacteria; o__Actinomycetales; f__Frankiaceae; g__; s__
319196	8.90149	0.259806	0.440325	1	0	0	0	1.33333	0	0	0	0.4	k__Bacteria; p__Firmicutes; c__Clostridia; o__Clostridiales; f__Lachnospiraceae; g__; s__
4330365	24.5029	0.000929124	0.00362266	1	0	0	0	1.25	0	0	0	0	k__Bacteria; p__Firmicutes; c__Bacilli; o__Bacillales; f__Bacillaceae; g__Bacillus; s__
24211	20.9043	0.00391439	0.0113684	1	0	0	0	1.25	0	0	0	0	k__Bacteria; p__Firmicutes; c__Bacilli; o__Bacillales; f__Bacillaceae; g__Bacillus; s__flexus
102921	20.9005	0.00392026	0.0113762	1	0	0	0	1.25	0	0	0	0	k__Bacteria; p__Actinobacteria; c__Actinobacteria; o__Actinomycetales; f__Streptomycetaceae; g__Streptomyces; s__
4437901	17.4847	0.0145244	0.0387863	1	0	0	0	1.25	0	0	0	0	k__Bacteria; p__Proteobacteria; c__Alphaproteobacteria; o__Rhizobiales; f__; g__; s__
951184	17.4847	0.0145244	0.0387863	1	0	0	0	1.25	0	0	0	0	k__Bacteria; p__Proteobacteria; c__Gammaproteobacteria; o__Xanthomonadales; f__Sinobacteraceae; g__; s__
591647	17.4811	0.0145442	0.0388026	1	0	0	0	1.25	0	0	0	0	k__Bacteria; p__Proteobacteria; c__Deltaproteobacteria; o__Myxococcales; f__; g__; s__
583802	17.4738	0.0145838	0.03885	1	0	0	0	1.25	0	0	0	0	k__Bacteria; p__Acidobacteria; c__Acidobacteria-6; o__CCU21; f__; g__; s__
3242243	8.12805	0.321438	0.46304	1	0	0	0	1.25	0	0	0	0	k__Bacteria; p__Proteobacteria; c__Betaproteobacteria; o__Burkholderiales; f__Oxalobacteraceae; g__; s__
4312478	20.958	0.00383286	0.0111521	1	0	0	0	1.16667	0	0	0	0	k__Bacteria; p__Firmicutes; c__Bacilli; o__Bacillales; f__Bacillaceae; g__Bacillus; s__flexus
1579250	17.5029	0.0144258	0.0386099	1	0	0	0	1.16667	0	0	0	0	k__Bacteria; p__Firmicutes; c__Clostridia; o__Clostridiales; f__Ruminococcaceae; g__; s__
2855257	17.5029	0.0144258	0.0386099	1	0	0	0	1.16667	0	0	0	0	k__Bacteria; p__Actinobacteria; c__Actinobacteria; o__Actinomycetales; f__Geodermatophilaceae; g__Modestobacter; s__
139634	17.4847	0.0145244	0.0387863	1	0	0	0	1.16667	0	0	0	0	k__Bacteria; p__Acidobacteria; c__S035; o__; f__; g__; s__
33773	14.2415	0.0470498	0.0959547	1	0	0	0	1.16667	0	0	0	0	k__Bacteria; p__Actinobacteria; c__Actinobacteria; o__Actinomycetales; f__Streptomycetaceae; g__Streptomyces; s__
877565	14.2206	0.0473937	0.0959547	1	0	0	0	1.16667	0	0	0	0	k__Bacteria; p__Firmicutes; c__Bacilli; o__Bacillales; f__Bacillaceae; g__; s__
2203624	14.2206	0.0473937	0.0959547	1	0	0	0	1.16667	0	0	0	0	k__Bacteria; p__Bacteroidetes; c__Cytophagia; o__Cytophagales; f__Cytophagaceae; g__; s__
97301	14.2206	0.0473937	0.0959547	1	0	0	0	1.16667	0	0	0	0	k__Bacteria; p__Firmicutes; c__Clostridia; o__Clostridiales; f__Clostridiaceae; g__Clostridium; s__
263497	20.9043	0.00391439	0.0113684	1	0	0	0	1.08333	0	0	0	0	k__Bacteria; p__Firmicutes; c__Bacilli; o__Bacillales; f__Paenibacillaceae; g__; s__
145578	17.5395	0.0142299	0.0382222	1	0	0	0	1.08333	0	0	0	0	k__Bacteria; p__Actinobacteria; c__Actinobacteria; o__Actinomycetales; f__Micromonosporaceae; g__Catellatospora; s__
2929705	17.5029	0.0144258	0.0386099	1	0	0	0	1.08333	0	0	0	0	k__Bacteria; p__Bacteroidetes; c__[Saprospirae]; o__[Saprospirales]; f__Chitinophagaceae; g__; s__
709996	17.4847	0.0145244	0.0387863	1	0	0	0	1.08333	0	0	0	0	k__Bacteria; p__Firmicutes; c__Bacilli; o__Bacillales; f__Bacillaceae; g__Bacillus; s__
238739	17.4738	0.0145838	0.03885	1	0	0	0	1.08333	0	0	0	0	k__Bacteria; p__Bacteroidetes; c__[Saprospirae]; o__[Saprospirales]; f__Chitinophagaceae; g__Sediminibacterium; s__
110461	14.2206	0.0473937	0.0959547	1	0	0	0	1.08333	0	0	0	0	k__Bacteria; p__Acidobacteria; c__Solibacteres; o__Solibacterales; f__; g__; s__
562973	14.2206	0.0473937	0.0959547	1	0	0	0	1.08333	0	0	0	0	k__Bacteria; p__Actinobacteria; c__Actinobacteria; o__Actinomycetales; f__Streptomycetaceae; g__Streptomyces; s__
580916	11.1083	0.133963	0.260633	1	0	0	0	1.08333	0	0	0	0	k__Bacteria; p__Proteobacteria; c__Alphaproteobacteria; o__Sphingomonadales; f__Sphingomonadaceae; g__Novosphingobium; s__stygium
277132	11.1083	0.133963	0.260633	1	0	0	0	1.08333	0	0	0	0	k__Bacteria; p__Tenericutes; c__Mollicutes; o__RF39; f__; g__; s__
590547	11.1083	0.133963	0.260633	1	0	0	0	1.08333	0	0	0	0	k__Bacteria; p__Firmicutes; c__Clostridia; o__Clostridiales; f__Ruminococcaceae; g__; s__
494185	11.0984	0.134383	0.260633	1	0	0	0	1.08333	0	0	0	0	k__Bacteria; p__Firmicutes; c__Bacilli; o__Bacillales; f__Thermoactinomycetaceae; g__Shimazuella; s__
336745	11.0984	0.134383	0.260633	1	0	0	0	1.08333	0	0	0	0	k__Bacteria; p__Proteobacteria; c__Deltaproteobacteria; o__Myxococcales; f__; g__; s__
792140	11.0984	0.134383	0.260633	1	0	0	0	1.08333	0	0	0	0	k__Bacteria; p__Actinobacteria; c__Actinobacteria; o__Actinomycetales; f__; g__; s__
68753	8.12805	0.321438	0.46304	1	0	0	0	1.08333	0	0	0	0	k__Bacteria; p__Firmicutes; c__Bacilli; o__Bacillales; f__Bacillaceae; g__Bacillus; s__badius
4426964	8.12805	0.321438	0.46304	1	0	0	0	1.08333	0	0	0	0	k__Bacteria; p__NC10; c__wb1-A12; o__; f__; g__; s__
247978	2.58333	0.920692	0.920692	1	0	0	0	1.08333	0	0	0	0	k__Bacteria; p__Planctomycetes; c__Phycisphaerae; o__Phycisphaerales; f__; g__; s__
4380154	24.5998	0.000893224	0.00356989	1	0	0	0	1	0	0	0	0	k__Bacteria; p__Firmicutes; c__Bacilli; o__Bacillales; f__Planococcaceae; g__Paenisporosarcina; s__
95847	24.5432	0.000914032	0.00362266	1	0	0	0	1	0	0	0	0	k__Bacteria; p__Firmicutes; c__Bacilli; o__Bacillales; f__Paenibacillaceae; g__Brevibacillus; s__
543509	20.5636	0.00447262	0.0129421	1	0	0	0	1	0	0	0	2.8	k__Bacteria; p__Firmicutes; c__Clostridia; o__Clostridiales; f__; g__; s__
246763	17.4811	0.0145442	0.0388026	1	0	0	0	1	0	0	0	0	k__Bacteria; p__Firmicutes; c__Bacilli; o__Bacillales; f__Paenibacillaceae; g__Paenibacillus; s__chondroitinus
376634	14.451	0.0437167	0.0896902	1	0	0	0	1	0	0	0	0.4	k__Bacteria; p__Firmicutes; c__Bacilli; o__Bacillales; f__Bacillaceae; g__Bacillus; s__
1053775	14.2415	0.0470498	0.0959547	1	0	0	0	1	0	0	0	0	k__Bacteria; p__Proteobacteria; c__Alphaproteobacteria; o__Rhizobiales; f__Hyphomicrobiaceae; g__Devosia; s__
699318	12.2391	0.0929664	0.182219	1	0	0	0	1	0.25	0	0	0	k__Bacteria; p__Proteobacteria; c__Alphaproteobacteria; o__Sphingomonadales; f__Sphingomonadaceae; g__; s__
4458424	11.0984	0.134383	0.260633	1	0	0	0	1	0	0	0	0	k__Bacteria; p__Proteobacteria; c__Alphaproteobacteria; o__Sphingomonadales; f__Sphingomonadaceae; g__; s__
299387	11.0984	0.134383	0.260633	1	0	0	0	1	0	0	0	0	k__Bacteria; p__Bacteroidetes; c__Bacteroidia; o__Bacteroidales; f__Bacteroidaceae; g__5-7N15; s__
654712	11.0984	0.134383	0.260633	1	0	0	0	1	0	0	0	0	k__Bacteria; p__Acidobacteria; c__iii1-8; o__DS-18; f__; g__; s__
332780	8.12805	0.321438	0.46304	1	0	0	0	1	0	0	0	0	k__Bacteria; p__Firmicutes; c__Clostridia; o__Clostridiales; f__Ruminococcaceae; g__; s__
838692	8.12805	0.321438	0.46304	1	0	0	0	1	0	0	0	0	k__Bacteria; p__Planctomycetes; c__Planctomycetia; o__Gemmatales; f__Gemmataceae; g__; s__
249693	8.1249	0.321709	0.46304	1	0	0	0	1	0	0	0	0	k__Bacteria; p__Bacteroidetes; c__Cytophagia; o__Cytophagales; f__Cytophagaceae; g__; s__
856940	8.1249	0.321709	0.46304	1	0	0	0	1	0	0	0	0	k__Bacteria; p__Actinobacteria; c__Thermoleophilia; o__Gaiellales; f__Gaiellaceae; g__; s__
4339772	5.28968	0.624658	0.735609	1	0	0	0	1	0	0	0	0	k__Bacteria; p__Bacteroidetes; c__Sphingobacteriia; o__Sphingobacteriales; f__Sphingobacteriaceae; g__Pedobacter; s__
548692	29.7453	0.000105736	0.000459503	1	0	0	0	0.916667	0	0	0	3644	k__Bacteria; p__Firmicutes; c__Clostridia; o__Clostridiales; f__Ruminococcaceae; g__Oscillospira; s__
3956474	21.0158	0.00374689	0.0109378	1	0	0	0	0.916667	0	0	0	0	k__Bacteria; p__Actinobacteria; c__MB-A2-108; o__0319-7L14; f__; g__; s__
129342	20.9349	0.00386765	0.0112488	1	0	0	0	0.916667	0	0	0	0	k__Bacteria; p__Actinobacteria; c__Actinobacteria; o__Actinomycetales; f__Streptomycetaceae; g__Streptomyces; s__
1135780	17.5029	0.0144258	0.0386099	1	0	0	0	0.916667	0	0	0	0	k__Bacteria; p__Chloroflexi; c__Anaerolineae; o__Caldilineales; f__Caldilineaceae; g__; s__
339660	17.5029	0.0144258	0.0386099	1	0	0	0	0.916667	0	0	0	0	k__Bacteria; p__Proteobacteria; c__Gammaproteobacteria; o__Xanthomonadales; f__Sinobacteraceae; g__; s__
838293	17.5029	0.0144258	0.0386099	1	0	0	0	0.916667	0	0	0	0	k__Bacteria; p__Proteobacteria; c__Alphaproteobacteria; o__Sphingomonadales; f__Sphingomonadaceae; g__; s__
578257	17.5029	0.0144258	0.0386099	1	0	0	0	0.916667	0	0	0	0	k__Bacteria; p__Firmicutes; c__Bacilli; o__Bacillales; f__Bacillaceae; g__Bacillus; s__muralis
107652	17.4847	0.0145244	0.0387863	1	0	0	0	0.916667	0	0	0	0	k__Bacteria; p__Firmicutes; c__Bacilli; o__Bacillales; f__Bacillaceae; g__Bacillus; s__
321578	14.2415	0.0470498	0.0959547	1	0	0	0	0.916667	0	0	0	0	k__Bacteria; p__Proteobacteria; c__Deltaproteobacteria; o__NB1-j; f__; g__; s__
297575	14.2206	0.0473937	0.0959547	1	0	0	0	0.916667	0	0	0	0	k__Bacteria; p__Firmicutes; c__Clostridia; o__Clostridiales; f__Lachnospiraceae; g__Coprococcus; s__
520638	11.4696	0.119406	0.233881	1	0	0	0	0.916667	0	0	0	1.2	k__Bacteria; p__Firmicutes; c__Bacilli; o__Bacillales; f__Bacillaceae; g__Bacillus; s__
816862	11.1083	0.133963	0.260633	1	0	0	0	0.916667	0	0	0	0	k__Bacteria; p__Firmicutes; c__Bacilli; o__Bacillales; f__Planococcaceae; g__Planomicrobium; s__
4437174	11.1083	0.133963	0.260633	1	0	0	0	0.916667	0	0	0	0	k__Bacteria; p__Planctomycetes; c__Planctomycetia; o__Pirellulales; f__Pirellulaceae; g__; s__
155379	11.1083	0.133963	0.260633	1	0	0	0	0.916667	0	0	0	0	k__Bacteria; p__Firmicutes; c__Bacilli; o__Bacillales; f__Bacillaceae; g__Bacillus; s__
115246	11.0984	0.134383	0.260633	1	0	0	0	0.916667	0	0	0	0	k__Bacteria; p__Firmicutes; c__Bacilli; o__Bacillales; f__Bacillaceae; g__Bacillus; s__
836262	11.0984	0.134383	0.260633	1	0	0	0	0.916667	0	0	0	0	k__Bacteria; p__Acidobacteria; c__Acidobacteria-6; o__iii1-15; f__; g__; s__
2025156	11.0984	0.134383	0.260633	1	0	0	0	0.916667	0	0	0	0	k__Bacteria; p__Proteobacteria; c__Alphaproteobacteria; o__Rhizobiales; f__Hyphomicrobiaceae; g__Rhodoplanes; s__
1109633	8.1249	0.321709	0.46304	1	0	0	0	0.916667	0	0	0	0	k__Bacteria; p__Acidobacteria; c__Solibacteres; o__Solibacterales; f__; g__; s__
2651333	5.28968	0.624658	0.735609	1	0	0	0	0.916667	0	0	0	0	k__Bacteria; p__Actinobacteria; c__Actinobacteria; o__Actinomycetales; f__Mycobacteriaceae; g__Mycobacterium; s__
349024	29.7901	0.000103755	0.000451722	1	0	0	0	0.833333	0	0	0.25	32427.6	k__Bacteria; p__Firmicutes; c__Bacilli; o__Lactobacillales; f__Streptococcaceae; g__Streptococcus; s__
534301	20.958	0.00383286	0.0111521	1	0	0	0	0.833333	0	0	0	0	k__Bacteria; p__Proteobacteria; c__Deltaproteobacteria; o__Syntrophobacterales; f__Syntrophobacteraceae; g__; s__
570407	17.5066	0.0144061	0.0386099	1	0	0	0	0.833333	0	0	0	0	k__Bacteria; p__Verrucomicrobia; c__[Pedosphaerae]; o__[Pedosphaerales]; f__Ellin517; g__; s__
770499	17.5029	0.0144258	0.0386099	1	0	0	0	0.833333	0	0	0	0	k__Bacteria; p__Firmicutes; c__Bacilli; o__Bacillales; f__Planococcaceae; g__; s__
332423	14.5267	0.0425687	0.0873727	1	0	0	0	0.833333	0	0	0	5.6	k__Bacteria; p__Firmicutes; c__Clostridia; o__Clostridiales; f__Ruminococcaceae; g__; s__
329622	14.2415	0.0470498	0.0959547	1	0	0	0	0.833333	0	0	0	0	k__Bacteria; p__Chloroflexi; c__Chloroflexi; o__[Roseiflexales]; f__[Kouleothrixaceae]; g__; s__
633252	14.2415	0.0470498	0.0959547	1	0	0	0	0.833333	0	0	0	0	k__Bacteria; p__Proteobacteria; c__Gammaproteobacteria; o__Pseudomonadales; f__Pseudomonadaceae; g__Pseudomonas; s__
802104	14.2415	0.0470498	0.0959547	1	0	0	0	0.833333	0	0	0	0	k__Bacteria; p__Firmicutes; c__Clostridia; o__Clostridiales; f__; g__; s__
891898	11.1083	0.133963	0.260633	1	0	0	0	0.833333	0	0	0	0	k__Bacteria; p__Planctomycetes; c__Planctomycetia; o__Pirellulales; f__Pirellulaceae; g__Pirellula; s__
849863	11.0984	0.134383	0.260633	1	0	0	0	0.833333	0	0	0	0	k__Bacteria; p__Proteobacteria; c__Alphaproteobacteria; o__Sphingomonadales; f__Sphingomonadaceae; g__Kaistobacter; s__
540592	8.17708	0.317238	0.46304	1	0	0	0	0.833333	0	0.666667	0	0	k__Bacteria; p__Proteobacteria; c__Deltaproteobacteria; o__Myxococcales; f__; g__; s__
494367	8.12805	0.321438	0.46304	1	0	0	0	0.833333	0	0	0	0	k__Bacteria; p__Proteobacteria; c__Alphaproteobacteria; o__Rhizobiales; f__Rhizobiaceae; g__Agrobacterium; s__
113334	8.12805	0.321438	0.46304	1	0	0	0	0.833333	0	0	0	0	k__Bacteria; p__WS3; c__PRR-12; o__Sediment-1; f__; g__; s__
4308037	8.12805	0.321438	0.46304	1	0	0	0	0.833333	0	0	0	0	k__Bacteria; p__Firmicutes; c__Clostridia; o__Clostridiales; f__Ruminococcaceae; g__; s__
4371558	8.12805	0.321438	0.46304	1	0	0	0	0.833333	0	0	0	0	k__Bacteria; p__Proteobacteria; c__Alphaproteobacteria; o__Rhodobacterales; f__Rhodobacteraceae; g__; s__
206724	8.1249	0.321709	0.46304	1	0	0	0	0.833333	0	0	0	0	k__Bacteria; p__Acidobacteria; c__[Chloracidobacteria]; o__RB41; f__; g__; s__
2685271	8.1249	0.321709	0.46304	1	0	0	0	0.833333	0	0	0	0	k__Bacteria; p__Proteobacteria; c__Alphaproteobacteria; o__Sphingomonadales; f__Sphingomonadaceae; g__Kaistobacter; s__
106874	8.1249	0.321709	0.46304	1	0	0	0	0.833333	0	0	0	0	k__Bacteria; p__Actinobacteria; c__Thermoleophilia; o__Solirubrobacterales; f__; g__; s__
332800	6.6474	0.466492	0.561005	1	0	0	0	0.833333	0	0	0	0.4	k__Bacteria; p__Firmicutes; c__Clostridia; o__Clostridiales; f__; g__; s__
362078	32.6061	3.13e-05	0.000143583	0.445969	0	0	0	0.75	0	0	0	2446.8	k__Bacteria; p__Firmicutes; c__Clostridia; o__Clostridiales; f__Ruminococcaceae; g__; s__
297770	21.7782	0.00277393	0.00818828	1	0	0	0	0.75	0	0	0	2.8	k__Bacteria; p__Firmicutes; c__Clostridia; o__Clostridiales; f__; g__; s__
173744	21.0237	0.00373523	0.0109082	1	0	0	0	0.75	0	0	0	5.6	k__Bacteria; p__Firmicutes; c__Clostridia; o__Clostridiales; f__Veillonellaceae; g__Megasphaera; s__
544334	17.5029	0.0144258	0.0386099	1	0	0	0	0.75	0	0	0	0	k__Bacteria; p__Firmicutes; c__Bacilli; o__Bacillales; f__; g__; s__
353728	17.5029	0.0144258	0.0386099	1	0	0	0	0.75	0	0	0	0	k__Bacteria; p__Actinobacteria; c__Actinobacteria; o__Actinomycetales; f__Streptomycetaceae; g__Streptomyces; s__
398350	14.2415	0.0470498	0.0959547	1	0	0	0	0.75	0	0	0	0	k__Bacteria; p__Firmicutes; c__Bacilli; o__Bacillales; f__Staphylococcaceae; g__Staphylococcus; s__
775178	14.2415	0.0470498	0.0959547	1	0	0	0	0.75	0	0	0	0	k__Bacteria; p__Proteobacteria; c__Alphaproteobacteria; o__Rhodobacterales; f__Hyphomonadaceae; g__; s__
901893	14.2415	0.0470498	0.0959547	1	0	0	0	0.75	0	0	0	0	k__Bacteria; p__Actinobacteria; c__Actinobacteria; o__Actinomycetales; f__; g__; s__
1121233	14.2415	0.0470498	0.0959547	1	0	0	0	0.75	0	0	0	0	k__Bacteria; p__Proteobacteria; c__Deltaproteobacteria; o__Myxococcales; f__; g__; s__
584873	11.1083	0.133963	0.260633	1	0	0	0	0.75	0	0	0	0	k__Bacteria; p__Firmicutes; c__Bacilli; o__Bacillales; f__Paenibacillaceae; g__Paenibacillus; s__lautus
512364	11.1083	0.133963	0.260633	1	0	0	0	0.75	0	0	0	0	k__Bacteria; p__Verrucomicrobia; c__[Spartobacteria]; o__[Chthoniobacterales]; f__[Chthoniobacteraceae]; g__DA101; s__
12097	11.1083	0.133963	0.260633	1	0	0	0	0.75	0	0	0	0	k__Bacteria; p__Actinobacteria; c__Actinobacteria; o__Actinomycetales; f__Streptosporangiaceae; g__Streptosporangium; s__
587534	11.1083	0.133963	0.260633	1	0	0	0	0.75	0	0	0	0	k__Bacteria; p__Actinobacteria; c__Rubrobacteria; o__Rubrobacterales; f__Rubrobacteraceae; g__Rubrobacter; s__
551567	11.1083	0.133963	0.260633	1	0	0	0	0.75	0	0	0	0	k__Bacteria; p__Proteobacteria; c__Alphaproteobacteria; o__Sphingomonadales; f__Erythrobacteraceae; g__Erythromicrobium; s__
325883	11.0984	0.134383	0.260633	1	0	0	0	0.75	0	0	0	0	k__Bacteria; p__Firmicutes; c__Clostridia; o__Clostridiales; f__Ruminococcaceae; g__; s__
1112088	11.0984	0.134383	0.260633	1	0	0	0	0.75	0	0	0	0	k__Bacteria; p__Acidobacteria; c__Acidobacteria-6; o__CCU21; f__; g__; s__
221815	11.0984	0.134383	0.260633	1	0	0	0	0.75	0	0	0	0	k__Bacteria; p__Actinobacteria; c__Actinobacteria; o__Actinomycetales; f__Streptomycetaceae; g__Streptomyces; s__
245720	11.0984	0.134383	0.260633	1	0	0	0	0.75	0	0	0	0	k__Bacteria; p__Acidobacteria; c__iii1-8; o__DS-18; f__; g__; s__
929699	8.12805	0.321438	0.46304	1	0	0	0	0.75	0	0	0	0	k__Bacteria; p__Verrucomicrobia; c__[Spartobacteria]; o__[Chthoniobacterales]; f__[Chthoniobacteraceae]; g__DA101; s__
539735	8.12805	0.321438	0.46304	1	0	0	0	0.75	0	0	0	0	k__Bacteria; p__Actinobacteria; c__Actinobacteria; o__Actinomycetales; f__Dietziaceae; g__Dietzia; s__
4366783	8.12805	0.321438	0.46304	1	0	0	0	0.75	0	0	0	0	k__Bacteria; p__Firmicutes; c__Bacilli; o__Bacillales; f__Paenibacillaceae; g__Brevibacillus; s__
4455980	8.12805	0.321438	0.46304	1	0	0	0	0.75	0	0	0	0	k__Bacteria; p__Firmicutes; c__Bacilli; o__Bacillales; f__Planococcaceae; g__; s__
142419	8.12805	0.321438	0.46304	1	0	0	0	0.75	0	0	0	0	k__Bacteria; p__Proteobacteria; c__Gammaproteobacteria; o__Pseudomonadales; f__Moraxellaceae; g__; s__
247445	8.12805	0.321438	0.46304	1	0	0	0	0.75	0	0	0	0	k__Bacteria; p__Bacteroidetes; c__Cytophagia; o__Cytophagales; f__Cytophagaceae; g__; s__
333782	8.1249	0.321709	0.46304	1	0	0	0	0.75	0	0	0	0	k__Bacteria; p__Proteobacteria; c__Gammaproteobacteria; o__Pseudomonadales; f__Pseudomonadaceae; g__Pseudomonas; s__
2526440	8.1249	0.321709	0.46304	1	0	0	0	0.75	0	0	0	0	k__Bacteria; p__Firmicutes; c__Bacilli; o__Bacillales; f__Planococcaceae; g__Solibacillus; s__
247879	8.1249	0.321709	0.46304	1	0	0	0	0.75	0	0	0	0	k__Bacteria; p__Proteobacteria; c__Alphaproteobacteria; o__Rhizobiales; f__Beijerinckiaceae; g__; s__
1108244	5.28968	0.624658	0.735609	1	0	0	0	0.75	0	0	0	0	k__Bacteria; p__Firmicutes; c__Bacilli; o__Bacillales; f__Paenibacillaceae; g__Brevibacillus; s__laterosporus
309788	5.28968	0.624658	0.735609	1	0	0	0	0.75	0	0	0	0	k__Bacteria; p__Verrucomicrobia; c__[Spartobacteria]; o__[Chthoniobacterales]; f__[Chthoniobacteraceae]; g__DA101; s__
590047	5.28968	0.624658	0.735609	1	0	0	0	0.75	0	0	0	0	k__Bacteria; p__Proteobacteria; c__Betaproteobacteria; o__Burkholderiales; f__Comamonadaceae; g__Acidovorax; s__
329271	30.6621	7.18e-05	0.000313852	1	0	0	0	0.666667	0	0	0	1735.6	k__Bacteria; p__Firmicutes; c__Clostridia; o__Clostridiales; f__; g__; s__
266210	22.1403	0.00240267	0.00712785	1	0	0	0	0.666667	0	0	0	7021.6	k__Bacteria; p__Firmicutes; c__Clostridia; o__Clostridiales; f__Veillonellaceae; g__Megasphaera; s__
712677	21.6672	0.00289845	0.00854698	1	0	0	0	0.666667	0	0	0	74	k__Bacteria; p__Firmicutes; c__Clostridia; o__Clostridiales; f__Clostridiaceae; g__SMB53; s__
1143223	21.0158	0.00374689	0.0109378	1	0	0	0	0.666667	0	0	0	0	k__Bacteria; p__Actinobacteria; c__Thermoleophilia; o__Gaiellales; f__Gaiellaceae; g__; s__
913849	17.5395	0.0142299	0.0382222	1	0	0	0	0.666667	0	0	0	0	k__Bacteria; p__Proteobacteria; c__Alphaproteobacteria; o__Rhizobiales; f__Hyphomicrobiaceae; g__Devosia; s__
583531	17.5066	0.0144061	0.0386099	1	0	0	0	0.666667	0	0	0	0	k__Bacteria; p__Firmicutes; c__Bacilli; o__Bacillales; f__Bacillaceae; g__Bacillus; s__
2012617	14.5541	0.0421593	0.0865449	1	0	0	0	0.666667	0	0	0	5.2	k__Bacteria; p__Firmicutes; c__Bacilli; o__Bacillales; f__Bacillaceae; g__Bacillus; s__
207403	14.2415	0.0470498	0.0959547	1	0	0	0	0.666667	0	0	0	0	k__Bacteria; p__Proteobacteria; c__Alphaproteobacteria; o__; f__; g__; s__
250522	14.2241	0.0473363	0.0959547	1	0	0	0	0.666667	0	0	0	0	k__Bacteria; p__Proteobacteria; c__Alphaproteobacteria; o__; f__; g__; s__
289290	14.2206	0.0473937	0.0959547	1	0	0	0	0.666667	0	0	0	0	k__Bacteria; p__Firmicutes; c__Clostridia; o__Clostridiales; f__Lachnospiraceae; g__Epulopiscium; s__
247009	14.2206	0.0473937	0.0959547	1	0	0	0	0.666667	0	0	0	0	k__Bacteria; p__Firmicutes; c__Bacilli; o__Bacillales; f__Planococcaceae; g__; s__
199229	14.2206	0.0473937	0.0959547	1	0	0	0	0.666667	0	0	0	0	k__Bacteria; p__Actinobacteria; c__Actinobacteria; o__Actinomycetales; f__Streptomycetaceae; g__Streptomyces; s__kitasatoensis
11920	14.2206	0.0473937	0.0959547	1	0	0	0	0.666667	0	0	0	0	k__Bacteria; p__Actinobacteria; c__Actinobacteria; o__Actinomycetales; f__Streptomycetaceae; g__Streptomyces; s__
610807	11.1083	0.133963	0.260633	1	0	0	0	0.666667	0	0	0	0	k__Bacteria; p__Chloroflexi; c__TK10; o__; f__; g__; s__
1025949	11.1083	0.133963	0.260633	1	0	0	0	0.666667	0	0	0	0	k__Bacteria; p__Proteobacteria; c__Alphaproteobacteria; o__Rhizobiales; f__; g__; s__
544493	11.1083	0.133963	0.260633	1	0	0	0	0.666667	0	0	0	0	k__Bacteria; p__Proteobacteria; c__Betaproteobacteria; o__Burkholderiales; f__Oxalobacteraceae; g__; s__
297399	11.1083	0.133963	0.260633	1	0	0	0	0.666667	0	0	0	0	k__Bacteria; p__Firmicutes; c__Bacilli; o__Bacillales; f__Planococcaceae; g__Solibacillus; s__
829851	11.0984	0.134383	0.260633	1	0	0	0	0.666667	0	0	0	0	k__Bacteria; p__Proteobacteria; c__Gammaproteobacteria; o__Pseudomonadales; f__Pseudomonadaceae; g__Pseudomonas; s__
241315	11.0984	0.134383	0.260633	1	0	0	0	0.666667	0	0	0	0	k__Bacteria; p__Proteobacteria; c__Alphaproteobacteria; o__Rhizobiales; f__Hyphomicrobiaceae; g__Rhodoplanes; s__
315196	11.0984	0.134383	0.260633	1	0	0	0	0.666667	0	0	0	0	k__Bacteria; p__Proteobacteria; c__Alphaproteobacteria; o__Rhizobiales; f__Hyphomicrobiaceae; g__Devosia; s__
2353837	11.0984	0.134383	0.260633	1	0	0	0	0.666667	0	0	0	0	k__Bacteria; p__Bacteroidetes; c__[Saprospirae]; o__[Saprospirales]; f__Chitinophagaceae; g__Flavisolibacter; s__
825697	10.3097	0.171693	0.321639	1	0	0	0	0.666667	0	2.66667	0	0	k__Bacteria; p__Chloroflexi; c__Ktedonobacteria; o__TK10; f__; g__; s__
4459356	8.1249	0.321709	0.46304	1	0	0	0	0.666667	0	0	0	0	k__Bacteria; p__Firmicutes; c__Bacilli; o__Bacillales; f__Planococcaceae; g__Ureibacillus; s__
553352	8.1249	0.321709	0.46304	1	0	0	0	0.666667	0	0	0	0	k__Bacteria; p__Firmicutes; c__Bacilli; o__Lactobacillales; f__Lactobacillaceae; g__Lactobacillus; s__
224834	5.28968	0.624658	0.735609	1	0	0	0	0.666667	0	0	0	0	k__Bacteria; p__Verrucomicrobia; c__[Spartobacteria]; o__[Chthoniobacterales]; f__[Chthoniobacteraceae]; g__DA101; s__
522927	21.4608	0.00314482	0.00925428	1	0	0	0	0.583333	0	0	0	10.8	k__Bacteria; p__Firmicutes; c__Clostridia; o__Clostridiales; f__; g__; s__
1140833	17.5395	0.0142299	0.0382222	1	0	0	0	0.583333	0	0	0	0	k__Bacteria; p__Firmicutes; c__Bacilli; o__Bacillales; f__Bacillaceae; g__Bacillus; s__flexus
942536	14.2415	0.0470498	0.0959547	1	0	0	0	0.583333	0	0	0	0	k__Bacteria; p__[Thermi]; c__Deinococci; o__Deinococcales; f__Deinococcaceae; g__Deinococcus; s__
628225	14.2241	0.0473363	0.0959547	1	0	0	0	0.583333	0	0	0	0	k__Bacteria; p__Acidobacteria; c__[Chloracidobacteria]; o__; f__; g__; s__
206948	14.2241	0.0473363	0.0959547	1	0	0	0	0.583333	0	0	0	0	k__Bacteria; p__Proteobacteria; c__Alphaproteobacteria; o__Rhizobiales; f__Phyllobacteriaceae; g__Mesorhizobium; s__
289512	14.2241	0.0473363	0.0959547	1	0	0	0	0.583333	0	0	0	0	k__Bacteria; p__Firmicutes; c__Bacilli; o__Bacillales; f__Planococcaceae; g__Sporosarcina; s__ginsengi
222900	14.2241	0.0473363	0.0959547	1	0	0	0	0.583333	0	0	0	0	k__Bacteria; p__Proteobacteria; c__Deltaproteobacteria; o__Myxococcales; f__Polyangiaceae; g__; s__
587355	11.1083	0.133963	0.260633	1	0	0	0	0.583333	0	0	0	0	k__Bacteria; p__Actinobacteria; c__Actinobacteria; o__Actinomycetales; f__Streptomycetaceae; g__; s__
327895	11.1083	0.133963	0.260633	1	0	0	0	0.583333	0	0	0	0	k__Bacteria; p__Firmicutes; c__Bacilli; o__Bacillales; f__Planococcaceae; g__Sporosarcina; s__ginsengi
529067	11.1083	0.133963	0.260633	1	0	0	0	0.583333	0	0	0	0	k__Bacteria; p__Planctomycetes; c__Planctomycetia; o__Pirellulales; f__Pirellulaceae; g__; s__
572890	11.1083	0.133963	0.260633	1	0	0	0	0.583333	0	0	0	0	k__Bacteria; p__Acidobacteria; c__[Chloracidobacteria]; o__RB41; f__; g__; s__
539915	11.1083	0.133963	0.260633	1	0	0	0	0.583333	0	0	0	0	k__Bacteria; p__Proteobacteria; c__Betaproteobacteria; o__Burkholderiales; f__Oxalobacteraceae; g__; s__
811074	11.1083	0.133963	0.260633	1	0	0	0	0.583333	0	0	0	0	k__Bacteria; p__Proteobacteria; c__Alphaproteobacteria; o__Rhizobiales; f__Bradyrhizobiaceae; g__; s__
347019	11.1083	0.133963	0.260633	1	0	0	0	0.583333	0	0	0	0	k__Bacteria; p__Bacteroidetes; c__Bacteroidia; o__Bacteroidales; f__Bacteroidaceae; g__; s__
37026	11.0984	0.134383	0.260633	1	0	0	0	0.583333	0	0	0	0	k__Bacteria; p__Proteobacteria; c__Alphaproteobacteria; o__Rhodospirillales; f__Rhodospirillaceae; g__; s__
822060	11.0984	0.134383	0.260633	1	0	0	0	0.583333	0	0	0	0	k__Bacteria; p__Proteobacteria; c__Gammaproteobacteria; o__Pseudomonadales; f__Pseudomonadaceae; g__Pseudomonas; s__
138702	11.0984	0.134383	0.260633	1	0	0	0	0.583333	0	0	0	0	k__Bacteria; p__Acidobacteria; c__Sva0725; o__Sva0725; f__; g__; s__
346030	10.5984	0.157122	0.304279	1	0	0	0	0.583333	0	0	0	0.8	k__Bacteria; p__Firmicutes; c__Clostridia; o__Clostridiales; f__; g__; s__
870421	8.78924	0.268144	0.454348	1	0	0	0	0.583333	0	0	0	1.6	k__Bacteria; p__Firmicutes; c__Clostridia; o__Clostridiales; f__Ruminococcaceae; g__; s__
154804	8.12805	0.321438	0.46304	1	0	0	0	0.583333	0	0	0	0	k__Bacteria; p__Actinobacteria; c__Acidimicrobiia; o__Acidimicrobiales; f__; g__; s__
2565174	8.12805	0.321438	0.46304	1	0	0	0	0.583333	0	0	0	0	k__Bacteria; p__Planctomycetes; c__Planctomycetia; o__Gemmatales; f__Gemmataceae; g__Gemmata; s__
825452	8.12805	0.321438	0.46304	1	0	0	0	0.583333	0	0	0	0	k__Bacteria; p__Proteobacteria; c__Alphaproteobacteria; o__Rhodospirillales; f__; g__; s__
944202	8.12805	0.321438	0.46304	1	0	0	0	0.583333	0	0	0	0	k__Bacteria; p__Proteobacteria; c__Alphaproteobacteria; o__Sphingomonadales; f__Sphingomonadaceae; g__Sphingomonas; s__
364180	8.12805	0.321438	0.46304	1	0	0	0	0.583333	0	0	0	0	k__Bacteria; p__Acidobacteria; c__[Chloracidobacteria]; o__RB41; f__Ellin6075; g__; s__
338952	8.12805	0.321438	0.46304	1	0	0	0	0.583333	0	0	0	0	k__Bacteria; p__Firmicutes; c__Bacilli; o__Bacillales; f__Planococcaceae; g__; s__
2442916	8.12805	0.321438	0.46304	1	0	0	0	0.583333	0	0	0	0	k__Bacteria; p__Actinobacteria; c__Acidimicrobiia; o__Acidimicrobiales; f__; g__; s__
818057	8.12805	0.321438	0.46304	1	0	0	0	0.583333	0	0	0	0	k__Bacteria; p__Proteobacteria; c__Alphaproteobacteria; o__Rhizobiales; f__Xanthobacteraceae; g__Blastochloris; s__
240574	8.12805	0.321438	0.46304	1	0	0	0	0.583333	0	0	0	0	k__Bacteria; p__Nitrospirae; c__Nitrospira; o__Nitrospirales; f__0319-6A21; g__; s__
1108624	8.12805	0.321438	0.46304	1	0	0	0	0.583333	0	0	0	0	k__Bacteria; p__Verrucomicrobia; c__[Spartobacteria]; o__[Chthoniobacterales]; f__[Chthoniobacteraceae]; g__DA101; s__
239492	8.12805	0.321438	0.46304	1	0	0	0	0.583333	0	0	0	0	k__Bacteria; p__Elusimicrobia; c__Elusimicrobia; o__FAC88; f__; g__; s__
4335437	8.1249	0.321709	0.46304	1	0	0	0	0.583333	0	0	0	0	k__Bacteria; p__Actinobacteria; c__Thermoleophilia; o__Solirubrobacterales; f__Solirubrobacteraceae; g__; s__
613779	6.67248	0.463759	0.557765	1	0	0	0	0.583333	0	0	0	0.4	k__Bacteria; p__Firmicutes; c__Bacilli; o__Bacillales; f__Sporolactobacillaceae; g__Pullulanibacillus; s__
2951283	5.28968	0.624658	0.735609	1	0	0	0	0.583333	0	0	0	0	k__Bacteria; p__Planctomycetes; c__Planctomycetia; o__Planctomycetales; f__Planctomycetaceae; g__Planctomyces; s__
4409237	5.28968	0.624658	0.735609	1	0	0	0	0.583333	0	0	0	0	k__Bacteria; p__Bacteroidetes; c__Cytophagia; o__Cytophagales; f__Cytophagaceae; g__; s__
327042	5.28968	0.624658	0.735609	1	0	0	0	0.583333	0	0	0	0	k__Bacteria; p__Nitrospirae; c__Nitrospira; o__Nitrospirales; f__0319-6A21; g__; s__
2534143	2.58333	0.920692	0.920692	1	0	0	0	0.583333	0	0	0	0	k__Bacteria; p__Proteobacteria; c__Gammaproteobacteria; o__Pseudomonadales; f__Pseudomonadaceae; g__Pseudomonas; s__
325796	2.58333	0.920692	0.920692	1	0	0	0	0.583333	0	0	0	0	k__Bacteria; p__Chloroflexi; c__TK10; o__B07_WMSP1; f__FFCH4570; g__; s__
103285	2.58333	0.920692	0.920692	1	0	0	0	0.583333	0	0	0	0	k__Bacteria; p__Proteobacteria; c__Alphaproteobacteria; o__Caulobacterales; f__Caulobacteraceae; g__Nitrobacteria; s__hamadaniensis
4365229	2.58333	0.920692	0.920692	1	0	0	0	0.583333	0	0	0	0	k__Bacteria; p__Proteobacteria; c__Betaproteobacteria; o__Burkholderiales; f__Oxalobacteraceae; g__Janthinobacterium; s__
549293	2.58333	0.920692	0.920692	1	0	0	0	0.583333	0	0	0	0	k__Bacteria; p__Proteobacteria; c__Gammaproteobacteria; o__Pseudomonadales; f__Pseudomonadaceae; g__Pseudomonas; s__
4442383	17.7693	0.0130552	0.03516	1	0	0	0	0.5	0	0	0	66.8	k__Bacteria; p__Firmicutes; c__Bacilli; o__Bacillales; f__Bacillaceae; g__Bacillus; s__
238848	17.5946	0.0139393	0.0375268	1	0	0	0	0.5	0	0	0	0	k__Bacteria; p__Proteobacteria; c__Deltaproteobacteria; o__Myxococcales; f__; g__; s__
582369	14.2415	0.0470498	0.0959547	1	0	0	0	0.5	0	0	0	0	k__Bacteria; p__Firmicutes; c__Bacilli; o__Bacillales; f__Bacillaceae; g__Bacillus; s__
226240	14.2415	0.0470498	0.0959547	1	0	0	0	0.5	0	0	0	0	k__Bacteria; p__Verrucomicrobia; c__Opitutae; o__Opitutales; f__Opitutaceae; g__; s__
1047137	14.2415	0.0470498	0.0959547	1	0	0	0	0.5	0	0	0	0	k__Bacteria; p__Firmicutes; c__Bacilli; o__Bacillales; f__Paenibacillaceae; g__Paenibacillus; s__
555506	14.2415	0.0470498	0.0959547	1	0	0	0	0.5	0	0	0	0	k__Bacteria; p__Bacteroidetes; c__Cytophagia; o__Cytophagales; f__Cytophagaceae; g__; s__
818029	14.2415	0.0470498	0.0959547	1	0	0	0	0.5	0	0	0	0	k__Bacteria; p__Actinobacteria; c__Acidimicrobiia; o__Acidimicrobiales; f__C111; g__; s__
4380887	14.2415	0.0470498	0.0959547	1	0	0	0	0.5	0	0	0	0	k__Bacteria; p__Firmicutes; c__Bacilli; o__Bacillales; f__Bacillaceae; g__Anoxybacillus; s__kestanbolensis
88820	14.2415	0.0470498	0.0959547	1	0	0	0	0.5	0	0	0	0	k__Bacteria; p__Armatimonadetes; c__0319-6E2; o__; f__; g__; s__
1003093	14.2415	0.0470498	0.0959547	1	0	0	0	0.5	0	0	0	0	k__Bacteria; p__Acidobacteria; c__[Chloracidobacteria]; o__RB41; f__; g__; s__
511366	11.3991	0.122133	0.239188	1	0	0	0	0.5	0	0	0	0.4	k__Bacteria; p__Actinobacteria; c__Rubrobacteria; o__Rubrobacterales; f__Rubrobacteraceae; g__Rubrobacter; s__
588422	11.1083	0.133963	0.260633	1	0	0	0	0.5	0	0	0	0	k__Bacteria; p__Armatimonadetes; c__0319-6E2; o__; f__; g__; s__
2474239	11.1083	0.133963	0.260633	1	0	0	0	0.5	0	0	0	0	k__Bacteria; p__Proteobacteria; c__Alphaproteobacteria; o__Sphingomonadales; f__Erythrobacteraceae; g__; s__
550467	11.1083	0.133963	0.260633	1	0	0	0	0.5	0	0	0	0	k__Bacteria; p__Acidobacteria; c__[Chloracidobacteria]; o__RB41; f__; g__; s__
4377103	11.1083	0.133963	0.260633	1	0	0	0	0.5	0	0	0	0	k__Bacteria; p__Armatimonadetes; c__Chthonomonadetes; o__Chthonomonadales; f__; g__; s__
275257	11.1083	0.133963	0.260633	1	0	0	0	0.5	0	0	0	0	k__Bacteria; p__Proteobacteria; c__Alphaproteobacteria; o__Rhizobiales; f__Aurantimonadaceae; g__Aurantimonas; s__altamirensis
245713	11.1083	0.133963	0.260633	1	0	0	0	0.5	0	0	0	0	k__Bacteria; p__Bacteroidetes; c__Cytophagia; o__Cytophagales; f__Cytophagaceae; g__; s__
4382831	11.1083	0.133963	0.260633	1	0	0	0	0.5	0	0	0	0	k__Bacteria; p__Firmicutes; c__Bacilli; o__Bacillales; f__Bacillaceae; g__; s__
1108390	11.1083	0.133963	0.260633	1	0	0	0	0.5	0	0	0	0	k__Bacteria; p__Acidobacteria; c__[Chloracidobacteria]; o__RB41; f__; g__; s__
4478795	11.1017	0.134243	0.260633	1	0	0	0	0.5	0	0	0	0	k__Bacteria; p__Acidobacteria; c__Acidobacteria-6; o__iii1-15; f__mb2424; g__; s__
288207	11.1017	0.134243	0.260633	1	0	0	0	0.5	0	0	0	0	k__Bacteria; p__Proteobacteria; c__Gammaproteobacteria; o__Pseudomonadales; f__Pseudomonadaceae; g__Pseudomonas; s__
252119	11.1017	0.134243	0.260633	1	0	0	0	0.5	0	0	0	0	k__Bacteria; p__Actinobacteria; c__Actinobacteria; o__Actinomycetales; f__Micrococcaceae; g__; s__
733994	11.1017	0.134243	0.260633	1	0	0	0	0.5	0	0	0	0	k__Bacteria; p__Proteobacteria; c__Deltaproteobacteria; o__Syntrophobacterales; f__Syntrophobacteraceae; g__; s__
287361	11.1017	0.134243	0.260633	1	0	0	0	0.5	0	0	0	0	k__Bacteria; p__Firmicutes; c__Bacilli; o__Bacillales; f__Planococcaceae; g__Rummeliibacillus; s__
1098655	8.80146	0.267226	0.452846	1	0	0	0	0.5	0	0	0	1.2	k__Bacteria; p__Firmicutes; c__Bacilli; o__Bacillales; f__Bacillaceae; g__Bacillus; s__
4317650	8.1375	0.320626	0.46304	1	0	0	0	0.5	0	0	0	0	k__Bacteria; p__Firmicutes; c__Bacilli; o__Bacillales; f__Paenibacillaceae; g__Paenibacillus; s__
512148	8.12805	0.321438	0.46304	1	0	0	0	0.5	0	0	0	0	k__Bacteria; p__Actinobacteria; c__Thermoleophilia; o__Solirubrobacterales; f__; g__; s__
362293	8.12805	0.321438	0.46304	1	0	0	0	0.5	0	0	0	0	k__Bacteria; p__Proteobacteria; c__Alphaproteobacteria; o__Rhizobiales; f__Bradyrhizobiaceae; g__; s__
1719756	8.12805	0.321438	0.46304	1	0	0	0	0.5	0	0	0	0	k__Bacteria; p__Proteobacteria; c__Alphaproteobacteria; o__Rhodospirillales; f__Rhodospirillaceae; g__; s__
746873	8.12805	0.321438	0.46304	1	0	0	0	0.5	0	0	0	0	k__Bacteria; p__Proteobacteria; c__Alphaproteobacteria; o__Rhizobiales; f__Hyphomicrobiaceae; g__Devosia; s__
606927	8.12805	0.321438	0.46304	1	0	0	0	0.5	0	0	0	0	k__Bacteria; p__Firmicutes; c__Clostridia; o__Clostridiales; f__Peptostreptococcaceae; g__[Clostridium]; s__difficile
4331876	8.12805	0.321438	0.46304	1	0	0	0	0.5	0	0	0	0	k__Bacteria; p__Firmicutes; c__Bacilli; o__Bacillales; f__Bacillaceae; g__Bacillus; s__
1015969	8.12805	0.321438	0.46304	1	0	0	0	0.5	0	0	0	0	k__Bacteria; p__Firmicutes; c__Bacilli; o__Bacillales; f__Planococcaceae; g__Sporosarcina; s__
4297883	8.12805	0.321438	0.46304	1	0	0	0	0.5	0	0	0	0	k__Bacteria; p__Planctomycetes; c__; o__; f__; g__; s__
703224	8.12805	0.321438	0.46304	1	0	0	0	0.5	0	0	0	0	k__Bacteria; p__Acidobacteria; c__Acidobacteria-6; o__iii1-15; f__; g__; s__
162188	8.12805	0.321438	0.46304	1	0	0	0	0.5	0	0	0	0	k__Bacteria; p__Proteobacteria; c__Alphaproteobacteria; o__Rhizobiales; f__Beijerinckiaceae; g__; s__
584174	8.12805	0.321438	0.46304	1	0	0	0	0.5	0	0	0	0	k__Bacteria; p__Acidobacteria; c__[Chloracidobacteria]; o__RB41; f__; g__; s__
107036	8.1249	0.321709	0.46304	1	0	0	0	0.5	0	0	0	0	k__Bacteria; p__Proteobacteria; c__Alphaproteobacteria; o__Rhizobiales; f__Bradyrhizobiaceae; g__Nitrobacter; s__
554916	8.1249	0.321709	0.46304	1	0	0	0	0.5	0	0	0	0	k__Bacteria; p__Firmicutes; c__Bacilli; o__Bacillales; f__Bacillaceae; g__; s__
168219	8.1249	0.321709	0.46304	1	0	0	0	0.5	0	0	0	0	k__Bacteria; p__Firmicutes; c__Bacilli; o__Bacillales; f__; g__; s__
816590	8.1249	0.321709	0.46304	1	0	0	0	0.5	0	0	0	0	k__Bacteria; p__Firmicutes; c__Bacilli; o__Bacillales; f__Paenibacillaceae; g__Paenibacillus; s__
979268	8.1249	0.321709	0.46304	1	0	0	0	0.5	0	0	0	0	k__Bacteria; p__Bacteroidetes; c__Cytophagia; o__Cytophagales; f__Cytophagaceae; g__Hymenobacter; s__
4464461	8.1249	0.321709	0.46304	1	0	0	0	0.5	0	0	0	0	k__Bacteria; p__Chloroflexi; c__Anaerolineae; o__S0208; f__; g__; s__
4331589	8.1249	0.321709	0.46304	1	0	0	0	0.5	0	0	0	0	k__Bacteria; p__Firmicutes; c__Bacilli; o__Bacillales; f__Bacillaceae; g__Bacillus; s__
246860	8.1249	0.321709	0.46304	1	0	0	0	0.5	0	0	0	0	k__Bacteria; p__Proteobacteria; c__Alphaproteobacteria; o__Rhodospirillales; f__Rhodospirillaceae; g__; s__
154534	6.87268	0.442256	0.546838	1	0	0	0	0.5	0	0.666667	0	0	k__Bacteria; p__Firmicutes; c__Bacilli; o__Bacillales; f__Bacillaceae; g__Bacillus; s__
527103	5.29268	0.624293	0.735609	1	0	0	0	0.5	0	0	0	0	k__Bacteria; p__Firmicutes; c__Bacilli; o__Bacillales; f__Paenibacillaceae; g__Paenibacillus; s__
1107011	5.29268	0.624293	0.735609	1	0	0	0	0.5	0	0	0	0	k__Bacteria; p__Verrucomicrobia; c__[Spartobacteria]; o__[Chthoniobacterales]; f__[Chthoniobacteraceae]; g__DA101; s__
4329378	5.29268	0.624293	0.735609	1	0	0	0	0.5	0	0	0	0	k__Bacteria; p__Proteobacteria; c__Alphaproteobacteria; o__Rhodospirillales; f__; g__; s__
1546868	5.28968	0.624658	0.735609	1	0	0	0	0.5	0	0	0	0	k__Bacteria; p__Acidobacteria; c__[Chloracidobacteria]; o__RB41; f__; g__; s__
154591	5.28968	0.624658	0.735609	1	0	0	0	0.5	0	0	0	0	k__Bacteria; p__Actinobacteria; c__Actinobacteria; o__Actinomycetales; f__Pseudonocardiaceae; g__; s__
636385	5.28968	0.624658	0.735609	1	0	0	0	0.5	0	0	0	0	k__Bacteria; p__Bacteroidetes; c__Cytophagia; o__Cytophagales; f__Cytophagaceae; g__; s__
4420564	5.28968	0.624658	0.735609	1	0	0	0	0.5	0	0	0	0	k__Bacteria; p__Chloroflexi; c__Anaerolineae; o__H39; f__; g__; s__
804444	5.28968	0.624658	0.735609	1	0	0	0	0.5	0	0	0	0	k__Bacteria; p__Planctomycetes; c__Pla4; o__; f__; g__; s__
105617	5.28968	0.624658	0.735609	1	0	0	0	0.5	0	0	0	0	k__Bacteria; p__Actinobacteria; c__Actinobacteria; o__Actinomycetales; f__Streptomycetaceae; g__Streptomyces; s__
512563	5.28968	0.624658	0.735609	1	0	0	0	0.5	0	0	0	0	k__Bacteria; p__Verrucomicrobia; c__[Spartobacteria]; o__[Chthoniobacterales]; f__[Chthoniobacteraceae]; g__DA101; s__
143386	5.28968	0.624658	0.735609	1	0	0	0	0.5	0	0	0	0	k__Bacteria; p__Proteobacteria; c__Alphaproteobacteria; o__Sphingomonadales; f__Sphingomonadaceae; g__Kaistobacter; s__
288681	5.28968	0.624658	0.735609	1	0	0	0	0.5	0	0	0	0	k__Bacteria; p__Bacteroidetes; c__Bacteroidia; o__Bacteroidales; f__Bacteroidaceae; g__; s__
267843	5.28968	0.624658	0.735609	1	0	0	0	0.5	0	0	0	0	k__Bacteria; p__Proteobacteria; c__Gammaproteobacteria; o__Pseudomonadales; f__Pseudomonadaceae; g__Pseudomonas; s__
213063	5.28968	0.624658	0.735609	1	0	0	0	0.5	0	0	0	0	k__Bacteria; p__Proteobacteria; c__Alphaproteobacteria; o__; f__; g__; s__
248066	5.28968	0.624658	0.735609	1	0	0	0	0.5	0	0	0	0	k__Bacteria; p__Verrucomicrobia; c__[Pedosphaerae]; o__[Pedosphaerales]; f__; g__; s__
368097	2.58333	0.920692	0.920692	1	0	0	0	0.5	0	0	0	0	k__Bacteria; p__Actinobacteria; c__Actinobacteria; o__Actinomycetales; f__Micrococcaceae; g__Kocuria; s__
661838	2.58333	0.920692	0.920692	1	0	0	0	0.5	0	0	0	0	k__Bacteria; p__Proteobacteria; c__Betaproteobacteria; o__Burkholderiales; f__Oxalobacteraceae; g__Janthinobacterium; s__
1135865	2.58333	0.920692	0.920692	1	0	0	0	0.5	0	0	0	0	k__Bacteria; p__Planctomycetes; c__Planctomycetia; o__Pirellulales; f__Pirellulaceae; g__Pirellula; s__
529905	32.6061	3.13e-05	0.000143583	0.445969	0	0	0	0.416667	0	0	0	19.6	k__Bacteria; p__Firmicutes; c__Clostridia; o__Clostridiales; f__Lachnospiraceae; g__; s__
589277	28.1265	0.000208584	0.000890411	1	0	0.5	0	0.416667	0	0	0	5178.4	k__Bacteria; p__Bacteroidetes; c__Bacteroidia; o__Bacteroidales; f__Bacteroidaceae; g__Bacteroides; s__
580421	21.0827	0.00364959	0.0106647	1	0	0	0	0.416667	0	0	0	3.2	k__Bacteria; p__Firmicutes; c__Clostridia; o__Clostridiales; f__Veillonellaceae; g__; s__
866280	16.0134	0.0249941	0.0607653	1	0	3	0	0.416667	0	0	1	9.6	k__Bacteria; p__Actinobacteria; c__Actinobacteria; o__Actinomycetales; f__Micrococcaceae; g__Rothia; s__mucilaginosa
1059762	14.2763	0.0464795	0.0952759	1	0	0	0	0.416667	0	0	0	0	k__Bacteria; p__Proteobacteria; c__Gammaproteobacteria; o__Xanthomonadales; f__Sinobacteraceae; g__; s__
2800498	14.2763	0.0464795	0.0952759	1	0	0	0	0.416667	0	0	0	0	k__Bacteria; p__Actinobacteria; c__Actinobacteria; o__Actinomycetales; f__Streptomycetaceae; g__Streptomyces; s__
323455	14.2763	0.0464795	0.0952759	1	0	0	0	0.416667	0	0	0	0	k__Bacteria; p__Firmicutes; c__Bacilli; o__Bacillales; f__Planococcaceae; g__Sporosarcina; s__
106887	11.1083	0.133963	0.260633	1	0	0	0	0.416667	0	0	0	0	k__Bacteria; p__Firmicutes; c__Bacilli; o__Bacillales; f__Bacillaceae; g__; s__
575425	11.1083	0.133963	0.260633	1	0	0	0	0.416667	0	0	0	0	k__Bacteria; p__Firmicutes; c__Bacilli; o__Bacillales; f__Bacillaceae; g__Bacillus; s__
741283	11.1083	0.133963	0.260633	1	0	0	0	0.416667	0	0	0	0	k__Bacteria; p__Actinobacteria; c__Actinobacteria; o__Actinomycetales; f__Streptomycetaceae; g__Streptomyces; s__
4308955	11.1083	0.133963	0.260633	1	0	0	0	0.416667	0	0	0	0	k__Bacteria; p__Firmicutes; c__Bacilli; o__Bacillales; f__; g__; s__
732110	11.1083	0.133963	0.260633	1	0	0	0	0.416667	0	0	0	0	k__Bacteria; p__Firmicutes; c__Bacilli; o__Bacillales; f__Bacillaceae; g__; s__
4340745	9.45145	0.221847	0.383576	1	0	0	0	0.416667	0	0	0	1.6	k__Bacteria; p__Firmicutes; c__Clostridia; o__Clostridiales; f__Lachnospiraceae; g__; s__
546825	8.12805	0.321438	0.46304	1	0	0	0	0.416667	0	0	0	0	k__Bacteria; p__Firmicutes; c__Bacilli; o__Bacillales; f__Bacillaceae; g__Bacillus; s__
4322125	8.12805	0.321438	0.46304	1	0	0	0	0.416667	0	0	0	0	k__Bacteria; p__Firmicutes; c__Clostridia; o__Clostridiales; f__Ruminococcaceae; g__; s__
1049387	8.12805	0.321438	0.46304	1	0	0	0	0.416667	0	0	0	0	k__Bacteria; p__Proteobacteria; c__Gammaproteobacteria; o__Xanthomonadales; f__Xanthomonadaceae; g__Pseudoxanthomonas; s__mexicana
204108	8.12805	0.321438	0.46304	1	0	0	0	0.416667	0	0	0	0	k__Bacteria; p__Gemmatimonadetes; c__Gemm-1; o__; f__; g__; s__
11816	8.12805	0.321438	0.46304	1	0	0	0	0.416667	0	0	0	0	k__Bacteria; p__Actinobacteria; c__Actinobacteria; o__Actinomycetales; f__Streptomycetaceae; g__Kitasatospora; s__
238951	8.12805	0.321438	0.46304	1	0	0	0	0.416667	0	0	0	0	k__Bacteria; p__Verrucomicrobia; c__[Pedosphaerae]; o__[Pedosphaerales]; f__Ellin517; g__; s__
4103085	8.12805	0.321438	0.46304	1	0	0	0	0.416667	0	0	0	0	k__Bacteria; p__Proteobacteria; c__Deltaproteobacteria; o__Myxococcales; f__; g__; s__
1118719	8.12805	0.321438	0.46304	1	0	0	0	0.416667	0	0	0	0	k__Bacteria; p__Actinobacteria; c__Actinobacteria; o__Actinomycetales; f__Streptomycetaceae; g__Streptomyces; s__
349263	8.12805	0.321438	0.46304	1	0	0	0	0.416667	0	0	0	0	k__Bacteria; p__Proteobacteria; c__Alphaproteobacteria; o__Rhizobiales; f__Bradyrhizobiaceae; g__Bradyrhizobium; s__
156210	8.12805	0.321438	0.46304	1	0	0	0	0.416667	0	0	0	0	k__Bacteria; p__Verrucomicrobia; c__Opitutae; o__Opitutales; f__Opitutaceae; g__Opitutus; s__
142373	8.12805	0.321438	0.46304	1	0	0	0	0.416667	0	0	0	0	k__Archaea; p__Crenarchaeota; c__Thaumarchaeota; o__Nitrososphaerales; f__Nitrososphaeraceae; g__Candidatus Nitrososphaera; s__SCA1170
824043	8.12805	0.321438	0.46304	1	0	0	0	0.416667	0	0	0	0	k__Bacteria; p__Proteobacteria; c__Deltaproteobacteria; o__Myxococcales; f__Polyangiaceae; g__Chondromyces; s__
1081222	8.12805	0.321438	0.46304	1	0	0	0	0.416667	0	0	0	0	k__Bacteria; p__Firmicutes; c__Bacilli; o__Bacillales; f__Paenibacillaceae; g__Paenibacillus; s__
131892	8.12805	0.321438	0.46304	1	0	0	0	0.416667	0	0	0	0	k__Bacteria; p__Proteobacteria; c__Alphaproteobacteria; o__Sphingomonadales; f__Sphingomonadaceae; g__Kaistobacter; s__
209233	8.12805	0.321438	0.46304	1	0	0	0	0.416667	0	0	0	0	k__Bacteria; p__Bacteroidetes; c__[Saprospirae]; o__[Saprospirales]; f__Chitinophagaceae; g__; s__
585398	8.12805	0.321438	0.46304	1	0	0	0	0.416667	0	0	0	0	k__Bacteria; p__Acidobacteria; c__Acidobacteria-6; o__iii1-15; f__; g__; s__
845058	5.28968	0.624658	0.735609	1	0	0	0	0.416667	0	0	0	0	k__Bacteria; p__Proteobacteria; c__Alphaproteobacteria; o__Caulobacterales; f__Caulobacteraceae; g__; s__
40593	5.28968	0.624658	0.735609	1	0	0	0	0.416667	0	0	0	0	k__Bacteria; p__Actinobacteria; c__Actinobacteria; o__Actinomycetales; f__Streptomycetaceae; g__Streptomyces; s__
545290	5.28968	0.624658	0.735609	1	0	0	0	0.416667	0	0	0	0	k__Bacteria; p__Verrucomicrobia; c__[Spartobacteria]; o__[Chthoniobacterales]; f__[Chthoniobacteraceae]; g__DA101; s__
4354713	5.28968	0.624658	0.735609	1	0	0	0	0.416667	0	0	0	0	k__Bacteria; p__Planctomycetes; c__Phycisphaerae; o__Phycisphaerales; f__; g__; s__
4215716	5.28968	0.624658	0.735609	1	0	0	0	0.416667	0	0	0	0	k__Bacteria; p__Proteobacteria; c__Gammaproteobacteria; o__Chromatiales; f__; g__; s__
2661150	5.28968	0.624658	0.735609	1	0	0	0	0.416667	0	0	0	0	k__Bacteria; p__Planctomycetes; c__Planctomycetia; o__Gemmatales; f__Gemmataceae; g__Gemmata; s__
1121060	5.28968	0.624658	0.735609	1	0	0	0	0.416667	0	0	0	0	k__Bacteria; p__Proteobacteria; c__Deltaproteobacteria; o__NB1-j; f__; g__; s__
4465674	5.28968	0.624658	0.735609	1	0	0	0	0.416667	0	0	0	0	k__Bacteria; p__Acidobacteria; c__BPC102; o__MVS-40; f__; g__; s__
588740	5.28968	0.624658	0.735609	1	0	0	0	0.416667	0	0	0	0	k__Bacteria; p__Planctomycetes; c__BD7-11; o__; f__; g__; s__
703741	5.28968	0.624658	0.735609	1	0	0	0	0.416667	0	0	0	0	k__Bacteria; p__Firmicutes; c__Bacilli; o__Lactobacillales; f__Lactobacillaceae; g__Lactobacillus; s__
63558	5.28968	0.624658	0.735609	1	0	0	0	0.416667	0	0	0	0	k__Bacteria; p__Proteobacteria; c__Alphaproteobacteria; o__Rhizobiales; f__Xanthobacteraceae; g__Blastochloris; s__
612267	5.28968	0.624658	0.735609	1	0	0	0	0.416667	0	0	0	0	k__Bacteria; p__Planctomycetes; c__Planctomycetia; o__Gemmatales; f__Gemmataceae; g__; s__
796861	5.28968	0.624658	0.735609	1	0	0	0	0.416667	0	0	0	0	k__Bacteria; p__Nitrospirae; c__Nitrospira; o__Nitrospirales; f__0319-6A21; g__; s__
4446915	5.28968	0.624658	0.735609	1	0	0	0	0.416667	0	0	0	0	k__Bacteria; p__Firmicutes; c__Bacilli; o__Bacillales; f__Paenibacillaceae; g__Paenibacillus; s__
4298421	5.28968	0.624658	0.735609	1	0	0	0	0.416667	0	0	0	0	k__Bacteria; p__Actinobacteria; c__Actinobacteria; o__Actinomycetales; f__; g__; s__
404720	5.28968	0.624658	0.735609	1	0	0	0	0.416667	0	0	0	0	k__Bacteria; p__Actinobacteria; c__Actinobacteria; o__Actinomycetales; f__Microbacteriaceae; g__Curtobacterium; s__
575062	2.58333	0.920692	0.920692	1	0	0	0	0.416667	0	0	0	0	k__Bacteria; p__Bacteroidetes; c__Bacteroidia; o__Bacteroidales; f__Bacteroidaceae; g__5-7N15; s__
521642	2.58333	0.920692	0.920692	1	0	0	0	0.416667	0	0	0	0	k__Bacteria; p__Bacteroidetes; c__Bacteroidia; o__Bacteroidales; f__Bacteroidaceae; g__5-7N15; s__
2693226	2.58333	0.920692	0.920692	1	0	0	0	0.416667	0	0	0	0	k__Bacteria; p__Proteobacteria; c__Gammaproteobacteria; o__Xanthomonadales; f__Xanthomonadaceae; g__Lysobacter; s__
557138	2.58333	0.920692	0.920692	1	0	0	0	0.416667	0	0	0	0	k__Bacteria; p__Proteobacteria; c__Gammaproteobacteria; o__Pseudomonadales; f__Pseudomonadaceae; g__Pseudomonas; s__
7347	2.58333	0.920692	0.920692	1	0	0	0	0.416667	0	0	0	0	k__Bacteria; p__Proteobacteria; c__Betaproteobacteria; o__Burkholderiales; f__Oxalobacteraceae; g__Telluria; s__chitinolytica
811894	2.58333	0.920692	0.920692	1	0	0	0	0.416667	0	0	0	0	k__Bacteria; p__Proteobacteria; c__Gammaproteobacteria; o__Alteromonadales; f__Shewanellaceae; g__Shewanella; s__
513102	2.58333	0.920692	0.920692	1	0	0	0	0.416667	0	0	0	0	k__Bacteria; p__Proteobacteria; c__Alphaproteobacteria; o__Rhizobiales; f__; g__; s__
494906	2.58333	0.920692	0.920692	1	0	0	0	0.416667	0	0	0	0	k__Bacteria; p__Firmicutes; c__Clostridia; o__Clostridiales; f__[Tissierellaceae]; g__Peptoniphilus; s__
545577	2.58333	0.920692	0.920692	1	0	0	0	0.416667	0	0	0	0	k__Bacteria; p__Firmicutes; c__Bacilli; o__Bacillales; f__Bacillaceae; g__Bacillus; s__
720093	30.6621	7.18e-05	0.000313852	1	0	0	0	0.333333	0	0	0	36.4	k__Bacteria; p__Firmicutes; c__Clostridia; o__Clostridiales; f__Ruminococcaceae; g__; s__
301280	30.6621	7.18e-05	0.000313852	1	0	0	0	0.333333	0	0	0	693.2	k__Bacteria; p__Firmicutes; c__Clostridia; o__Clostridiales; f__Ruminococcaceae; g__; s__
975306	29.7853	0.000103966	0.000452503	1	0	0	0	0.333333	0	0	0	380	k__Bacteria; p__Firmicutes; c__Clostridia; o__Clostridiales; f__Lachnospiraceae; g__; s__
614318	14.8287	0.0382591	0.0785726	1	0	0	0	0.333333	0	0	0	2.4	k__Bacteria; p__Firmicutes; c__Clostridia; o__Clostridiales; f__Ruminococcaceae; g__; s__
751138	11.1282	0.133124	0.260498	1	0	0	0	0.333333	0	0	0	0	k__Bacteria; p__Proteobacteria; c__Gammaproteobacteria; o__Xanthomonadales; f__Xanthomonadaceae; g__Lysobacter; s__
672839	11.1282	0.133124	0.260498	1	0	0	0	0.333333	0	0	0	0	k__Bacteria; p__Firmicutes; c__Bacilli; o__Bacillales; f__Bacillaceae; g__Bacillus; s__
641189	11.1282	0.133124	0.260498	1	0	0	0	0.333333	0	0	0	0	k__Bacteria; p__Actinobacteria; c__Acidimicrobiia; o__Acidimicrobiales; f__; g__; s__
1104445	11.1282	0.133124	0.260498	1	0	0	0	0.333333	0	0	0	0	k__Bacteria; p__Actinobacteria; c__Actinobacteria; o__Actinomycetales; f__Streptomycetaceae; g__Kitasatospora; s__
606989	11.1282	0.133124	0.260498	1	0	0	0	0.333333	0	0	0	0	k__Bacteria; p__Proteobacteria; c__Gammaproteobacteria; o__Xanthomonadales; f__Xanthomonadaceae; g__Lysobacter; s__yangpyeongensis
4301668	10.7693	0.149002	0.288711	1	0	0	0	0.333333	0	0	0	7.6	k__Bacteria; p__Firmicutes; c__Bacilli; o__Bacillales; f__Bacillaceae; g__; s__
350697	10.1285	0.18141	0.339752	1	0	0	0	0.333333	0	0	0	6	k__Bacteria; p__Firmicutes; c__Clostridia; o__Clostridiales; f__Peptostreptococcaceae; g__; s__
757005	9.61246	0.211619	0.365935	1	0	0	0	0.333333	0	0	0	61.2	k__Bacteria; p__Firmicutes; c__Bacilli; o__Bacillales; f__Planococcaceae; g__Rummeliibacillus; s__
511324	8.12805	0.321438	0.46304	1	0	0	0	0.333333	0	0	0	0	k__Bacteria; p__Actinobacteria; c__Actinobacteria; o__Actinomycetales; f__Streptomycetaceae; g__Streptomyces; s__
34044	8.12805	0.321438	0.46304	1	0	0	0	0.333333	0	0	0	0	k__Bacteria; p__Firmicutes; c__Bacilli; o__Bacillales; f__Paenibacillaceae; g__Cohnella; s__
217880	8.12805	0.321438	0.46304	1	0	0	0	0.333333	0	0	0	0	k__Bacteria; p__Actinobacteria; c__Thermoleophilia; o__Solirubrobacterales; f__; g__; s__
823816	8.12805	0.321438	0.46304	1	0	0	0	0.333333	0	0	0	0	k__Bacteria; p__Actinobacteria; c__Actinobacteria; o__Actinomycetales; f__Pseudonocardiaceae; g__; s__
577085	8.12805	0.321438	0.46304	1	0	0	0	0.333333	0	0	0	0	k__Bacteria; p__Bacteroidetes; c__Cytophagia; o__Cytophagales; f__Cytophagaceae; g__; s__
410196	8.12805	0.321438	0.46304	1	0	0	0	0.333333	0	0	0	0	k__Bacteria; p__Firmicutes; c__Bacilli; o__Bacillales; f__Paenibacillaceae; g__Paenibacillus; s__
870223	8.12805	0.321438	0.46304	1	0	0	0	0.333333	0	0	0	0	k__Bacteria; p__Actinobacteria; c__Actinobacteria; o__Actinomycetales; f__Nakamurellaceae; g__; s__
4343210	8.12805	0.321438	0.46304	1	0	0	0	0.333333	0	0	0	0	k__Bacteria; p__Firmicutes; c__Bacilli; o__Bacillales; f__Bacillaceae; g__Bacillus; s__
104129	8.12805	0.321438	0.46304	1	0	0	0	0.333333	0	0	0	0	k__Bacteria; p__Proteobacteria; c__Alphaproteobacteria; o__Rhizobiales; f__Bradyrhizobiaceae; g__Bradyrhizobium; s__elkanii
4397479	8.12805	0.321438	0.46304	1	0	0	0	0.333333	0	0	0	0	k__Bacteria; p__[Thermi]; c__Deinococci; o__Deinococcales; f__Deinococcaceae; g__Deinococcus; s__
245451	8.12805	0.321438	0.46304	1	0	0	0	0.333333	0	0	0	0	k__Bacteria; p__Actinobacteria; c__Thermoleophilia; o__Gaiellales; f__Gaiellaceae; g__; s__
654510	8.12805	0.321438	0.46304	1	0	0	0	0.333333	0	0	0	0	k__Bacteria; p__Acidobacteria; c__BPC102; o__MVS-40; f__; g__; s__
694262	8.12805	0.321438	0.46304	1	0	0	0	0.333333	0	0	0	0	k__Bacteria; p__Acidobacteria; c__Acidobacteria-5; o__; f__; g__; s__
90452	8.12805	0.321438	0.46304	1	0	0	0	0.333333	0	0	0	0	k__Bacteria; p__Acidobacteria; c__Acidobacteria-6; o__iii1-15; f__; g__; s__
254116	8.12805	0.321438	0.46304	1	0	0	0	0.333333	0	0	0	0	k__Bacteria; p__Proteobacteria; c__Alphaproteobacteria; o__Rhizobiales; f__Bradyrhizobiaceae; g__; s__
638085	8.12805	0.321438	0.46304	1	0	0	0	0.333333	0	0	0	0	k__Bacteria; p__Planctomycetes; c__BD7-11; o__; f__; g__; s__
226552	8.12805	0.321438	0.46304	1	0	0	0	0.333333	0	0	0	0	k__Bacteria; p__Acidobacteria; c__Acidobacteriia; o__Acidobacteriales; f__Koribacteraceae; g__; s__
4350588	8.12805	0.321438	0.46304	1	0	0	0	0.333333	0	0	0	0	k__Bacteria; p__Firmicutes; c__Bacilli; o__Bacillales; f__Bacillaceae; g__Anoxybacillus; s__kestanbolensis
1018122	8.12805	0.321438	0.46304	1	0	0	0	0.333333	0	0	0	0	k__Bacteria; p__Actinobacteria; c__Actinobacteria; o__Actinomycetales; f__; g__; s__
660424	8.12805	0.321438	0.46304	1	0	0	0	0.333333	0	0	0	0	k__Bacteria; p__Proteobacteria; c__Alphaproteobacteria; o__Rhodospirillales; f__Rhodospirillaceae; g__; s__
215591	8.12805	0.321438	0.46304	1	0	0	0	0.333333	0	0	0	0	k__Bacteria; p__Planctomycetes; c__Phycisphaerae; o__WD2101; f__; g__; s__
171887	8.12805	0.321438	0.46304	1	0	0	0	0.333333	0	0	0	0	k__Bacteria; p__Proteobacteria; c__Alphaproteobacteria; o__Rhizobiales; f__Rhizobiaceae; g__; s__
912714	8.12805	0.321438	0.46304	1	0	0	0	0.333333	0	0	0	0	k__Bacteria; p__Planctomycetes; c__Phycisphaerae; o__WD2101; f__; g__; s__
985116	8.12805	0.321438	0.46304	1	0	0	0	0.333333	0	0	0	0	k__Bacteria; p__Proteobacteria; c__Alphaproteobacteria; o__Sphingomonadales; f__Sphingomonadaceae; g__; s__
742822	8.12805	0.321438	0.46304	1	0	0	0	0.333333	0	0	0	0	k__Bacteria; p__Elusimicrobia; c__Elusimicrobia; o__FAC88; f__; g__; s__
790913	8.12805	0.321438	0.46304	1	0	0	0	0.333333	0	0	0	0	k__Bacteria; p__Proteobacteria; c__Alphaproteobacteria; o__Rhizobiales; f__Hyphomicrobiaceae; g__Rhodoplanes; s__
1112552	8.12805	0.321438	0.46304	1	0	0	0	0.333333	0	0	0	0	k__Bacteria; p__Acidobacteria; c__iii1-8; o__DS-18; f__; g__; s__
1001960	8.12805	0.321438	0.46304	1	0	0	0	0.333333	0	0	0	0	k__Bacteria; p__Verrucomicrobia; c__[Pedosphaerae]; o__[Pedosphaerales]; f__; g__; s__
244992	6.7622	0.454053	0.546838	1	0	0	0	0.333333	0	0.333333	0	0	k__Bacteria; p__Actinobacteria; c__Acidimicrobiia; o__Acidimicrobiales; f__C111; g__; s__
289686	6.60785	0.470819	0.566112	1	0	0	0	0.333333	0	0	0	0.8	k__Bacteria; p__Firmicutes; c__Bacilli; o__Bacillales; f__Planococcaceae; g__Solibacillus; s__
1127227	5.29268	0.624293	0.735609	1	0	0	0	0.333333	0	0	0	0	k__Bacteria; p__Firmicutes; c__Bacilli; o__Bacillales; f__Bacillaceae; g__Bacillus; s__
3322191	5.29268	0.624293	0.735609	1	0	0	0	0.333333	0	0	0	0	k__Bacteria; p__Proteobacteria; c__Betaproteobacteria; o__Rhodocyclales; f__Rhodocyclaceae; g__Rhodocyclus; s__
2429421	5.29268	0.624293	0.735609	1	0	0	0	0.333333	0	0	0	0	k__Bacteria; p__Firmicutes; c__Bacilli; o__Bacillales; f__; g__; s__
365948	5.29268	0.624293	0.735609	1	0	0	0	0.333333	0	0	0	0	k__Bacteria; p__Chloroflexi; c__Anaerolineae; o__SBR1031; f__A4b; g__; s__
818665	5.29268	0.624293	0.735609	1	0	0	0	0.333333	0	0	0	0	k__Bacteria; p__Actinobacteria; c__Rubrobacteria; o__Rubrobacterales; f__Rubrobacteraceae; g__Rubrobacter; s__
4140500	5.29268	0.624293	0.735609	1	0	0	0	0.333333	0	0	0	0	k__Bacteria; p__Gemmatimonadetes; c__Gemm-1; o__; f__; g__; s__
1136488	5.29268	0.624293	0.735609	1	0	0	0	0.333333	0	0	0	0	k__Bacteria; p__Actinobacteria; c__Actinobacteria; o__Actinomycetales; f__; g__; s__
4312482	5.29268	0.624293	0.735609	1	0	0	0	0.333333	0	0	0	0	k__Bacteria; p__Actinobacteria; c__Actinobacteria; o__Actinomycetales; f__Streptomycetaceae; g__Streptomyces; s__
3482979	5.28968	0.624658	0.735609	1	0	0	0	0.333333	0	0	0	0	k__Bacteria; p__Firmicutes; c__Bacilli; o__Bacillales; f__Bacillaceae; g__; s__
557983	5.28968	0.624658	0.735609	1	0	0	0	0.333333	0	0	0	0	k__Bacteria; p__Verrucomicrobia; c__[Spartobacteria]; o__[Chthoniobacterales]; f__[Chthoniobacteraceae]; g__DA101; s__
955576	5.28968	0.624658	0.735609	1	0	0	0	0.333333	0	0	0	0	k__Bacteria; p__Proteobacteria; c__Alphaproteobacteria; o__Rhodospirillales; f__; g__; s__
1137392	5.28968	0.624658	0.735609	1	0	0	0	0.333333	0	0	0	0	k__Bacteria; p__Actinobacteria; c__Actinobacteria; o__Actinomycetales; f__Streptosporangiaceae; g__Sphaerisporangium; s__
237257	5.28968	0.624658	0.735609	1	0	0	0	0.333333	0	0	0	0	k__Bacteria; p__Chloroflexi; c__Anaerolineae; o__envOPS12; f__; g__; s__
4373456	5.28968	0.624658	0.735609	1	0	0	0	0.333333	0	0	0	0	k__Bacteria; p__Acidobacteria; c__[Chloracidobacteria]; o__RB41; f__; g__; s__
806716	5.28968	0.624658	0.735609	1	0	0	0	0.333333	0	0	0	0	k__Bacteria; p__Firmicutes; c__Bacilli; o__Bacillales; f__Paenibacillaceae; g__Paenibacillus; s__
551234	5.28968	0.624658	0.735609	1	0	0	0	0.333333	0	0	0	0	k__Bacteria; p__Armatimonadetes; c__0319-6E2; o__; f__; g__; s__
111553	5.28968	0.624658	0.735609	1	0	0	0	0.333333	0	0	0	0	k__Bacteria; p__Proteobacteria; c__Alphaproteobacteria; o__Rhizobiales; f__Bradyrhizobiaceae; g__Bosea; s__genosp.
576785	5.28968	0.624658	0.735609	1	0	0	0	0.333333	0	0	0	0	k__Bacteria; p__Proteobacteria; c__Betaproteobacteria; o__Burkholderiales; f__Comamonadaceae; g__; s__
61836	5.28968	0.624658	0.735609	1	0	0	0	0.333333	0	0	0	0	k__Bacteria; p__Proteobacteria; c__Betaproteobacteria; o__Burkholderiales; f__Comamonadaceae; g__; s__
235825	5.28968	0.624658	0.735609	1	0	0	0	0.333333	0	0	0	0	k__Bacteria; p__Actinobacteria; c__Actinobacteria; o__Actinomycetales; f__Micrococcaceae; g__; s__
142010	5.28968	0.624658	0.735609	1	0	0	0	0.333333	0	0	0	0	k__Bacteria; p__Verrucomicrobia; c__Opitutae; o__Opitutales; f__Opitutaceae; g__Opitutus; s__
40820	5.28968	0.624658	0.735609	1	0	0	0	0.333333	0	0	0	0	k__Bacteria; p__Actinobacteria; c__Actinobacteria; o__Actinomycetales; f__Streptosporangiaceae; g__Nonomuraea; s__recticatena
832674	5.28968	0.624658	0.735609	1	0	0	0	0.333333	0	0	0	0	k__Bacteria; p__Proteobacteria; c__Betaproteobacteria; o__Burkholderiales; f__Oxalobacteraceae; g__Janthinobacterium; s__lividum
140024	5.28968	0.624658	0.735609	1	0	0	0	0.333333	0	0	0	0	k__Bacteria; p__Firmicutes; c__Bacilli; o__Bacillales; f__Bacillaceae; g__Bacillus; s__
864395	5.28968	0.624658	0.735609	1	0	0	0	0.333333	0	0	0	0	k__Bacteria; p__Actinobacteria; c__Thermoleophilia; o__Solirubrobacterales; f__Conexibacteraceae; g__; s__
567669	2.58333	0.920692	0.920692	1	0	0	0	0.333333	0	0	0	0	k__Bacteria; p__Actinobacteria; c__Actinobacteria; o__Actinomycetales; f__Micrococcaceae; g__Kocuria; s__palustris
2101745	2.58333	0.920692	0.920692	1	0	0	0	0.333333	0	0	0	0	k__Bacteria; p__Actinobacteria; c__Actinobacteria; o__Actinomycetales; f__Propionibacteriaceae; g__Propionibacterium; s__acnes
91890	2.58333	0.920692	0.920692	1	0	0	0	0.333333	0	0	0	0	k__Bacteria; p__Firmicutes; c__Bacilli; o__Bacillales; f__Bacillaceae; g__Bacillus; s__thermoamylovorans
246449	2.58333	0.920692	0.920692	1	0	0	0	0.333333	0	0	0	0	k__Bacteria; p__Acidobacteria; c__[Chloracidobacteria]; o__RB41; f__Ellin6075; g__; s__
816090	2.58333	0.920692	0.920692	1	0	0	0	0.333333	0	0	0	0	k__Bacteria; p__Proteobacteria; c__Gammaproteobacteria; o__Pseudomonadales; f__Pseudomonadaceae; g__Pseudomonas; s__
4445096	2.58333	0.920692	0.920692	1	0	0	0	0.333333	0	0	0	0	k__Bacteria; p__Proteobacteria; c__Betaproteobacteria; o__Burkholderiales; f__Oxalobacteraceae; g__; s__
211106	2.58333	0.920692	0.920692	1	0	0	0	0.333333	0	0	0	0	k__Bacteria; p__Proteobacteria; c__Alphaproteobacteria; o__Rhizobiales; f__Bradyrhizobiaceae; g__; s__
4409462	2.58333	0.920692	0.920692	1	0	0	0	0.333333	0	0	0	0	k__Bacteria; p__Firmicutes; c__Bacilli; o__Bacillales; f__Planococcaceae; g__; s__
206614	2.58333	0.920692	0.920692	1	0	0	0	0.333333	0	0	0	0	k__Bacteria; p__Planctomycetes; c__Planctomycetia; o__Gemmatales; f__Gemmataceae; g__; s__
320615	2.58333	0.920692	0.920692	1	0	0	0	0.333333	0	0	0	0	k__Bacteria; p__Bacteroidetes; c__Bacteroidia; o__Bacteroidales; f__[Paraprevotellaceae]; g__CF231; s__
553611	32.6061	3.13e-05	0.000143583	0.445969	0	0	0	0.25	0	0	0	221.6	k__Bacteria; p__Actinobacteria; c__Actinobacteria; o__Bifidobacteriales; f__Bifidobacteriaceae; g__Bifidobacterium; s__
519290	30.6772	7.13e-05	0.000313638	1	0	0	0	0.25	0	0	0	66	k__Bacteria; p__Actinobacteria; c__Actinobacteria; o__Bifidobacteriales; f__Bifidobacteriaceae; g__Bifidobacterium; s__pseudolongum
1090059	26.4162	0.000424285	0.00173819	1	0	3.5	0	0.25	1	0	2.75	174.4	k__Bacteria; p__Firmicutes; c__Bacilli; o__Lactobacillales; f__Carnobacteriaceae; g__Granulicatella; s__
306778	23.756	0.00125746	0.00383764	1	0	0	0	0.25	0	0	0	26.8	k__Bacteria; p__Firmicutes; c__Clostridia; o__Clostridiales; f__Ruminococcaceae; g__Oscillospira; s__
589114	18.297	0.0106995	0.0296288	1	0	0	0	0.25	0	0	0	170	k__Bacteria; p__Firmicutes; c__Bacilli; o__Lactobacillales; f__Lactobacillaceae; g__Lactobacillus; s__
36125	17.7227	0.013286	0.0357747	1	0	0	0	0.25	0	0	0	40.8	k__Bacteria; p__Firmicutes; c__Bacilli; o__Bacillales; f__Bacillaceae; g__Bacillus; s__
1104739	17.173	0.0163141	0.0433944	1	0	0	0	0.25	0	0	0	117.6	k__Bacteria; p__Bacteroidetes; c__Bacteroidia; o__Bacteroidales; f__[Paraprevotellaceae]; g__CF231; s__
509989	15.141	0.0342339	0.0703974	1	0	0	0	0.25	0	0	0	1.2	k__Bacteria; p__Bacteroidetes; c__Bacteroidia; o__Bacteroidales; f__Bacteroidaceae; g__; s__
798857	15.1315	0.0343497	0.0706254	1	0	0	0	0.25	0	0	0	1.6	k__Bacteria; p__Firmicutes; c__Bacilli; o__Bacillales; f__Bacillaceae; g__; s__
542714	15.1284	0.0343884	0.0706946	1	0	0	0	0.25	0	0	0	20	k__Bacteria; p__Firmicutes; c__Bacilli; o__Bacillales; f__Planococcaceae; g__Lysinibacillus; s__
512114	9.6195	0.211181	0.365222	1	0	0	0	0.25	0	0	0	3.2	k__Bacteria; p__Firmicutes; c__Clostridia; o__Clostridiales; f__Ruminococcaceae; g__Ruminococcus; s__
246240	9.6195	0.211181	0.365222	1	0	0	0	0.25	0	0	0	2	k__Bacteria; p__Proteobacteria; c__Betaproteobacteria; o__Burkholderiales; f__Comamonadaceae; g__; s__
694558	8.1375	0.320626	0.46304	1	0	0	0	0.25	0	0	0	0	k__Bacteria; p__Firmicutes; c__Bacilli; o__Bacillales; f__Bacillaceae; g__Bacillus; s__
244739	8.1375	0.320626	0.46304	1	0	0	0	0.25	0	0	0	0	k__Bacteria; p__Armatimonadetes; c__Chthonomonadetes; o__Chthonomonadales; f__Chthonomonadaceae; g__; s__
646107	8.1375	0.320626	0.46304	1	0	0	0	0.25	0	0	0	0	k__Bacteria; p__Acidobacteria; c__[Chloracidobacteria]; o__PK29; f__; g__; s__
575562	8.1375	0.320626	0.46304	1	0	0	0	0.25	0	0	0	0	k__Bacteria; p__Proteobacteria; c__Betaproteobacteria; o__Burkholderiales; f__Comamonadaceae; g__Acidovorax; s__
295127	8.1375	0.320626	0.46304	1	0	0	0	0.25	0	0	0	0	k__Bacteria; p__Spirochaetes; c__Spirochaetes; o__Spirochaetales; f__Spirochaetaceae; g__Treponema; s__
52982	8.1375	0.320626	0.46304	1	0	0	0	0.25	0	0	0	0	k__Bacteria; p__Acidobacteria; c__Acidobacteria-6; o__iii1-15; f__; g__; s__
749805	8.1375	0.320626	0.46304	1	0	0	0	0.25	0	0	0	0	k__Bacteria; p__Proteobacteria; c__Betaproteobacteria; o__Burkholderiales; f__Oxalobacteraceae; g__Cupriavidus; s__
4308090	8.1375	0.320626	0.46304	1	0	0	0	0.25	0	0	0	0	k__Bacteria; p__Actinobacteria; c__Actinobacteria; o__Actinomycetales; f__Streptomycetaceae; g__Streptomyces; s__
162067	8.1375	0.320626	0.46304	1	0	0	0	0.25	0	0	0	0	k__Bacteria; p__Firmicutes; c__Bacilli; o__Bacillales; f__Bacillaceae; g__Bacillus; s__aurantiacus
820790	8.1375	0.320626	0.46304	1	0	0	0	0.25	0	0	0	0	k__Bacteria; p__Proteobacteria; c__Deltaproteobacteria; o__[Entotheonellales]; f__[Entotheonellaceae]; g__; s__
236161	8.1375	0.320626	0.46304	1	0	0	0	0.25	0	0	0	0	k__Bacteria; p__Firmicutes; c__Bacilli; o__Bacillales; f__Paenibacillaceae; g__Paenibacillus; s__
1137578	8.1375	0.320626	0.46304	1	0	0	0	0.25	0	0	0	0	k__Bacteria; p__Acidobacteria; c__[Chloracidobacteria]; o__RB41; f__; g__; s__
540654	8.1375	0.320626	0.46304	1	0	0	0	0.25	0	0	0	0	k__Bacteria; p__Firmicutes; c__Bacilli; o__Bacillales; f__Bacillaceae; g__Bacillus; s__
620677	8.1375	0.320626	0.46304	1	0	0	0	0.25	0	0	0	0	k__Bacteria; p__Proteobacteria; c__Betaproteobacteria; o__Burkholderiales; f__Oxalobacteraceae; g__; s__
546972	8.1375	0.320626	0.46304	1	0	0	0	0.25	0	0	0	0	k__Bacteria; p__Actinobacteria; c__Actinobacteria; o__Actinomycetales; f__Mycobacteriaceae; g__Mycobacterium; s__
4339783	8.1375	0.320626	0.46304	1	0	0	0	0.25	0	0	0	0	k__Bacteria; p__Chloroflexi; c__Anaerolineae; o__GCA004; f__; g__; s__
191576	8.1375	0.320626	0.46304	1	0	0	0	0.25	0	0	0	0	k__Bacteria; p__Firmicutes; c__Bacilli; o__Bacillales; f__Bacillaceae; g__Bacillus; s__
575116	8.1375	0.320626	0.46304	1	0	0	0	0.25	0	0	0	0	k__Bacteria; p__Firmicutes; c__Bacilli; o__Bacillales; f__Bacillaceae; g__Bacillus; s__
837467	8.1375	0.320626	0.46304	1	0	0	0	0.25	0	0	0	0	k__Bacteria; p__Acidobacteria; c__iii1-8; o__32-20; f__; g__; s__
340199	8.1375	0.320626	0.46304	1	0	0	0	0.25	0	0	0	0	k__Bacteria; p__Acidobacteria; c__Acidobacteria-6; o__iii1-15; f__; g__; s__
961922	8.1375	0.320626	0.46304	1	0	0	0	0.25	0	0	0	0	k__Bacteria; p__Firmicutes; c__Bacilli; o__Bacillales; f__Bacillaceae; g__Ornithinibacillus; s__scapharcae
1137325	8.1375	0.320626	0.46304	1	0	0	0	0.25	0	0	0	0	k__Bacteria; p__Firmicutes; c__Bacilli; o__Bacillales; f__Planococcaceae; g__; s__
711803	8.1375	0.320626	0.46304	1	0	0	0	0.25	0	0	0	0	k__Bacteria; p__Actinobacteria; c__Actinobacteria; o__Actinomycetales; f__Mycobacteriaceae; g__Mycobacterium; s__
14637	8.1375	0.320626	0.46304	1	0	0	0	0.25	0	0	0	0	k__Bacteria; p__Firmicutes; c__Bacilli; o__Bacillales; f__Bacillaceae; g__Bacillus; s__
4451087	8.1375	0.320626	0.46304	1	0	0	0	0.25	0	0	0	0	k__Bacteria; p__Firmicutes; c__Bacilli; o__Bacillales; f__Bacillaceae; g__Bacillus; s__
810947	8.1375	0.320626	0.46304	1	0	0	0	0.25	0	0	0	0	k__Bacteria; p__Proteobacteria; c__Gammaproteobacteria; o__Xanthomonadales; f__Sinobacteraceae; g__; s__
4349004	8.1375	0.320626	0.46304	1	0	0	0	0.25	0	0	0	0	k__Bacteria; p__Actinobacteria; c__Actinobacteria; o__Actinomycetales; f__Streptomycetaceae; g__Streptomyces; s__radiopugnans
3087743	8.1375	0.320626	0.46304	1	0	0	0	0.25	0	0	0	0	k__Bacteria; p__Chloroflexi; c__Anaerolineae; o__Caldilineales; f__Caldilineaceae; g__; s__
150877	8.1375	0.320626	0.46304	1	0	0	0	0.25	0	0	0	0	k__Bacteria; p__Proteobacteria; c__Alphaproteobacteria; o__Rhizobiales; f__Hyphomicrobiaceae; g__Rhodoplanes; s__
4338192	8.1375	0.320626	0.46304	1	0	0	0	0.25	0	0	0	0	k__Bacteria; p__Firmicutes; c__Bacilli; o__Bacillales; f__Paenibacillaceae; g__Cohnella; s__
151317	8.1375	0.320626	0.46304	1	0	0	0	0.25	0	0	0	0	k__Bacteria; p__Firmicutes; c__Bacilli; o__Bacillales; f__Planococcaceae; g__; s__
1004927	8.1375	0.320626	0.46304	1	0	0	0	0.25	0	0	0	0	k__Bacteria; p__Firmicutes; c__Bacilli; o__Bacillales; f__Paenibacillaceae; g__Paenibacillus; s__
151320	8.1375	0.320626	0.46304	1	0	0	0	0.25	0	0	0	0	k__Bacteria; p__Firmicutes; c__Bacilli; o__Bacillales; f__Bacillaceae; g__Bacillus; s__
806029	8.1375	0.320626	0.46304	1	0	0	0	0.25	0	0	0	0	k__Bacteria; p__Firmicutes; c__Bacilli; o__Bacillales; f__Bacillaceae; g__Bacillus; s__
268040	8.1375	0.320626	0.46304	1	0	0	0	0.25	0	0	0	0	k__Bacteria; p__Actinobacteria; c__Actinobacteria; o__Actinomycetales; f__Streptomycetaceae; g__Streptomyces; s__lanatus
551871	8.1375	0.320626	0.46304	1	0	0	0	0.25	0	0	0	0	k__Bacteria; p__Firmicutes; c__Bacilli; o__Bacillales; f__Bacillaceae; g__; s__
2340297	8.1375	0.320626	0.46304	1	0	0	0	0.25	0	0	0	0	k__Bacteria; p__Acidobacteria; c__Acidobacteria-6; o__iii1-15; f__; g__; s__
163144	8.1375	0.320626	0.46304	1	0	0	0	0.25	0	0	0	0	k__Bacteria; p__Firmicutes; c__Bacilli; o__Bacillales; f__Bacillaceae; g__; s__
358461	8.1375	0.320626	0.46304	1	0	0	0	0.25	0	0	0	0	k__Bacteria; p__Proteobacteria; c__Alphaproteobacteria; o__Rhodobacterales; f__Rhodobacteraceae; g__Paracoccus; s__
4396025	8.1375	0.320626	0.46304	1	0	0	0	0.25	0	0	0	0	k__Bacteria; p__Proteobacteria; c__Alphaproteobacteria; o__Sphingomonadales; f__Sphingomonadaceae; g__Sphingomonas; s__
805275	8.1375	0.320626	0.46304	1	0	0	0	0.25	0	0	0	0	k__Bacteria; p__Acidobacteria; c__BPC102; o__MVS-40; f__; g__; s__
2324042	8.1375	0.320626	0.46304	1	0	0	0	0.25	0	0	0	0	k__Bacteria; p__Proteobacteria; c__Alphaproteobacteria; o__Sphingomonadales; f__Sphingomonadaceae; g__; s__
569735	8.1375	0.320626	0.46304	1	0	0	0	0.25	0	0	0	0	k__Bacteria; p__Actinobacteria; c__Acidimicrobiia; o__Acidimicrobiales; f__EB1017; g__; s__
4301050	8.1375	0.320626	0.46304	1	0	0	0	0.25	0	0	0	0	k__Bacteria; p__Proteobacteria; c__Alphaproteobacteria; o__Sphingomonadales; f__Sphingomonadaceae; g__; s__
140767	8.1375	0.320626	0.46304	1	0	0	0	0.25	0	0	0	0	k__Bacteria; p__Actinobacteria; c__Actinobacteria; o__Actinomycetales; f__Streptomycetaceae; g__; s__
816425	8.1375	0.320626	0.46304	1	0	0	0	0.25	0	0	0	0	k__Bacteria; p__Proteobacteria; c__Deltaproteobacteria; o__MIZ46; f__; g__; s__
530061	6.61375	0.470172	0.565382	1	0	0	0	0.25	0	0	0	1.2	k__Bacteria; p__Firmicutes; c__Clostridia; o__Clostridiales; f__Clostridiaceae; g__Clostridium; s__
139056	5.39634	0.611715	0.735153	1	0	0.25	0	0.25	0.25	0	0	0	k__Bacteria; p__Proteobacteria; c__Gammaproteobacteria; o__Pasteurellales; f__Pasteurellaceae; g__Aggregatibacter; s__
966331	5.39634	0.611715	0.735153	1	0	0	0	0.25	0.25	0	0.25	0	k__Bacteria; p__Actinobacteria; c__Actinobacteria; o__Actinomycetales; f__Dermacoccaceae; g__Dermacoccus; s__
1124268	5.28968	0.624658	0.735609	1	0	0	0	0.25	0	0	0	0	k__Bacteria; p__Proteobacteria; c__Betaproteobacteria; o__Rhodocyclales; f__Rhodocyclaceae; g__; s__
243855	5.28968	0.624658	0.735609	1	0	0	0	0.25	0	0	0	0	k__Bacteria; p__Proteobacteria; c__Deltaproteobacteria; o__[Entotheonellales]; f__[Entotheonellaceae]; g__; s__
246903	5.28968	0.624658	0.735609	1	0	0	0	0.25	0	0	0	0	k__Bacteria; p__Actinobacteria; c__Actinobacteria; o__Actinomycetales; f__Streptomycetaceae; g__; s__
180752	5.28968	0.624658	0.735609	1	0	0	0	0.25	0	0	0	0	k__Bacteria; p__Actinobacteria; c__Actinobacteria; o__Actinomycetales; f__Intrasporangiaceae; g__Serinicoccus; s__
1051469	5.28968	0.624658	0.735609	1	0	0	0	0.25	0	0	0	0	k__Bacteria; p__Planctomycetes; c__Planctomycetia; o__Pirellulales; f__Pirellulaceae; g__; s__
339015	5.28968	0.624658	0.735609	1	0	0	0	0.25	0	0	0	0	k__Bacteria; p__Proteobacteria; c__Betaproteobacteria; o__Burkholderiales; f__Comamonadaceae; g__Tepidimonas; s__
213922	5.28968	0.624658	0.735609	1	0	0	0	0.25	0	0	0	0	k__Bacteria; p__Verrucomicrobia; c__[Spartobacteria]; o__[Chthoniobacterales]; f__[Chthoniobacteraceae]; g__DA101; s__
1106730	5.28968	0.624658	0.735609	1	0	0	0	0.25	0	0	0	0	k__Bacteria; p__Proteobacteria; c__Deltaproteobacteria; o__Syntrophobacterales; f__Syntrophobacteraceae; g__; s__
252581	5.28968	0.624658	0.735609	1	0	0	0	0.25	0	0	0	0	k__Bacteria; p__Planctomycetes; c__Planctomycetia; o__Gemmatales; f__Gemmataceae; g__; s__
156878	5.28968	0.624658	0.735609	1	0	0	0	0.25	0	0	0	0	k__Bacteria; p__Proteobacteria; c__Deltaproteobacteria; o__FAC87; f__; g__; s__
287413	5.28968	0.624658	0.735609	1	0	0	0	0.25	0	0	0	0	k__Bacteria; p__Firmicutes; c__Clostridia; o__Clostridiales; f__Ruminococcaceae; g__; s__
4475364	5.28968	0.624658	0.735609	1	0	0	0	0.25	0	0	0	0	k__Bacteria; p__Firmicutes; c__Bacilli; o__Bacillales; f__Bacillaceae; g__; s__
238704	5.28968	0.624658	0.735609	1	0	0	0	0.25	0	0	0	0	k__Bacteria; p__Planctomycetes; c__OM190; o__agg27; f__; g__; s__
354357	5.28968	0.624658	0.735609	1	0	0	0	0.25	0	0	0	0	k__Bacteria; p__Actinobacteria; c__Acidimicrobiia; o__Acidimicrobiales; f__C111; g__; s__
216638	5.28968	0.624658	0.735609	1	0	0	0	0.25	0	0	0	0	k__Bacteria; p__Actinobacteria; c__Acidimicrobiia; o__Acidimicrobiales; f__; g__; s__
280459	5.28968	0.624658	0.735609	1	0	0	0	0.25	0	0	0	0	k__Bacteria; p__Proteobacteria; c__Gammaproteobacteria; o__Pseudomonadales; f__Pseudomonadaceae; g__Pseudomonas; s__
101928	5.28968	0.624658	0.735609	1	0	0	0	0.25	0	0	0	0	k__Archaea; p__Crenarchaeota; c__Thaumarchaeota; o__Nitrososphaerales; f__Nitrososphaeraceae; g__Candidatus Nitrososphaera; s__SCA1170
136532	5.28968	0.624658	0.735609	1	0	0	0	0.25	0	0	0	0	k__Bacteria; p__Actinobacteria; c__Actinobacteria; o__Actinomycetales; f__Micrococcaceae; g__Arthrobacter; s__
111093	5.28968	0.624658	0.735609	1	0	0	0	0.25	0	0	0	0	k__Bacteria; p__Firmicutes; c__Bacilli; o__Bacillales; f__Bacillaceae; g__; s__
697578	5.28968	0.624658	0.735609	1	0	0	0	0.25	0	0	0	0	k__Bacteria; p__Firmicutes; c__Bacilli; o__Bacillales; f__Bacillaceae; g__Bacillus; s__
334145	5.28968	0.624658	0.735609	1	0	0	0	0.25	0	0	0	0	k__Bacteria; p__Firmicutes; c__Clostridia; o__Clostridiales; f__; g__; s__
584598	5.28968	0.624658	0.735609	1	0	0	0	0.25	0	0	0	0	k__Bacteria; p__Proteobacteria; c__Alphaproteobacteria; o__Rhizobiales; f__Hyphomicrobiaceae; g__Rhodoplanes; s__
628318	5.28968	0.624658	0.735609	1	0	0	0	0.25	0	0	0	0	k__Bacteria; p__Nitrospirae; c__Nitrospira; o__Nitrospirales; f__Nitrospiraceae; g__Nitrospira; s__
260794	5.28968	0.624658	0.735609	1	0	0	0	0.25	0	0	0	0	k__Bacteria; p__Proteobacteria; c__Alphaproteobacteria; o__Rhizobiales; f__Hyphomicrobiaceae; g__Hyphomicrobium; s__
798226	5.28968	0.624658	0.735609	1	0	0	0	0.25	0	0	0	0	k__Bacteria; p__Actinobacteria; c__Thermoleophilia; o__Solirubrobacterales; f__; g__; s__
104789	5.28968	0.624658	0.735609	1	0	0	0	0.25	0	0	0	0	k__Bacteria; p__Firmicutes; c__Bacilli; o__Bacillales; f__; g__; s__
235273	5.28968	0.624658	0.735609	1	0	0	0	0.25	0	0	0	0	k__Bacteria; p__Actinobacteria; c__Actinobacteria; o__Actinomycetales; f__Streptomycetaceae; g__Streptomyces; s__
2616879	5.28968	0.624658	0.735609	1	0	0	0	0.25	0	0	0	0	k__Bacteria; p__Chloroflexi; c__TK10; o__AKYG885; f__Dolo_23; g__; s__
4447100	5.28968	0.624658	0.735609	1	0	0	0	0.25	0	0	0	0	k__Bacteria; p__[Thermi]; c__Deinococci; o__Deinococcales; f__Deinococcaceae; g__Deinococcus; s__
1129931	5.28968	0.624658	0.735609	1	0	0	0	0.25	0	0	0	0	k__Bacteria; p__Actinobacteria; c__Actinobacteria; o__Actinomycetales; f__Kineosporiaceae; g__Quadrisphaera; s__granulorum
207635	5.28968	0.624658	0.735609	1	0	0	0	0.25	0	0	0	0	k__Bacteria; p__Firmicutes; c__Bacilli; o__Bacillales; f__Paenibacillaceae; g__Paenibacillus; s__
332569	5.28968	0.624658	0.735609	1	0	0	0	0.25	0	0	0	0	k__Bacteria; p__Proteobacteria; c__Betaproteobacteria; o__Burkholderiales; f__Comamonadaceae; g__Limnohabitans; s__
782283	5.28968	0.624658	0.735609	1	0	0	0	0.25	0	0	0	0	k__Bacteria; p__Firmicutes; c__Bacilli; o__Bacillales; f__Bacillaceae; g__Bacillus; s__
237898	5.28968	0.624658	0.735609	1	0	0	0	0.25	0	0	0	0	k__Bacteria; p__Actinobacteria; c__Actinobacteria; o__Actinomycetales; f__Microbacteriaceae; g__Agromyces; s__
406491	5.28968	0.624658	0.735609	1	0	0	0	0.25	0	0	0	0	k__Bacteria; p__[Thermi]; c__Deinococci; o__Deinococcales; f__Deinococcaceae; g__Deinococcus; s__
3639181	5.28968	0.624658	0.735609	1	0	0	0	0.25	0	0	0	0	k__Bacteria; p__Acidobacteria; c__Sva0725; o__Sva0725; f__; g__; s__
261435	5.28968	0.624658	0.735609	1	0	0	0	0.25	0	0	0	0	k__Bacteria; p__Proteobacteria; c__Deltaproteobacteria; o__NB1-j; f__; g__; s__
612504	5.28968	0.624658	0.735609	1	0	0	0	0.25	0	0	0	0	k__Bacteria; p__Actinobacteria; c__Thermoleophilia; o__Gaiellales; f__Gaiellaceae; g__; s__
77692	5.28968	0.624658	0.735609	1	0	0	0	0.25	0	0	0	0	k__Bacteria; p__Firmicutes; c__Bacilli; o__Bacillales; f__Paenibacillaceae; g__Paenibacillus; s__larvae
893916	5.28968	0.624658	0.735609	1	0	0	0	0.25	0	0	0	0	k__Bacteria; p__Actinobacteria; c__Actinobacteria; o__Actinomycetales; f__; g__; s__
298995	5.28968	0.624658	0.735609	1	0	0	0	0.25	0	0	0	0	k__Bacteria; p__Firmicutes; c__Clostridia; o__Clostridiales; f__Ruminococcaceae; g__; s__
957505	5.28968	0.624658	0.735609	1	0	0	0	0.25	0	0	0	0	k__Bacteria; p__Verrucomicrobia; c__[Pedosphaerae]; o__[Pedosphaerales]; f__Ellin515; g__; s__
679245	5.28968	0.624658	0.735609	1	0	0	0	0.25	0	0	0	0	k__Bacteria; p__Firmicutes; c__Bacilli; o__Lactobacillales; f__Lactobacillaceae; g__Lactobacillus; s__
358785	5.28968	0.624658	0.735609	1	0	0	0	0.25	0	0	0	0	k__Bacteria; p__Proteobacteria; c__Alphaproteobacteria; o__Rhizobiales; f__Hyphomicrobiaceae; g__Rhodoplanes; s__
354851	5.28968	0.624658	0.735609	1	0	0	0	0.25	0	0	0	0	k__Bacteria; p__Actinobacteria; c__Actinobacteria; o__Actinomycetales; f__Mycobacteriaceae; g__Mycobacterium; s__
266558	2.58333	0.920692	0.920692	1	0	0	0	0.25	0	0	0	0	k__Bacteria; p__Firmicutes; c__Bacilli; o__Lactobacillales; f__Carnobacteriaceae; g__Trichococcus; s__
99951	2.58333	0.920692	0.920692	1	0	0	0	0.25	0	0	0	0	k__Bacteria; p__Firmicutes; c__Bacilli; o__Bacillales; f__Bacillaceae; g__Bacillus; s__horti
137866	2.58333	0.920692	0.920692	1	0	0	0	0.25	0	0	0	0	k__Bacteria; p__Chloroflexi; c__Thermomicrobia; o__JG30-KF-CM45; f__; g__; s__
584010	2.58333	0.920692	0.920692	1	0	0	0	0.25	0	0	0	0	k__Bacteria; p__Proteobacteria; c__Betaproteobacteria; o__Rhodocyclales; f__Rhodocyclaceae; g__Zoogloea; s__
760978	2.58333	0.920692	0.920692	1	0	0	0	0.25	0	0	0	0	k__Bacteria; p__Acidobacteria; c__Solibacteres; o__Solibacterales; f__Solibacteraceae; g__Candidatus Solibacter; s__
2545365	2.58333	0.920692	0.920692	1	0	0	0	0.25	0	0	0	0	k__Bacteria; p__Proteobacteria; c__Alphaproteobacteria; o__Rhizobiales; f__Bradyrhizobiaceae; g__; s__
294885	2.58333	0.920692	0.920692	1	0	0	0	0.25	0	0	0	0	k__Bacteria; p__Firmicutes; c__Bacilli; o__Turicibacterales; f__Turicibacteraceae; g__Turicibacter; s__
4296989	2.58333	0.920692	0.920692	1	0	0	0	0.25	0	0	0	0	k__Bacteria; p__Proteobacteria; c__Alphaproteobacteria; o__Rhizobiales; f__Rhodobiaceae; g__Afifella; s__
260289	2.58333	0.920692	0.920692	1	0	0	0	0.25	0	0	0	0	k__Bacteria; p__Proteobacteria; c__Alphaproteobacteria; o__Caulobacterales; f__Caulobacteraceae; g__Brevundimonas; s__diminuta
672471	2.58333	0.920692	0.920692	1	0	0	0	0.25	0	0	0	0	k__Bacteria; p__Proteobacteria; c__Deltaproteobacteria; o__Syntrophobacterales; f__Syntrophobacteraceae; g__; s__
1126662	2.58333	0.920692	0.920692	1	0	0	0	0.25	0	0	0	0	k__Bacteria; p__Proteobacteria; c__Betaproteobacteria; o__Burkholderiales; f__Oxalobacteraceae; g__; s__
264269	2.58333	0.920692	0.920692	1	0	0	0	0.25	0	0	0	0	k__Bacteria; p__Proteobacteria; c__Alphaproteobacteria; o__Caulobacterales; f__Caulobacteraceae; g__Brevundimonas; s__diminuta
4405284	2.58333	0.920692	0.920692	1	0	0	0	0.25	0	0	0	0	k__Bacteria; p__Planctomycetes; c__Planctomycetia; o__Gemmatales; f__Isosphaeraceae; g__; s__
4381843	2.58333	0.920692	0.920692	1	0	0	0	0.25	0	0	0	0	k__Bacteria; p__Firmicutes; c__Bacilli; o__Bacillales; f__Bacillaceae; g__; s__
142005	2.58333	0.920692	0.920692	1	0	0	0	0.25	0	0	0	0	k__Bacteria; p__Acidobacteria; c__Acidobacteria-6; o__CCU21; f__; g__; s__
4458219	2.58333	0.920692	0.920692	1	0	0	0	0.25	0	0	0	0	k__Bacteria; p__Planctomycetes; c__Planctomycetia; o__Gemmatales; f__Isosphaeraceae; g__; s__
4474160	2.58333	0.920692	0.920692	1	0	0	0	0.25	0	0	0	0	k__Bacteria; p__Proteobacteria; c__Gammaproteobacteria; o__Pseudomonadales; f__Pseudomonadaceae; g__Pseudomonas; s__
1082294	36.401	6.09e-06	4.65e-05	0.0866383	0	72.75	0	0.166667	18.25	0	207	0	k__Bacteria; p__Firmicutes; c__Bacilli; o__Lactobacillales; f__Streptococcaceae; g__Streptococcus; s__
708680	32.6121	3.13e-05	0.000143356	0.444833	0	0	0	0.166667	0	0	0	108259	k__Bacteria; p__Firmicutes; c__Clostridia; o__Clostridiales; f__Lachnospiraceae; g__; s__
361811	32.6121	3.13e-05	0.000143356	0.444833	0	0	0	0.166667	0	0	0	8067.2	k__Bacteria; p__Firmicutes; c__Clostridia; o__Clostridiales; f__Ruminococcaceae; g__; s__
368490	26.5229	0.000406006	0.00166426	1	0	0	0	0.166667	0	0	0	1043.6	k__Bacteria; p__Firmicutes; c__Bacilli; o__Turicibacterales; f__Turicibacteraceae; g__Turicibacter; s__
566976	26.2194	0.000460154	0.00188242	1	0	0	0	0.166667	0	0	0	3.2	k__Bacteria; p__Proteobacteria; c__Gammaproteobacteria; o__Enterobacteriales; f__Enterobacteriaceae; g__; s__
545038	23.761	0.00125495	0.00383081	1	0	0	0	0.166667	0	0	0	17.2	k__Bacteria; p__Firmicutes; c__Clostridia; o__Clostridiales; f__Peptostreptococcaceae; g__; s__
1065974	22.8816	0.00178742	0.00543059	1	0	5.25	0	0.166667	1.5	0	4.5	46.8	k__Bacteria; p__Firmicutes; c__Bacilli; o__Lactobacillales; f__Enterococcaceae; g__Vagococcus; s__
354622	18.0107	0.0119219	0.0321563	1	0	0	0	0.166667	0	0	0	2.4	k__Bacteria; p__Firmicutes; c__Clostridia; o__Clostridiales; f__; g__; s__
523589	15.8951	0.026092	0.0607653	1	0	0	0	0.166667	0	0	0	1.2	k__Bacteria; p__Firmicutes; c__Clostridia; o__Clostridiales; f__Clostridiaceae; g__Clostridium; s__neonatale
355615	15.8951	0.026092	0.0607653	1	0	0	0	0.166667	0	0	0	1.2	k__Bacteria; p__Firmicutes; c__Clostridia; o__Clostridiales; f__; g__; s__
338222	15.8796	0.0262391	0.0607653	1	0	0	0	0.166667	0	0	0	62.8	k__Bacteria; p__Firmicutes; c__Clostridia; o__Clostridiales; f__Clostridiaceae; g__; s__
38338	15.8796	0.0262391	0.0607653	1	0	0	0	0.166667	0	0	0	10	k__Bacteria; p__Firmicutes; c__Bacilli; o__Bacillales; f__Bacillaceae; g__Bacillus; s__
1625448	10.3561	0.169276	0.317152	1	0	0	0	0.166667	0	0	0	2	k__Bacteria; p__Firmicutes; c__Clostridia; o__Clostridiales; f__Clostridiaceae; g__; s__
347575	9.31876	0.230573	0.398372	1	0	0	0	0.166667	0	0	0	10.8	k__Bacteria; p__Firmicutes; c__Clostridia; o__Clostridiales; f__Peptostreptococcaceae; g__; s__
585869	9.31876	0.230573	0.398372	1	0	0	0	0.166667	0	0	0	9.2	k__Bacteria; p__Firmicutes; c__Clostridia; o__Clostridiales; f__Clostridiaceae; g__Clostridium; s__
553768	9.31876	0.230573	0.398372	1	0	0	0	0.166667	0	0	0	6	k__Bacteria; p__Firmicutes; c__Bacilli; o__Bacillales; f__Planococcaceae; g__; s__
585914	9.31876	0.230573	0.398372	1	0	0	0	0.166667	0	0	0	95.6	k__Bacteria; p__Bacteroidetes; c__Bacteroidia; o__Bacteroidales; f__Porphyromonadaceae; g__Parabacteroides; s__distasonis
554250	9.31876	0.230573	0.398372	1	0	0	0	0.166667	0	0	0	2	k__Bacteria; p__Bacteroidetes; c__Bacteroidia; o__Bacteroidales; f__Bacteroidaceae; g__; s__
146335	6.87302	0.44222	0.546838	1	0	0	0	0.166667	0	0.333333	0	0	k__Bacteria; p__Proteobacteria; c__Alphaproteobacteria; o__Rhizobiales; f__; g__; s__
356403	5.62917	0.583653	0.701666	1	0	0.25	0	0.166667	0	0	0	0	k__Bacteria; p__Firmicutes; c__Clostridia; o__Clostridiales; f__Clostridiaceae; g__Clostridium; s__hiranonis
131775	5.46429	0.603495	0.725397	1	0	0	0	0.166667	0	0	1.25	0	k__Bacteria; p__Actinobacteria; c__Actinobacteria; o__Actinomycetales; f__Micrococcaceae; g__; s__
156652	5.29268	0.624293	0.735609	1	0	0	0	0.166667	0	0	0	0	k__Bacteria; p__Proteobacteria; c__Gammaproteobacteria; o__Pseudomonadales; f__Pseudomonadaceae; g__; s__
52810	5.29268	0.624293	0.735609	1	0	0	0	0.166667	0	0	0	0	k__Bacteria; p__Firmicutes; c__Bacilli; o__Bacillales; f__Bacillaceae; g__Bacillus; s__
4343392	5.29268	0.624293	0.735609	1	0	0	0	0.166667	0	0	0	0	k__Bacteria; p__Proteobacteria; c__Alphaproteobacteria; o__Sphingomonadales; f__Sphingomonadaceae; g__; s__
4363347	5.29268	0.624293	0.735609	1	0	0	0	0.166667	0	0	0	0	k__Bacteria; p__Proteobacteria; c__Alphaproteobacteria; o__Rhizobiales; f__Hyphomicrobiaceae; g__Rhodoplanes; s__
1546867	5.29268	0.624293	0.735609	1	0	0	0	0.166667	0	0	0	0	k__Bacteria; p__Actinobacteria; c__Acidimicrobiia; o__Acidimicrobiales; f__C111; g__; s__
3761170	5.29268	0.624293	0.735609	1	0	0	0	0.166667	0	0	0	0	k__Bacteria; p__Actinobacteria; c__Actinobacteria; o__Actinomycetales; f__Streptomycetaceae; g__Streptomyces; s__triangulatus
564610	5.29268	0.624293	0.735609	1	0	0	0	0.166667	0	0	0	0	k__Bacteria; p__Actinobacteria; c__Thermoleophilia; o__Gaiellales; f__Gaiellaceae; g__; s__
869496	5.29268	0.624293	0.735609	1	0	0	0	0.166667	0	0	0	0	k__Bacteria; p__Proteobacteria; c__Betaproteobacteria; o__Methylophilales; f__; g__; s__
3053045	5.29268	0.624293	0.735609	1	0	0	0	0.166667	0	0	0	0	k__Bacteria; p__Actinobacteria; c__Actinobacteria; o__Actinomycetales; f__Promicromonosporaceae; g__Cellulosimicrobium; s__
535402	5.29268	0.624293	0.735609	1	0	0	0	0.166667	0	0	0	0	k__Bacteria; p__Proteobacteria; c__Deltaproteobacteria; o__Myxococcales; f__Polyangiaceae; g__; s__
509881	5.29268	0.624293	0.735609	1	0	0	0	0.166667	0	0	0	0	k__Bacteria; p__Actinobacteria; c__Thermoleophilia; o__Solirubrobacterales; f__; g__; s__
3667	5.29268	0.624293	0.735609	1	0	0	0	0.166667	0	0	0	0	k__Bacteria; p__Acidobacteria; c__Solibacteres; o__Solibacterales; f__; g__; s__
11875	5.29268	0.624293	0.735609	1	0	0	0	0.166667	0	0	0	0	k__Bacteria; p__Actinobacteria; c__Actinobacteria; o__Actinomycetales; f__Streptomycetaceae; g__Streptomyces; s__
160778	5.29268	0.624293	0.735609	1	0	0	0	0.166667	0	0	0	0	k__Bacteria; p__Proteobacteria; c__Gammaproteobacteria; o__Alteromonadales; f__[Chromatiaceae]; g__; s__
614969	5.29268	0.624293	0.735609	1	0	0	0	0.166667	0	0	0	0	k__Bacteria; p__Proteobacteria; c__Betaproteobacteria; o__Burkholderiales; f__Comamonadaceae; g__; s__
1118681	5.29268	0.624293	0.735609	1	0	0	0	0.166667	0	0	0	0	k__Bacteria; p__Firmicutes; c__Bacilli; o__Bacillales; f__Bacillaceae; g__Bacillus; s__
119659	5.29268	0.624293	0.735609	1	0	0	0	0.166667	0	0	0	0	k__Bacteria; p__Firmicutes; c__Bacilli; o__Bacillales; f__Planococcaceae; g__Lysinibacillus; s__boronitolerans
218836	5.29268	0.624293	0.735609	1	0	0	0	0.166667	0	0	0	0	k__Bacteria; p__Firmicutes; c__Bacilli; o__Bacillales; f__Bacillaceae; g__Bacillus; s__
559731	5.29268	0.624293	0.735609	1	0	0	0	0.166667	0	0	0	0	k__Bacteria; p__Proteobacteria; c__Deltaproteobacteria; o__Myxococcales; f__; g__; s__
4405719	5.29268	0.624293	0.735609	1	0	0	0	0.166667	0	0	0	0	k__Bacteria; p__Proteobacteria; c__Deltaproteobacteria; o__Myxococcales; f__; g__; s__
892323	5.29268	0.624293	0.735609	1	0	0	0	0.166667	0	0	0	0	k__Bacteria; p__Proteobacteria; c__Alphaproteobacteria; o__Rhizobiales; f__; g__; s__
4402900	5.29268	0.624293	0.735609	1	0	0	0	0.166667	0	0	0	0	k__Bacteria; p__Proteobacteria; c__Alphaproteobacteria; o__Rhizobiales; f__Hyphomicrobiaceae; g__Rhodoplanes; s__
4329073	5.29268	0.624293	0.735609	1	0	0	0	0.166667	0	0	0	0	k__Bacteria; p__Proteobacteria; c__Betaproteobacteria; o__SC-I-84; f__; g__; s__
541211	5.29268	0.624293	0.735609	1	0	0	0	0.166667	0	0	0	0	k__Bacteria; p__Firmicutes; c__Bacilli; o__Bacillales; f__Bacillaceae; g__; s__
4477199	5.29268	0.624293	0.735609	1	0	0	0	0.166667	0	0	0	0	k__Bacteria; p__Proteobacteria; c__Betaproteobacteria; o__Burkholderiales; f__Comamonadaceae; g__Limnohabitans; s__
4414914	5.29268	0.624293	0.735609	1	0	0	0	0.166667	0	0	0	0	k__Bacteria; p__Firmicutes; c__Bacilli; o__Bacillales; f__Bacillaceae; g__Anoxybacillus; s__kestanbolensis
714651	5.29268	0.624293	0.735609	1	0	0	0	0.166667	0	0	0	0	k__Bacteria; p__Firmicutes; c__Clostridia; o__Clostridiales; f__Clostridiaceae; g__; s__
4314198	5.29268	0.624293	0.735609	1	0	0	0	0.166667	0	0	0	0	k__Bacteria; p__Firmicutes; c__Bacilli; o__Bacillales; f__Bacillaceae; g__Bacillus; s__
563764	5.29268	0.624293	0.735609	1	0	0	0	0.166667	0	0	0	0	k__Bacteria; p__Firmicutes; c__Bacilli; o__Bacillales; f__; g__; s__
155997	5.29268	0.624293	0.735609	1	0	0	0	0.166667	0	0	0	0	k__Bacteria; p__Firmicutes; c__Bacilli; o__Bacillales; f__Bacillaceae; g__Bacillus; s__humi
269203	5.29268	0.624293	0.735609	1	0	0	0	0.166667	0	0	0	0	k__Bacteria; p__Proteobacteria; c__Alphaproteobacteria; o__Sphingomonadales; f__Sphingomonadaceae; g__Sphingomonas; s__
370090	5.29268	0.624293	0.735609	1	0	0	0	0.166667	0	0	0	0	k__Bacteria; p__Acidobacteria; c__Acidobacteria-6; o__iii1-15; f__; g__; s__
352422	5.29268	0.624293	0.735609	1	0	0	0	0.166667	0	0	0	0	k__Bacteria; p__Acidobacteria; c__Acidobacteria-6; o__iii1-15; f__; g__; s__
156870	5.29268	0.624293	0.735609	1	0	0	0	0.166667	0	0	0	0	k__Bacteria; p__Proteobacteria; c__Deltaproteobacteria; o__Myxococcales; f__; g__; s__
4390506	5.29268	0.624293	0.735609	1	0	0	0	0.166667	0	0	0	0	k__Bacteria; p__Proteobacteria; c__Deltaproteobacteria; o__Syntrophobacterales; f__Syntrophobacteraceae; g__; s__
204970	5.29268	0.624293	0.735609	1	0	0	0	0.166667	0	0	0	0	k__Bacteria; p__Proteobacteria; c__Alphaproteobacteria; o__Rhizobiales; f__Bradyrhizobiaceae; g__; s__
3500522	5.29268	0.624293	0.735609	1	0	0	0	0.166667	0	0	0	0	k__Bacteria; p__Firmicutes; c__Bacilli; o__Bacillales; f__Bacillaceae; g__Bacillus; s__
1110021	5.29268	0.624293	0.735609	1	0	0	0	0.166667	0	0	0	0	k__Bacteria; p__Actinobacteria; c__Actinobacteria; o__Actinomycetales; f__Geodermatophilaceae; g__Modestobacter; s__
809715	5.29268	0.624293	0.735609	1	0	0	0	0.166667	0	0	0	0	k__Bacteria; p__Proteobacteria; c__Alphaproteobacteria; o__Sphingomonadales; f__Sphingomonadaceae; g__Kaistobacter; s__
212876	5.29268	0.624293	0.735609	1	0	0	0	0.166667	0	0	0	0	k__Bacteria; p__Actinobacteria; c__Thermoleophilia; o__Solirubrobacterales; f__; g__; s__
837058	5.29268	0.624293	0.735609	1	0	0	0	0.166667	0	0	0	0	k__Bacteria; p__Firmicutes; c__Bacilli; o__Bacillales; f__Bacillaceae; g__Bacillus; s__
4361146	5.29268	0.624293	0.735609	1	0	0	0	0.166667	0	0	0	0	k__Bacteria; p__Proteobacteria; c__Deltaproteobacteria; o__Myxococcales; f__Haliangiaceae; g__; s__
830966	5.29268	0.624293	0.735609	1	0	0	0	0.166667	0	0	0	0	k__Bacteria; p__Actinobacteria; c__Acidimicrobiia; o__Acidimicrobiales; f__; g__; s__
604966	5.29268	0.624293	0.735609	1	0	0	0	0.166667	0	0	0	0	k__Bacteria; p__Firmicutes; c__Bacilli; o__Lactobacillales; f__Lactobacillaceae; g__Lactobacillus; s__
369241	5.29268	0.624293	0.735609	1	0	0	0	0.166667	0	0	0	0	k__Bacteria; p__Proteobacteria; c__Alphaproteobacteria; o__Rhodospirillales; f__Rhodospirillaceae; g__; s__
4340495	5.29268	0.624293	0.735609	1	0	0	0	0.166667	0	0	0	0	k__Bacteria; p__Actinobacteria; c__Actinobacteria; o__Actinomycetales; f__Microbacteriaceae; g__; s__
235541	5.29268	0.624293	0.735609	1	0	0	0	0.166667	0	0	0	0	k__Bacteria; p__Verrucomicrobia; c__[Pedosphaerae]; o__[Pedosphaerales]; f__; g__; s__
242612	5.29268	0.624293	0.735609	1	0	0	0	0.166667	0	0	0	0	k__Bacteria; p__Proteobacteria; c__Betaproteobacteria; o__MND1; f__; g__; s__
1078375	5.29268	0.624293	0.735609	1	0	0	0	0.166667	0	0	0	0	k__Bacteria; p__Gemmatimonadetes; c__Gemm-3; o__; f__; g__; s__
4321937	5.29268	0.624293	0.735609	1	0	0	0	0.166667	0	0	0	0	k__Bacteria; p__Firmicutes; c__Bacilli; o__Bacillales; f__[Exiguobacteraceae]; g__Exiguobacterium; s__
4309801	5.29268	0.624293	0.735609	1	0	0	0	0.166667	0	0	0	0	k__Bacteria; p__Acidobacteria; c__[Chloracidobacteria]; o__RB41; f__; g__; s__
106751	5.29268	0.624293	0.735609	1	0	0	0	0.166667	0	0	0	0	k__Bacteria; p__Actinobacteria; c__Actinobacteria; o__Actinomycetales; f__Corynebacteriaceae; g__Corynebacterium; s__
4301491	5.29268	0.624293	0.735609	1	0	0	0	0.166667	0	0	0	0	k__Bacteria; p__Firmicutes; c__Bacilli; o__Bacillales; f__Bacillaceae; g__Bacillus; s__selenatarsenatis
591907	5.29268	0.624293	0.735609	1	0	0	0	0.166667	0	0	0	0	k__Bacteria; p__Firmicutes; c__Bacilli; o__Bacillales; f__Bacillaceae; g__Bacillus; s__cereus
748537	5.29268	0.624293	0.735609	1	0	0	0	0.166667	0	0	0	0	k__Bacteria; p__Proteobacteria; c__Alphaproteobacteria; o__Sphingomonadales; f__Sphingomonadaceae; g__Sphingopyxis; s__
301677	5.29268	0.624293	0.735609	1	0	0	0	0.166667	0	0	0	0	k__Bacteria; p__Firmicutes; c__Bacilli; o__Bacillales; f__Planococcaceae; g__; s__
311802	5.29268	0.624293	0.735609	1	0	0	0	0.166667	0	0	0	0	k__Bacteria; p__Acidobacteria; c__[Chloracidobacteria]; o__RB41; f__; g__; s__
3195989	5.29268	0.624293	0.735609	1	0	0	0	0.166667	0	0	0	0	k__Bacteria; p__Proteobacteria; c__Alphaproteobacteria; o__Sphingomonadales; f__Sphingomonadaceae; g__Sphingomonas; s__wittichii
563358	5.29268	0.624293	0.735609	1	0	0	0	0.166667	0	0	0	0	k__Bacteria; p__Chloroflexi; c__Chloroflexi; o__[Roseiflexales]; f__[Kouleothrixaceae]; g__; s__
260790	5.29268	0.624293	0.735609	1	0	0	0	0.166667	0	0	0	0	k__Bacteria; p__Proteobacteria; c__Gammaproteobacteria; o__Pseudomonadales; f__Pseudomonadaceae; g__Pseudomonas; s__veronii
4388819	5.29268	0.624293	0.735609	1	0	0	0	0.166667	0	0	0	0	k__Bacteria; p__Proteobacteria; c__Alphaproteobacteria; o__Rhizobiales; f__Bradyrhizobiaceae; g__Bradyrhizobium; s__
520731	5.29268	0.624293	0.735609	1	0	0	0	0.166667	0	0	0	0	k__Bacteria; p__Proteobacteria; c__Gammaproteobacteria; o__Pseudomonadales; f__Pseudomonadaceae; g__Pseudomonas; s__alcaligenes
279948	5.29268	0.624293	0.735609	1	0	0	0	0.166667	0	0	0	0	k__Bacteria; p__Proteobacteria; c__Gammaproteobacteria; o__Pseudomonadales; f__Pseudomonadaceae; g__Pseudomonas; s__
1109334	5.29268	0.624293	0.735609	1	0	0	0	0.166667	0	0	0	0	k__Bacteria; p__Firmicutes; c__Bacilli; o__Bacillales; f__Paenibacillaceae; g__Paenibacillus; s__
151747	5.29268	0.624293	0.735609	1	0	0	0	0.166667	0	0	0	0	k__Bacteria; p__Actinobacteria; c__Actinobacteria; o__Actinomycetales; f__Streptomycetaceae; g__Streptomyces; s__
936967	5.29268	0.624293	0.735609	1	0	0	0	0.166667	0	0	0	0	k__Bacteria; p__Firmicutes; c__Bacilli; o__Bacillales; f__Paenibacillaceae; g__Paenibacillus; s__
823479	5.29268	0.624293	0.735609	1	0	0	0	0.166667	0	0	0	0	k__Bacteria; p__Proteobacteria; c__Betaproteobacteria; o__Burkholderiales; f__Oxalobacteraceae; g__Janthinobacterium; s__
512687	5.29268	0.624293	0.735609	1	0	0	0	0.166667	0	0	0	0	k__Bacteria; p__Proteobacteria; c__Deltaproteobacteria; o__Desulfovibrionales; f__Desulfovibrionaceae; g__Desulfovibrio; s__
4350686	5.29268	0.624293	0.735609	1	0	0	0	0.166667	0	0	0	0	k__Bacteria; p__Planctomycetes; c__Pla3; o__; f__; g__; s__
444962	5.29268	0.624293	0.735609	1	0	0	0	0.166667	0	0	0	0	k__Bacteria; p__Firmicutes; c__Bacilli; o__Bacillales; f__Planococcaceae; g__; s__
3783163	5.29268	0.624293	0.735609	1	0	0	0	0.166667	0	0	0	0	k__Bacteria; p__Proteobacteria; c__Alphaproteobacteria; o__Sphingomonadales; f__Sphingomonadaceae; g__; s__
4259853	5.29268	0.624293	0.735609	1	0	0	0	0.166667	0	0	0	0	k__Bacteria; p__Proteobacteria; c__Deltaproteobacteria; o__[Entotheonellales]; f__[Entotheonellaceae]; g__; s__
263608	5.29268	0.624293	0.735609	1	0	0	0	0.166667	0	0	0	0	k__Bacteria; p__Acidobacteria; c__BPC102; o__MVS-40; f__; g__; s__
1117348	5.29268	0.624293	0.735609	1	0	0	0	0.166667	0	0	0	0	k__Bacteria; p__Firmicutes; c__Bacilli; o__Bacillales; f__Paenibacillaceae; g__Paenibacillus; s__
153239	5.29268	0.624293	0.735609	1	0	0	0	0.166667	0	0	0	0	k__Bacteria; p__Verrucomicrobia; c__[Pedosphaerae]; o__[Pedosphaerales]; f__; g__; s__
1126182	5.29268	0.624293	0.735609	1	0	0	0	0.166667	0	0	0	0	k__Bacteria; p__Actinobacteria; c__Actinobacteria; o__Actinomycetales; f__Nocardioidaceae; g__Nocardioides; s__dilutus
4392458	5.29268	0.624293	0.735609	1	0	0	0	0.166667	0	0	0	0	k__Bacteria; p__Firmicutes; c__Bacilli; o__Bacillales; f__Planococcaceae; g__Sporosarcina; s__
4447334	5.29268	0.624293	0.735609	1	0	0	0	0.166667	0	0	0	0	k__Bacteria; p__Proteobacteria; c__Alphaproteobacteria; o__Sphingomonadales; f__Sphingomonadaceae; g__Kaistobacter; s__
113044	5.29268	0.624293	0.735609	1	0	0	0	0.166667	0	0	0	0	k__Bacteria; p__Chloroflexi; c__Anaerolineae; o__Caldilineales; f__Caldilineaceae; g__; s__
568429	5.29268	0.624293	0.735609	1	0	0	0	0.166667	0	0	0	0	k__Bacteria; p__Proteobacteria; c__Deltaproteobacteria; o__[Entotheonellales]; f__[Entotheonellaceae]; g__; s__
1843701	5.29268	0.624293	0.735609	1	0	0	0	0.166667	0	0	0	0	k__Bacteria; p__Firmicutes; c__Bacilli; o__Bacillales; f__Planococcaceae; g__Viridibacillus; s__
1111444	5.29268	0.624293	0.735609	1	0	0	0	0.166667	0	0	0	0	k__Bacteria; p__Actinobacteria; c__Actinobacteria; o__Actinomycetales; f__Streptomycetaceae; g__Streptomyces; s__
219743	5.29268	0.624293	0.735609	1	0	0	0	0.166667	0	0	0	0	k__Bacteria; p__Actinobacteria; c__Actinobacteria; o__Actinomycetales; f__Micromonosporaceae; g__; s__
813442	5.29268	0.624293	0.735609	1	0	0	0	0.166667	0	0	0	0	k__Bacteria; p__Elusimicrobia; c__Elusimicrobia; o__FAC88; f__; g__; s__
142309	5.29268	0.624293	0.735609	1	0	0	0	0.166667	0	0	0	0	k__Bacteria; p__Firmicutes; c__Bacilli; o__Bacillales; f__Planococcaceae; g__Planomicrobium; s__
138529	5.29268	0.624293	0.735609	1	0	0	0	0.166667	0	0	0	0	k__Bacteria; p__Actinobacteria; c__Thermoleophilia; o__Solirubrobacterales; f__Solirubrobacteraceae; g__; s__
249105	5.29268	0.624293	0.735609	1	0	0	0	0.166667	0	0	0	0	k__Bacteria; p__Actinobacteria; c__Thermoleophilia; o__Gaiellales; f__Gaiellaceae; g__; s__
4364580	5.29268	0.624293	0.735609	1	0	0	0	0.166667	0	0	0	0	k__Bacteria; p__Bacteroidetes; c__Cytophagia; o__Cytophagales; f__Cytophagaceae; g__Adhaeribacter; s__
804156	5.29268	0.624293	0.735609	1	0	0	0	0.166667	0	0	0	0	k__Bacteria; p__Proteobacteria; c__Alphaproteobacteria; o__Rhizobiales; f__Bradyrhizobiaceae; g__; s__
349451	5.29268	0.624293	0.735609	1	0	0	0	0.166667	0	0	0	0	k__Bacteria; p__Firmicutes; c__Clostridia; o__Clostridiales; f__Ruminococcaceae; g__; s__
511219	5.29268	0.624293	0.735609	1	0	0	0	0.166667	0	0	0	0	k__Bacteria; p__Proteobacteria; c__; o__; f__; g__; s__
2963709	5.29268	0.624293	0.735609	1	0	0	0	0.166667	0	0	0	0	k__Bacteria; p__Proteobacteria; c__Deltaproteobacteria; o__Myxococcales; f__; g__; s__
248323	5.29268	0.624293	0.735609	1	0	0	0	0.166667	0	0	0	0	k__Bacteria; p__Actinobacteria; c__Actinobacteria; o__Actinomycetales; f__Cryptosporangiaceae; g__; s__
553706	5.29268	0.624293	0.735609	1	0	0	0	0.166667	0	0	0	0	k__Bacteria; p__Proteobacteria; c__Alphaproteobacteria; o__Sphingomonadales; f__Sphingomonadaceae; g__; s__
1129971	5.29268	0.624293	0.735609	1	0	0	0	0.166667	0	0	0	0	k__Bacteria; p__Firmicutes; c__Clostridia; o__Clostridiales; f__; g__; s__
725677	5.29268	0.624293	0.735609	1	0	0	0	0.166667	0	0	0	0	k__Bacteria; p__Planctomycetes; c__Planctomycetia; o__Pirellulales; f__Pirellulaceae; g__Pirellula; s__
218061	5.29268	0.624293	0.735609	1	0	0	0	0.166667	0	0	0	0	k__Bacteria; p__Proteobacteria; c__Betaproteobacteria; o__; f__; g__; s__
4412910	5.29268	0.624293	0.735609	1	0	0	0	0.166667	0	0	0	0	k__Bacteria; p__Proteobacteria; c__Alphaproteobacteria; o__Sphingomonadales; f__Sphingomonadaceae; g__; s__
4305725	5.29268	0.624293	0.735609	1	0	0	0	0.166667	0	0	0	0	k__Bacteria; p__Planctomycetes; c__Phycisphaerae; o__Pla1; f__; g__; s__
821725	5.29268	0.624293	0.735609	1	0	0	0	0.166667	0	0	0	0	k__Bacteria; p__Proteobacteria; c__Gammaproteobacteria; o__Legionellales; f__Coxiellaceae; g__Aquicella; s__
824399	5.29268	0.624293	0.735609	1	0	0	0	0.166667	0	0	0	0	k__Bacteria; p__Nitrospirae; c__Nitrospira; o__Nitrospirales; f__0319-6A21; g__; s__
158632	5.29268	0.624293	0.735609	1	0	0	0	0.166667	0	0	0	0	k__Bacteria; p__Firmicutes; c__Clostridia; o__Clostridiales; f__Ruminococcaceae; g__Faecalibacterium; s__prausnitzii
4349837	5.29268	0.624293	0.735609	1	0	0	0	0.166667	0	0	0	0	k__Bacteria; p__Acidobacteria; c__Acidobacteria-6; o__iii1-15; f__; g__; s__
100100	5.29268	0.624293	0.735609	1	0	0	0	0.166667	0	0	0	0	k__Bacteria; p__Firmicutes; c__Bacilli; o__Bacillales; f__Bacillaceae; g__Bacillus; s__humi
960131	5.29268	0.624293	0.735609	1	0	0	0	0.166667	0	0	0	0	k__Bacteria; p__Firmicutes; c__Bacilli; o__Bacillales; f__Planococcaceae; g__; s__
4446003	5.29268	0.624293	0.735609	1	0	0	0	0.166667	0	0	0	0	k__Bacteria; p__Acidobacteria; c__[Chloracidobacteria]; o__RB41; f__; g__; s__
342749	5.29268	0.624293	0.735609	1	0	0	0	0.166667	0	0	0	0	k__Bacteria; p__Proteobacteria; c__Alphaproteobacteria; o__Sphingomonadales; f__Sphingomonadaceae; g__Sphingomonas; s__changbaiensis
1016118	5.29268	0.624293	0.735609	1	0	0	0	0.166667	0	0	0	0	k__Bacteria; p__Proteobacteria; c__Deltaproteobacteria; o__Myxococcales; f__; g__; s__
801700	5.29268	0.624293	0.735609	1	0	0	0	0.166667	0	0	0	0	k__Bacteria; p__Firmicutes; c__Bacilli; o__Bacillales; f__Bacillaceae; g__; s__
4308759	5.29268	0.624293	0.735609	1	0	0	0	0.166667	0	0	0	0	k__Bacteria; p__Proteobacteria; c__Deltaproteobacteria; o__Syntrophobacterales; f__Syntrophobacteraceae; g__; s__
242393	5.29268	0.624293	0.735609	1	0	0	0	0.166667	0	0	0	0	k__Bacteria; p__Firmicutes; c__Bacilli; o__Bacillales; f__Bacillaceae; g__; s__
728545	5.29268	0.624293	0.735609	1	0	0	0	0.166667	0	0	0	0	k__Bacteria; p__Acidobacteria; c__Solibacteres; o__Solibacterales; f__; g__; s__
289216	5.29268	0.624293	0.735609	1	0	0	0	0.166667	0	0	0	0	k__Bacteria; p__Firmicutes; c__Bacilli; o__Bacillales; f__Planococcaceae; g__Sporosarcina; s__ginsengi
4437172	5.29268	0.624293	0.735609	1	0	0	0	0.166667	0	0	0	0	k__Bacteria; p__Planctomycetes; c__Phycisphaerae; o__Phycisphaerales; f__; g__; s__
557083	5.29268	0.624293	0.735609	1	0	0	0	0.166667	0	0	0	0	k__Bacteria; p__Chloroflexi; c__Anaerolineae; o__H39; f__; g__; s__
4439125	5.29268	0.624293	0.735609	1	0	0	0	0.166667	0	0	0	0	k__Bacteria; p__Firmicutes; c__Bacilli; o__Bacillales; f__Bacillaceae; g__Anoxybacillus; s__
336364	5.29268	0.624293	0.735609	1	0	0	0	0.166667	0	0	0	0	k__Bacteria; p__Proteobacteria; c__Alphaproteobacteria; o__Rhizobiales; f__Rhizobiaceae; g__; s__
329506	5.29268	0.624293	0.735609	1	0	0	0	0.166667	0	0	0	0	k__Bacteria; p__Proteobacteria; c__Gammaproteobacteria; o__Oceanospirillales; f__Alcanivoracaceae; g__Alcanivorax; s__
4298047	5.29268	0.624293	0.735609	1	0	0	0	0.166667	0	0	0	0	k__Bacteria; p__Proteobacteria; c__Betaproteobacteria; o__Burkholderiales; f__Oxalobacteraceae; g__; s__
4442955	5.29268	0.624293	0.735609	1	0	0	0	0.166667	0	0	0	0	k__Bacteria; p__Acidobacteria; c__Acidobacteria-6; o__BPC015; f__; g__; s__
1125991	5.29268	0.624293	0.735609	1	0	0	0	0.166667	0	0	0	0	k__Bacteria; p__Proteobacteria; c__Betaproteobacteria; o__; f__; g__; s__
393051	5.29268	0.624293	0.735609	1	0	0	0	0.166667	0	0	0	0	k__Bacteria; p__Actinobacteria; c__Actinobacteria; o__Actinomycetales; f__; g__; s__
4418275	5.29268	0.624293	0.735609	1	0	0	0	0.166667	0	0	0	0	k__Bacteria; p__Acidobacteria; c__Acidobacteria-6; o__iii1-15; f__; g__; s__
839262	5.29268	0.624293	0.735609	1	0	0	0	0.166667	0	0	0	0	k__Bacteria; p__Proteobacteria; c__Deltaproteobacteria; o__MIZ46; f__; g__; s__
4337404	5.29268	0.624293	0.735609	1	0	0	0	0.166667	0	0	0	0	k__Bacteria; p__Proteobacteria; c__Gammaproteobacteria; o__Pseudomonadales; f__Moraxellaceae; g__Acinetobacter; s__
248294	5.29268	0.624293	0.735609	1	0	0	0	0.166667	0	0	0	0	k__Bacteria; p__Verrucomicrobia; c__[Pedosphaerae]; o__[Pedosphaerales]; f__Ellin517; g__; s__
322136	5.29268	0.624293	0.735609	1	0	0	0	0.166667	0	0	0	0	k__Bacteria; p__Firmicutes; c__Bacilli; o__Bacillales; f__Bacillaceae; g__Bacillus; s__thermoamylovorans
4469134	5.29268	0.624293	0.735609	1	0	0	0	0.166667	0	0	0	0	k__Bacteria; p__Proteobacteria; c__Deltaproteobacteria; o__Myxococcales; f__Polyangiaceae; g__; s__
535196	5.12302	0.644954	0.759448	1	0	0	0	0.166667	0.25	0	0	0	k__Bacteria; p__Proteobacteria; c__Alphaproteobacteria; o__Rhodobacterales; f__Rhodobacteraceae; g__; s__
541328	4.92683	0.668892	0.78744	1	0	0	0	0.166667	0	0	0	0.4	k__Bacteria; p__Firmicutes; c__Clostridia; o__Clostridiales; f__Clostridiaceae; g__Clostridium; s__butyricum
748564	4.92683	0.668892	0.78744	1	0	0	0	0.166667	0	0	0	0.4	k__Bacteria; p__Firmicutes; c__Bacilli; o__Bacillales; f__Planococcaceae; g__Ureibacillus; s__
362965	4.77625	0.687247	0.80898	1	0	0.25	0	0.166667	0	0	0	0.4	k__Bacteria; p__Actinobacteria; c__Actinobacteria; o__Actinomycetales; f__Micrococcaceae; g__; s__
520369	4.3119	0.743232	0.873294	1	0	0	0	0.166667	0	0	0	3.6	k__Bacteria; p__Firmicutes; c__Clostridia; o__Clostridiales; f__Clostridiaceae; g__Clostridium; s__
307934	4.19146	0.757479	0.889887	1	0	0	0	0.166667	0	0	0	0.4	k__Bacteria; p__Firmicutes; c__Bacilli; o__Bacillales; f__Paenibacillaceae; g__Brevibacillus; s__
902698	4.19146	0.757479	0.889887	1	0	0	0	0.166667	0	0	0	0.4	k__Bacteria; p__Actinobacteria; c__Actinobacteria; o__Actinomycetales; f__Nocardioidaceae; g__; s__
678627	2.58333	0.920692	0.920692	1	0	0	0	0.166667	0	0	0	0	k__Bacteria; p__Proteobacteria; c__Alphaproteobacteria; o__Rhizobiales; f__; g__; s__
324882	2.58333	0.920692	0.920692	1	0	0	0	0.166667	0	0	0	0	k__Bacteria; p__Firmicutes; c__Clostridia; o__Clostridiales; f__[Mogibacteriaceae]; g__; s__
115017	2.58333	0.920692	0.920692	1	0	0	0	0.166667	0	0	0	0	k__Bacteria; p__Proteobacteria; c__Alphaproteobacteria; o__Sphingomonadales; f__Sphingomonadaceae; g__; s__
157248	2.58333	0.920692	0.920692	1	0	0	0	0.166667	0	0	0	0	k__Bacteria; p__Actinobacteria; c__Actinobacteria; o__Actinomycetales; f__Streptomycetaceae; g__Streptomyces; s__
305897	2.58333	0.920692	0.920692	1	0	0	0	0.166667	0	0	0	0	k__Bacteria; p__Actinobacteria; c__Actinobacteria; o__Actinomycetales; f__Nocardioidaceae; g__Kribbella; s__
591387	2.58333	0.920692	0.920692	1	0	0	0	0.166667	0	0	0	0	k__Bacteria; p__Armatimonadetes; c__[Fimbriimonadia]; o__[Fimbriimonadales]; f__[Fimbriimonadaceae]; g__Fimbriimonas; s__
110756	2.58333	0.920692	0.920692	1	0	0	0	0.166667	0	0	0	0	k__Bacteria; p__Verrucomicrobia; c__[Pedosphaerae]; o__[Pedosphaerales]; f__; g__; s__
357495	2.58333	0.920692	0.920692	1	0	0	0	0.166667	0	0	0	0	k__Bacteria; p__Firmicutes; c__Clostridia; o__Clostridiales; f__[Tissierellaceae]; g__Peptoniphilus; s__
246713	2.58333	0.920692	0.920692	1	0	0	0	0.166667	0	0	0	0	k__Bacteria; p__Verrucomicrobia; c__[Pedosphaerae]; o__[Pedosphaerales]; f__; g__; s__
216191	2.58333	0.920692	0.920692	1	0	0	0	0.166667	0	0	0	0	k__Bacteria; p__Planctomycetes; c__Phycisphaerae; o__WD2101; f__; g__; s__
541859	2.58333	0.920692	0.920692	1	0	0	0	0.166667	0	0	0	0	k__Bacteria; p__Proteobacteria; c__Gammaproteobacteria; o__Pseudomonadales; f__Pseudomonadaceae; g__Pseudomonas; s__
729145	2.58333	0.920692	0.920692	1	0	0	0	0.166667	0	0	0	0	k__Bacteria; p__Acidobacteria; c__Solibacteres; o__Solibacterales; f__Solibacteraceae; g__Candidatus Solibacter; s__
214695	2.58333	0.920692	0.920692	1	0	0	0	0.166667	0	0	0	0	k__Bacteria; p__Planctomycetes; c__Planctomycetia; o__Planctomycetales; f__Planctomycetaceae; g__Planctomyces; s__
253734	2.58333	0.920692	0.920692	1	0	0	0	0.166667	0	0	0	0	k__Bacteria; p__Planctomycetes; c__Planctomycetia; o__Gemmatales; f__Gemmataceae; g__; s__
874999	2.58333	0.920692	0.920692	1	0	0	0	0.166667	0	0	0	0	k__Bacteria; p__Proteobacteria; c__Gammaproteobacteria; o__Pseudomonadales; f__Moraxellaceae; g__Enhydrobacter; s__
4415689	2.58333	0.920692	0.920692	1	0	0	0	0.166667	0	0	0	0	k__Bacteria; p__Actinobacteria; c__Actinobacteria; o__Actinomycetales; f__Dermabacteraceae; g__Brachybacterium; s__
572970	2.58333	0.920692	0.920692	1	0	0	0	0.166667	0	0	0	0	k__Bacteria; p__Actinobacteria; c__Actinobacteria; o__Actinomycetales; f__Corynebacteriaceae; g__Corynebacterium; s__
332556	2.58333	0.920692	0.920692	1	0	0	0	0.166667	0	0	0	0	k__Bacteria; p__Firmicutes; c__Bacilli; o__Bacillales; f__Planococcaceae; g__; s__
47677	2.58333	0.920692	0.920692	1	0	0	0	0.166667	0	0	0	0	k__Bacteria; p__Actinobacteria; c__Actinobacteria; o__Actinomycetales; f__Streptomycetaceae; g__Streptomyces; s__
593492	2.58333	0.920692	0.920692	1	0	0	0	0.166667	0	0	0	0	k__Bacteria; p__Actinobacteria; c__Actinobacteria; o__Actinomycetales; f__Micromonosporaceae; g__Pilimelia; s__
253026	2.58333	0.920692	0.920692	1	0	0	0	0.166667	0	0	0	0	k__Bacteria; p__Proteobacteria; c__Deltaproteobacteria; o__Myxococcales; f__OM27; g__; s__
308166	2.58333	0.920692	0.920692	1	0	0	0	0.166667	0	0	0	0	k__Bacteria; p__Proteobacteria; c__Alphaproteobacteria; o__Caulobacterales; f__Caulobacteraceae; g__Brevundimonas; s__diminuta
358493	2.58333	0.920692	0.920692	1	0	0	0	0.166667	0	0	0	0	k__Bacteria; p__Bacteroidetes; c__Bacteroidia; o__Bacteroidales; f__Bacteroidaceae; g__Bacteroides; s__
4398567	2.58333	0.920692	0.920692	1	0	0	0	0.166667	0	0	0	0	k__Bacteria; p__Planctomycetes; c__Planctomycetia; o__Pirellulales; f__Pirellulaceae; g__Pirellula; s__
4346057	2.58333	0.920692	0.920692	1	0	0	0	0.166667	0	0	0	0	k__Bacteria; p__Acidobacteria; c__[Chloracidobacteria]; o__RB41; f__; g__; s__
23337	2.58333	0.920692	0.920692	1	0	0	0	0.166667	0	0	0	0	k__Bacteria; p__Firmicutes; c__Bacilli; o__Bacillales; f__Bacillaceae; g__; s__
4454565	2.58333	0.920692	0.920692	1	0	0	0	0.166667	0	0	0	0	k__Bacteria; p__Firmicutes; c__Bacilli; o__Bacillales; f__; g__; s__
4467430	2.58333	0.920692	0.920692	1	0	0	0	0.166667	0	0	0	0	k__Bacteria; p__Firmicutes; c__Bacilli; o__Bacillales; f__Bacillaceae; g__Bacillus; s__endophyticus
1579259	2.58333	0.920692	0.920692	1	0	0	0	0.166667	0	0	0	0	k__Bacteria; p__Bacteroidetes; c__Bacteroidia; o__Bacteroidales; f__Porphyromonadaceae; g__Paludibacter; s__
859945	2.58333	0.920692	0.920692	1	0	0	0	0.166667	0	0	0	0	k__Bacteria; p__Proteobacteria; c__Betaproteobacteria; o__Burkholderiales; f__Comamonadaceae; g__Rhodoferax; s__
238766	2.58333	0.920692	0.920692	1	0	0	0	0.166667	0	0	0	0	k__Bacteria; p__Chloroflexi; c__Chloroflexi; o__[Roseiflexales]; f__[Kouleothrixaceae]; g__; s__
763733	2.58333	0.920692	0.920692	1	0	0	0	0.166667	0	0	0	0	k__Bacteria; p__Firmicutes; c__Bacilli; o__Bacillales; f__; g__; s__
332967	2.58333	0.920692	0.920692	1	0	0	0	0.166667	0	0	0	0	k__Bacteria; p__Planctomycetes; c__Planctomycetia; o__Gemmatales; f__Gemmataceae; g__Gemmata; s__
354224	2.58333	0.920692	0.920692	1	0	0	0	0.166667	0	0	0	0	k__Bacteria; p__Acidobacteria; c__Acidobacteriia; o__Acidobacteriales; f__Koribacteraceae; g__; s__
750320	2.58333	0.920692	0.920692	1	0	0	0	0.166667	0	0	0	0	k__Bacteria; p__Proteobacteria; c__Deltaproteobacteria; o__Myxococcales; f__Polyangiaceae; g__Sorangium; s__cellulosum
512907	2.58333	0.920692	0.920692	1	0	0	0	0.166667	0	0	0	0	k__Bacteria; p__Firmicutes; c__Clostridia; o__Clostridiales; f__; g__; s__
240826	2.58333	0.920692	0.920692	1	0	0	0	0.166667	0	0	0	0	k__Bacteria; p__Firmicutes; c__Bacilli; o__Bacillales; f__; g__; s__
817630	2.58333	0.920692	0.920692	1	0	0	0	0.166667	0	0	0	0	k__Bacteria; p__Actinobacteria; c__Thermoleophilia; o__Gaiellales; f__Gaiellaceae; g__; s__
243283	2.58333	0.920692	0.920692	1	0	0	0	0.166667	0	0	0	0	k__Bacteria; p__Proteobacteria; c__Deltaproteobacteria; o__[Entotheonellales]; f__[Entotheonellaceae]; g__; s__
4357289	2.58333	0.920692	0.920692	1	0	0	0	0.166667	0	0	0	0	k__Bacteria; p__Proteobacteria; c__Betaproteobacteria; o__Rhodocyclales; f__Rhodocyclaceae; g__Azospira; s__
822559	2.58333	0.920692	0.920692	1	0	0	0	0.166667	0	0	0	0	k__Bacteria; p__Proteobacteria; c__Gammaproteobacteria; o__Pseudomonadales; f__Pseudomonadaceae; g__; s__
4474906	2.58333	0.920692	0.920692	1	0	0	0	0.166667	0	0	0	0	k__Bacteria; p__Planctomycetes; c__Planctomycetia; o__Gemmatales; f__Isosphaeraceae; g__; s__
567864	2.58333	0.920692	0.920692	1	0	0	0	0.166667	0	0	0	0	k__Bacteria; p__Firmicutes; c__Bacilli; o__Bacillales; f__; g__; s__
243353	2.58333	0.920692	0.920692	1	0	0	0	0.166667	0	0	0	0	k__Bacteria; p__Verrucomicrobia; c__[Spartobacteria]; o__[Chthoniobacterales]; f__[Chthoniobacteraceae]; g__DA101; s__
617757	2.58333	0.920692	0.920692	1	0	0	0	0.166667	0	0	0	0	k__Bacteria; p__Acidobacteria; c__Solibacteres; o__Solibacterales; f__Solibacteraceae; g__Candidatus Solibacter; s__
240451	2.58333	0.920692	0.920692	1	0	0	0	0.166667	0	0	0	0	k__Bacteria; p__Actinobacteria; c__Actinobacteria; o__Actinomycetales; f__Kineosporiaceae; g__Kineococcus; s__
446356	2.58333	0.920692	0.920692	1	0	0	0	0.166667	0	0	0	0	k__Bacteria; p__Proteobacteria; c__Gammaproteobacteria; o__Pseudomonadales; f__Pseudomonadaceae; g__Pseudomonas; s__
1093610	2.58333	0.920692	0.920692	1	0	0	0	0.166667	0	0	0	0	k__Bacteria; p__Firmicutes; c__Bacilli; o__Bacillales; f__Alicyclobacillaceae; g__Alicyclobacillus; s__
4296771	2.58333	0.920692	0.920692	1	0	0	0	0.166667	0	0	0	0	k__Bacteria; p__Firmicutes; c__Clostridia; o__Clostridiales; f__Ruminococcaceae; g__; s__
208708	2.58333	0.920692	0.920692	1	0	0	0	0.166667	0	0	0	0	k__Bacteria; p__Planctomycetes; c__Planctomycetia; o__Pirellulales; f__Pirellulaceae; g__Pirellula; s__
556277	2.58333	0.920692	0.920692	1	0	0	0	0.166667	0	0	0	0	k__Bacteria; p__Actinobacteria; c__Actinobacteria; o__Actinomycetales; f__Pseudonocardiaceae; g__Saccharopolyspora; s__
901585	2.58333	0.920692	0.920692	1	0	0	0	0.166667	0	0	0	0	k__Bacteria; p__Actinobacteria; c__Actinobacteria; o__Actinomycetales; f__Nocardioidaceae; g__Nocardioides; s__
338517	2.58333	0.920692	0.920692	1	0	0	0	0.166667	0	0	0	0	k__Bacteria; p__Proteobacteria; c__Alphaproteobacteria; o__Rhizobiales; f__Bradyrhizobiaceae; g__; s__
218592	2.58333	0.920692	0.920692	1	0	0	0	0.166667	0	0	0	0	k__Bacteria; p__Planctomycetes; c__Phycisphaerae; o__WD2101; f__; g__; s__
304737	2.58333	0.920692	0.920692	1	0	0	0	0.166667	0	0	0	0	k__Bacteria; p__Planctomycetes; c__Planctomycetia; o__Gemmatales; f__Gemmataceae; g__Gemmata; s__
709971	2.58333	0.920692	0.920692	1	0	0	0	0.166667	0	0	0	0	k__Bacteria; p__Proteobacteria; c__Alphaproteobacteria; o__Rhizobiales; f__Bradyrhizobiaceae; g__Pseudomonas; s__carboxydohydrogena
966113	2.58333	0.920692	0.920692	1	0	0	0	0.166667	0	0	0	0	k__Bacteria; p__Actinobacteria; c__Acidimicrobiia; o__Acidimicrobiales; f__; g__; s__
626166	2.58333	0.920692	0.920692	1	0	0	0	0.166667	0	0	0	0	k__Bacteria; p__Firmicutes; c__Bacilli; o__Bacillales; f__Staphylococcaceae; g__Staphylococcus; s__
574158	2.58333	0.920692	0.920692	1	0	0	0	0.166667	0	0	0	0	k__Bacteria; p__Planctomycetes; c__Phycisphaerae; o__WD2101; f__; g__; s__
338200	2.58333	0.920692	0.920692	1	0	0	0	0.166667	0	0	0	0	k__Bacteria; p__Proteobacteria; c__Gammaproteobacteria; o__Pseudomonadales; f__Pseudomonadaceae; g__Pseudomonas; s__
318243	2.58333	0.920692	0.920692	1	0	0	0	0.166667	0	0	0	0	k__Bacteria; p__Actinobacteria; c__Acidimicrobiia; o__Acidimicrobiales; f__C111; g__; s__
541746	2.58333	0.920692	0.920692	1	0	0	0	0.166667	0	0	0	0	k__Bacteria; p__Bacteroidetes; c__Cytophagia; o__Cytophagales; f__Cytophagaceae; g__Hymenobacter; s__
2369769	2.58333	0.920692	0.920692	1	0	0	0	0.166667	0	0	0	0	k__Bacteria; p__Proteobacteria; c__Deltaproteobacteria; o__NB1-j; f__; g__; s__
245895	2.58333	0.920692	0.920692	1	0	0	0	0.166667	0	0	0	0	k__Bacteria; p__Acidobacteria; c__Acidobacteria-6; o__iii1-15; f__; g__; s__
55354	2.58333	0.920692	0.920692	1	0	0	0	0.166667	0	0	0	0	k__Bacteria; p__Planctomycetes; c__Phycisphaerae; o__WD2101; f__; g__; s__
4411670	2.58333	0.920692	0.920692	1	0	0	0	0.166667	0	0	0	0	k__Bacteria; p__Planctomycetes; c__Phycisphaerae; o__WD2101; f__; g__; s__
178364	36.0739	7.02e-06	5.13e-05	0.0998833	0	0	0	0.0833333	0	0	0	3.2	k__Bacteria; p__Firmicutes; c__Clostridia; o__Clostridiales; f__Clostridiaceae; g__; s__
588038	36.0589	7.07e-06	5.13e-05	0.100537	0	0	0	0.0833333	0	0	0	9.2	k__Bacteria; p__Firmicutes; c__Clostridia; o__Clostridiales; f__; g__; s__
344844	36.0514	7.09e-06	5.13e-05	0.100865	0	0	0	0.0833333	0	0	0	12.8	k__Bacteria; p__Firmicutes; c__Clostridia; o__Clostridiales; f__Clostridiaceae; g__; s__
567875	36.0514	7.09e-06	5.13e-05	0.100865	0	0	0	0.0833333	0	0	0	348.8	k__Bacteria; p__Firmicutes; c__Clostridia; o__Clostridiales; f__Lachnospiraceae; g__; s__
531374	36.0514	7.09e-06	5.13e-05	0.100865	0	0	0	0.0833333	0	0	0	4.4	k__Bacteria; p__Firmicutes; c__Clostridia; o__Clostridiales; f__Peptostreptococcaceae; g__; s__
297766	36.0439	7.11e-06	5.13e-05	0.101195	0	0	0	0.0833333	0	0	0	27.2	k__Bacteria; p__Firmicutes; c__Clostridia; o__Clostridiales; f__Ruminococcaceae; g__; s__
337403	36.0439	7.11e-06	5.13e-05	0.101195	0	0	0	0.0833333	0	0	0	1117.6	k__Bacteria; p__Firmicutes; c__Clostridia; o__Clostridiales; f__; g__; s__
509416	36.0439	7.11e-06	5.13e-05	0.101195	0	0	0	0.0833333	0	0	0	7956.4	k__Bacteria; p__Firmicutes; c__Clostridia; o__Clostridiales; f__; g__; s__
523934	36.0439	7.11e-06	5.13e-05	0.101195	0	0	0	0.0833333	0	0	0	543.6	k__Bacteria; p__Firmicutes; c__Clostridia; o__Clostridiales; f__Lachnospiraceae; g__; s__
754778	36.0439	7.11e-06	5.13e-05	0.101195	0	0	0	0.0833333	0	0	0	97.2	k__Bacteria; p__Proteobacteria; c__Gammaproteobacteria; o__Enterobacteriales; f__Enterobacteriaceae; g__; s__
199190	36.0439	7.11e-06	5.13e-05	0.101195	0	0	0	0.0833333	0	0	0	1245.2	k__Bacteria; p__Bacteroidetes; c__Bacteroidia; o__Bacteroidales; f__Bacteroidaceae; g__Bacteroides; s__
584107	36.0439	7.11e-06	5.13e-05	0.101195	0	0	0	0.0833333	0	0	0	468.8	k__Bacteria; p__Firmicutes; c__Clostridia; o__Clostridiales; f__; g__; s__
289709	36.0439	7.11e-06	5.13e-05	0.101195	0	0	0	0.0833333	0	0	0	460.8	k__Bacteria; p__Proteobacteria; c__Gammaproteobacteria; o__Enterobacteriales; f__Enterobacteriaceae; g__; s__
584375	36.0439	7.11e-06	5.13e-05	0.101195	0	0	0	0.0833333	0	0	0	24802.4	k__Bacteria; p__Actinobacteria; c__Actinobacteria; o__Bifidobacteriales; f__Bifidobacteriaceae; g__Bifidobacterium; s__adolescentis
535375	36.0439	7.11e-06	5.13e-05	0.101195	0	0	0	0.0833333	0	0	0	828.4	k__Bacteria; p__Bacteroidetes; c__Bacteroidia; o__Bacteroidales; f__Bacteroidaceae; g__Bacteroides; s__ovatus
363400	36.0439	7.11e-06	5.13e-05	0.101195	0	0	0	0.0833333	0	0	0	11620	k__Bacteria; p__Firmicutes; c__Clostridia; o__Clostridiales; f__Lachnospiraceae; g__; s__
583746	36.0439	7.11e-06	5.13e-05	0.101195	0	0	0	0.0833333	0	0	0	676.4	k__Bacteria; p__Firmicutes; c__Clostridia; o__Clostridiales; f__Veillonellaceae; g__Dialister; s__
300646	36.0439	7.11e-06	5.13e-05	0.101195	0	0	0	0.0833333	0	0	0	86.8	k__Bacteria; p__Firmicutes; c__Clostridia; o__Clostridiales; f__; g__; s__
962249	34.888	1.17e-05	8.36e-05	0.167031	0	18.5	0	0.0833333	12.25	0	12.25	0	k__Bacteria; p__Firmicutes; c__Clostridia; o__Clostridiales; f__Veillonellaceae; g__Veillonella; s__dispar
1017181	29.7042	0.000107586	0.000467258	1	0	8.75	0	0.0833333	4.5	0	4	20.4	k__Bacteria; p__Actinobacteria; c__Actinobacteria; o__Actinomycetales; f__Micrococcaceae; g__Rothia; s__mucilaginosa
1059729	28.524	0.000176648	0.000760929	1	0	6.5	0	0.0833333	1	0	5	4.4	k__Bacteria; p__Firmicutes; c__Bacilli; o__Lactobacillales; f__Carnobacteriaceae; g__Granulicatella; s__
1051459	26.8681	0.000352001	0.0014879	1	0	0	0	0.0833333	0	0	0	2	k__Bacteria; p__Proteobacteria; c__Betaproteobacteria; o__Burkholderiales; f__Comamonadaceae; g__; s__
350626	26.8484	0.000354874	0.0014996	1	0	0	0	0.0833333	0	0	0	21.6	k__Bacteria; p__Firmicutes; c__Clostridia; o__Clostridiales; f__; g__; s__
347714	26.8419	0.000355837	0.00150099	1	0	0	0	0.0833333	0	0	0	8.4	k__Bacteria; p__Firmicutes; c__Clostridia; o__Clostridiales; f__Peptostreptococcaceae; g__; s__
549635	26.8419	0.000355837	0.00150099	1	0	0	0	0.0833333	0	0	0	14.8	k__Bacteria; p__Firmicutes; c__Clostridia; o__Clostridiales; f__Lachnospiraceae; g__Blautia; s__
988375	26.8419	0.000355837	0.00150099	1	0	0	0	0.0833333	0	0	0	528.8	k__Bacteria; p__Bacteroidetes; c__Bacteroidia; o__Bacteroidales; f__[Odoribacteraceae]; g__Butyricimonas; s__
336528	26.8419	0.000355837	0.00150099	1	0	0	0	0.0833333	0	0	0	24	k__Bacteria; p__Firmicutes; c__Clostridia; o__Clostridiales; f__Lachnospiraceae; g__; s__
195465	26.8419	0.000355837	0.00150099	1	0	0	0	0.0833333	0	0	0	28.4	k__Bacteria; p__Firmicutes; c__Clostridia; o__Clostridiales; f__Lachnospiraceae; g__; s__
484304	26.8419	0.000355837	0.00150099	1	0	0	0	0.0833333	0	0	0	64	k__Bacteria; p__Actinobacteria; c__Actinobacteria; o__Bifidobacteriales; f__Bifidobacteriaceae; g__Bifidobacterium; s__
986708	23.3757	0.00146584	0.00447264	1	0	0	0	0.0833333	0	0	1.75	0	k__Bacteria; p__Firmicutes; c__Bacilli; o__Lactobacillales; f__Streptococcaceae; g__Streptococcus; s__
73471	22.6351	0.00197265	0.00598695	1	0	0	0	0.0833333	7.75	0	16.25	1.2	k__Bacteria; p__Actinobacteria; c__Actinobacteria; o__Actinomycetales; f__Actinomycetaceae; g__Actinomyces; s__
1084417	19.585	0.00653933	0.0183081	1	0	5	0	0.0833333	12	0	9.25	2.8	k__Bacteria; p__Proteobacteria; c__Betaproteobacteria; o__Burkholderiales; f__Burkholderiaceae; g__Lautropia; s__
567776	18.9717	0.00827661	0.0230811	1	0	0	0	0.0833333	0	52	0	0	k__Bacteria; p__Proteobacteria; c__Alphaproteobacteria; o__Rhizobiales; f__Bradyrhizobiaceae; g__; s__
542223	18.297	0.0106995	0.0296288	1	0	0	0	0.0833333	0	0	0	18.4	k__Bacteria; p__Firmicutes; c__Bacilli; o__Bacillales; f__; g__; s__
558019	18.297	0.0106995	0.0296288	1	0	0	0	0.0833333	0	0	0	2	k__Bacteria; p__Firmicutes; c__Clostridia; o__Clostridiales; f__; g__; s__
574655	18.2916	0.0107216	0.0296668	1	0	0	0	0.0833333	0	0	0	2.4	k__Bacteria; p__Proteobacteria; c__Alphaproteobacteria; o__Rhizobiales; f__Methylobacteriaceae; g__Methylobacterium; s__
356481	18.2916	0.0107216	0.0296668	1	0	0	0	0.0833333	0	0	0	5.2	k__Bacteria; p__Firmicutes; c__Clostridia; o__Clostridiales; f__; g__; s__
574038	18.2916	0.0107216	0.0296668	1	0	0	0	0.0833333	0	0	0	56	k__Bacteria; p__Firmicutes; c__Clostridia; o__Clostridiales; f__Lachnospiraceae; g__; s__
322118	18.2916	0.0107216	0.0296668	1	0	0	0	0.0833333	0	0	0	4	k__Bacteria; p__Firmicutes; c__Clostridia; o__Clostridiales; f__Peptostreptococcaceae; g__; s__
593672	15.8835	0.0262023	0.0607653	1	0	0.25	0	0.0833333	0	0	0	12.8	k__Bacteria; p__Firmicutes; c__Bacilli; o__Lactobacillales; f__; g__; s__
925707	15.3815	0.0314087	0.064775	1	0	1	0	0.0833333	12.75	0	0.75	2	k__Bacteria; p__Firmicutes; c__Bacilli; o__Gemellales; f__Gemellaceae; g__; s__
499378	14.4423	0.043851	0.0899527	1	0	0	0	0.0833333	0.5	0	0.75	0	k__Bacteria; p__Actinobacteria; c__Actinobacteria; o__Actinomycetales; f__Actinomycetaceae; g__Actinomyces; s__
524439	10.5844	0.157802	0.305553	1	0	0	0	0.0833333	0	0	0	0.8	k__Bacteria; p__Firmicutes; c__Clostridia; o__Clostridiales; f__Ruminococcaceae; g__; s__
138304	10.5803	0.158002	0.30569	1	0	0	0	0.0833333	0	0	0	20	k__Bacteria; p__Firmicutes; c__Bacilli; o__Bacillales; f__Bacillaceae; g__Bacillus; s__
556126	10.5803	0.158002	0.30569	1	0	0	0	0.0833333	0	0	0	82.4	k__Bacteria; p__Bacteroidetes; c__Bacteroidia; o__Bacteroidales; f__Bacteroidaceae; g__Bacteroides; s__
1646259	10.5803	0.158002	0.30569	1	0	0	0	0.0833333	0	0	0	18.4	k__Bacteria; p__Proteobacteria; c__Alphaproteobacteria; o__Rickettsiales; f__mitochondria; g__Nelumbo; s__nucifera
301462	10.5803	0.158002	0.30569	1	0	0	0	0.0833333	0	0	0	1.2	k__Bacteria; p__Firmicutes; c__Clostridia; o__Clostridiales; f__Lachnospiraceae; g__Roseburia; s__
271013	10.5803	0.158002	0.30569	1	0	0	0	0.0833333	0	0	0	1.2	k__Bacteria; p__Firmicutes; c__Clostridia; o__Clostridiales; f__; g__; s__
3889296	10.5803	0.158002	0.30569	1	0	0	0	0.0833333	0	0	0	1.2	k__Bacteria; p__Firmicutes; c__Clostridia; o__Clostridiales; f__Lachnospiraceae; g__Roseburia; s__
509773	10.1806	0.178567	0.334472	1	0	18.5	0	0.0833333	2	0	0.25	0	k__Bacteria; p__Firmicutes; c__Bacilli; o__Lactobacillales; f__Streptococcaceae; g__Streptococcus; s__
577170	9.31876	0.230573	0.398372	1	0	0	0	0.0833333	0.25	0	0	4.4	k__Bacteria; p__Bacteroidetes; c__Bacteroidia; o__Bacteroidales; f__Bacteroidaceae; g__Bacteroides; s__
4350694	7.38492	0.389931	0.488848	1	0	0	0	0.0833333	0	28.3333	0	0	k__Bacteria; p__Verrucomicrobia; c__[Spartobacteria]; o__[Chthoniobacterales]; f__[Chthoniobacteraceae]; g__Candidatus Xiphinematobacter; s__
813617	7.38492	0.389931	0.488848	1	0	0	0	0.0833333	0	1	0	0	k__Bacteria; p__Proteobacteria; c__Gammaproteobacteria; o__Pseudomonadales; f__Pseudomonadaceae; g__Pseudomonas; s__
1039477	7.12805	0.41567	0.520934	1	0	0	0	0.0833333	0	0.333333	0	0	k__Bacteria; p__Firmicutes; c__Bacilli; o__Bacillales; f__Staphylococcaceae; g__Staphylococcus; s__epidermidis
542066	5.62917	0.583653	0.701666	1	0	0.25	0	0.0833333	0	0	0.25	0	k__Bacteria; p__Actinobacteria; c__Actinobacteria; o__Actinomycetales; f__; g__; s__
432284	5.46429	0.603495	0.725397	1	0	0.5	0	0.0833333	0	0	0	0	k__Bacteria; p__Cyanobacteria; c__Chloroplast; o__Streptophyta; f__; g__; s__
1005406	5.29268	0.624293	0.735609	1	0	0.25	0	0.0833333	0	0	0	0	k__Bacteria; p__Firmicutes; c__Bacilli; o__Bacillales; f__Staphylococcaceae; g__Staphylococcus; s__aureus
898207	5.29268	0.624293	0.735609	1	0	0.25	0	0.0833333	0	0	0	0	k__Bacteria; p__Firmicutes; c__Bacilli; o__Lactobacillales; f__Carnobacteriaceae; g__Granulicatella; s__
336228	5.29268	0.624293	0.735609	1	0	0.25	0	0.0833333	0	0	0	0	k__Bacteria; p__Firmicutes; c__Clostridia; o__Clostridiales; f__Veillonellaceae; g__Dialister; s__
543491	5.07547	0.650753	0.766213	1	0	0	0	0.0833333	0	0	0.5	0.4	k__Bacteria; p__Actinobacteria; c__Actinobacteria; o__Actinomycetales; f__Micrococcaceae; g__; s__
750840	4.3119	0.743232	0.873294	1	0	0	0	0.0833333	0	0	0	1.2	k__Bacteria; p__Proteobacteria; c__Betaproteobacteria; o__Burkholderiales; f__Comamonadaceae; g__Giesbergeria; s__
185659	4.3119	0.743232	0.873294	1	0	0	0	0.0833333	0	0	0	8	k__Bacteria; p__Firmicutes; c__Clostridia; o__Clostridiales; f__Veillonellaceae; g__Acidaminococcus; s__
276903	4.3119	0.743232	0.873294	1	0	0	0	0.0833333	0	0	0	2.8	k__Bacteria; p__Firmicutes; c__Bacilli; o__Bacillales; f__Bacillaceae; g__; s__
422878	4.3119	0.743232	0.873294	1	0	0	0	0.0833333	0	0	0	0.4	k__Bacteria; p__Firmicutes; c__Clostridia; o__Clostridiales; f__Veillonellaceae; g__Megamonas; s__
272964	4.3119	0.743232	0.873294	1	0	0	0	0.0833333	0	0	0	0.4	k__Bacteria; p__Firmicutes; c__Clostridia; o__Clostridiales; f__; g__; s__
193859	4.3119	0.743232	0.873294	1	0	0	0	0.0833333	0	0	0	0.4	k__Bacteria; p__Bacteroidetes; c__Bacteroidia; o__Bacteroidales; f__Bacteroidaceae; g__Bacteroides; s__
437137	4.3119	0.743232	0.873294	1	0	0	0	0.0833333	0	0	0	3.2	k__Bacteria; p__Proteobacteria; c__Betaproteobacteria; o__Burkholderiales; f__Alcaligenaceae; g__Sutterella; s__
719367	4.3119	0.743232	0.873294	1	0	0	0	0.0833333	0	0	0	0.4	k__Bacteria; p__Proteobacteria; c__Betaproteobacteria; o__Burkholderiales; f__Comamonadaceae; g__; s__
839235	4.3119	0.743232	0.873294	1	0	0	0	0.0833333	0	0	0	1.6	k__Bacteria; p__Proteobacteria; c__Gammaproteobacteria; o__Aeromonadales; f__Aeromonadaceae; g__; s__
264967	4.3119	0.743232	0.873294	1	0	0	0	0.0833333	0	0	0	0.8	k__Bacteria; p__Firmicutes; c__Clostridia; o__Clostridiales; f__Veillonellaceae; g__Megasphaera; s__
4425298	4.3119	0.743232	0.873294	1	0	0	0	0.0833333	0	0	0	0.4	k__Bacteria; p__Firmicutes; c__Bacilli; o__Bacillales; f__[Exiguobacteraceae]; g__; s__
289706	4.3119	0.743232	0.873294	1	0	0	0	0.0833333	0	0	0	0.8	k__Bacteria; p__Firmicutes; c__Clostridia; o__Clostridiales; f__Lachnospiraceae; g__; s__
817140	4.3119	0.743232	0.873294	1	0	0	0	0.0833333	0	0	0	2	k__Bacteria; p__Firmicutes; c__Clostridia; o__Clostridiales; f__Veillonellaceae; g__Megasphaera; s__
274744	4.3119	0.743232	0.873294	1	0	0	0	0.0833333	0	0	0	0.4	k__Bacteria; p__Firmicutes; c__Clostridia; o__Clostridiales; f__Lachnospiraceae; g__; s__
328825	4.3119	0.743232	0.873294	1	0	0	0	0.0833333	0	0	0	0.4	k__Bacteria; p__Firmicutes; c__Clostridia; o__Clostridiales; f__Lachnospiraceae; g__; s__
314406	4.3119	0.743232	0.873294	1	0	0	0	0.0833333	0	0	0	0.8	k__Bacteria; p__Bacteroidetes; c__Bacteroidia; o__Bacteroidales; f__Porphyromonadaceae; g__Parabacteroides; s__
352700	4.3119	0.743232	0.873294	1	0	0	0	0.0833333	0	0	0	2	k__Bacteria; p__Firmicutes; c__Bacilli; o__Bacillales; f__Bacillaceae; g__; s__
586920	4.3119	0.743232	0.873294	1	0	0	0	0.0833333	0	0	0	0.4	k__Bacteria; p__Firmicutes; c__Clostridia; o__Clostridiales; f__Lachnospiraceae; g__; s__
259212	4.3119	0.743232	0.873294	1	0	0	0	0.0833333	0	0	0	0.4	k__Bacteria; p__Firmicutes; c__Clostridia; o__Clostridiales; f__Clostridiaceae; g__; s__
3265556	4.3119	0.743232	0.873294	1	0	0	0	0.0833333	0	0	0	0.4	k__Bacteria; p__Firmicutes; c__Clostridia; o__Clostridiales; f__Lachnospiraceae; g__; s__
593733	4.3119	0.743232	0.873294	1	0	0	0	0.0833333	0	0	0	0.4	k__Bacteria; p__Firmicutes; c__Clostridia; o__Clostridiales; f__; g__; s__
1105502	2.58333	0.920692	0.920692	1	0	0	0	0.0833333	0	0	0	0	k__Bacteria; p__Firmicutes; c__Bacilli; o__Bacillales; f__Bacillaceae; g__Bacillus; s__
203618	2.58333	0.920692	0.920692	1	0	0	0	0.0833333	0	0	0	0	k__Bacteria; p__Actinobacteria; c__Actinobacteria; o__Actinomycetales; f__Streptomycetaceae; g__Streptomyces; s__
164413	2.58333	0.920692	0.920692	1	0	0	0	0.0833333	0	0	0	0	k__Bacteria; p__Firmicutes; c__Bacilli; o__Bacillales; f__Planococcaceae; g__; s__
256121	2.58333	0.920692	0.920692	1	0	0	0	0.0833333	0	0	0	0	k__Bacteria; p__Proteobacteria; c__Betaproteobacteria; o__Burkholderiales; f__Oxalobacteraceae; g__; s__
361839	2.58333	0.920692	0.920692	1	0	0	0	0.0833333	0	0	0	0	k__Bacteria; p__Cyanobacteria; c__Chloroplast; o__Stramenopiles; f__; g__; s__
569728	2.58333	0.920692	0.920692	1	0	0	0	0.0833333	0	0	0	0	k__Bacteria; p__Firmicutes; c__Bacilli; o__Bacillales; f__Paenibacillaceae; g__Paenibacillus; s__
4419154	2.58333	0.920692	0.920692	1	0	0	0	0.0833333	0	0	0	0	k__Bacteria; p__Acidobacteria; c__Acidobacteria-6; o__iii1-15; f__mb2424; g__; s__
744371	2.58333	0.920692	0.920692	1	0	0	0	0.0833333	0	0	0	0	k__Bacteria; p__Proteobacteria; c__Gammaproteobacteria; o__Pseudomonadales; f__Pseudomonadaceae; g__Pseudomonas; s__
244670	2.58333	0.920692	0.920692	1	0	0	0	0.0833333	0	0	0	0	k__Bacteria; p__Acidobacteria; c__Acidobacteria-6; o__iii1-15; f__; g__; s__
128604	2.58333	0.920692	0.920692	1	0	0	0	0.0833333	0	0	0	0	k__Bacteria; p__[Thermi]; c__Deinococci; o__Deinococcales; f__Deinococcaceae; g__Deinococcus; s__
70830	2.58333	0.920692	0.920692	1	0	0	0	0.0833333	0	0	0	0	k__Bacteria; p__Firmicutes; c__Bacilli; o__Bacillales; f__Staphylococcaceae; g__Staphylococcus; s__sciuri
563240	2.58333	0.920692	0.920692	1	0	0	0	0.0833333	0	0	0	0	k__Bacteria; p__Proteobacteria; c__Alphaproteobacteria; o__Sphingomonadales; f__Erythrobacteraceae; g__Erythromicrobium; s__ramosum
3897761	2.58333	0.920692	0.920692	1	0	0	0	0.0833333	0	0	0	0	k__Bacteria; p__Planctomycetes; c__Pla4; o__; f__; g__; s__
253155	2.58333	0.920692	0.920692	1	0	0	0	0.0833333	0	0	0	0	k__Bacteria; p__WS3; c__PRR-12; o__Sediment-1; f__; g__; s__
812021	2.58333	0.920692	0.920692	1	0	0	0	0.0833333	0	0	0	0	k__Bacteria; p__Proteobacteria; c__Betaproteobacteria; o__Burkholderiales; f__Comamonadaceae; g__Rhodoferax; s__
331835	2.58333	0.920692	0.920692	1	0	0	0	0.0833333	0	0	0	0	k__Bacteria; p__Proteobacteria; c__Alphaproteobacteria; o__Rhizobiales; f__Hyphomicrobiaceae; g__Rhodoplanes; s__
818179	2.58333	0.920692	0.920692	1	0	0	0	0.0833333	0	0	0	0	k__Bacteria; p__Acidobacteria; c__Acidobacteria-6; o__iii1-15; f__; g__; s__
4469214	2.58333	0.920692	0.920692	1	0	0	0	0.0833333	0	0	0	0	k__Bacteria; p__Firmicutes; c__Bacilli; o__Bacillales; f__Bacillaceae; g__Bacillus; s__foraminis
557235	2.58333	0.920692	0.920692	1	0	0	0	0.0833333	0	0	0	0	k__Bacteria; p__Firmicutes; c__Bacilli; o__Bacillales; f__Bacillaceae; g__Marinibacillus; s__
1025876	2.58333	0.920692	0.920692	1	0	0	0	0.0833333	0	0	0	0	k__Bacteria; p__Firmicutes; c__Bacilli; o__Bacillales; f__Paenibacillaceae; g__Cohnella; s__
641035	2.58333	0.920692	0.920692	1	0	0	0	0.0833333	0	0	0	0	k__Archaea; p__Crenarchaeota; c__Thaumarchaeota; o__Nitrososphaerales; f__Nitrososphaeraceae; g__Candidatus Nitrososphaera; s__gargensis
555571	2.58333	0.920692	0.920692	1	0	0	0	0.0833333	0	0	0	0	k__Bacteria; p__Planctomycetes; c__Phycisphaerae; o__WD2101; f__; g__; s__
300811	2.58333	0.920692	0.920692	1	0	0	0	0.0833333	0	0	0	0	k__Bacteria; p__Actinobacteria; c__Actinobacteria; o__Actinomycetales; f__Corynebacteriaceae; g__Corynebacterium; s__
342790	2.58333	0.920692	0.920692	1	0	0	0	0.0833333	0	0	0	0	k__Bacteria; p__Acidobacteria; c__Acidobacteria-6; o__iii1-15; f__; g__; s__
818527	2.58333	0.920692	0.920692	1	0	0	0	0.0833333	0	0	0	0	k__Bacteria; p__Proteobacteria; c__Betaproteobacteria; o__Burkholderiales; f__Oxalobacteraceae; g__; s__
153594	2.58333	0.920692	0.920692	1	0	0	0	0.0833333	0	0	0	0	k__Bacteria; p__Actinobacteria; c__Actinobacteria; o__Actinomycetales; f__; g__; s__
621279	2.58333	0.920692	0.920692	1	0	0	0	0.0833333	0	0	0	0	k__Bacteria; p__Actinobacteria; c__Actinobacteria; o__Actinomycetales; f__Micrococcaceae; g__Nesterenkonia; s__
579413	2.58333	0.920692	0.920692	1	0	0	0	0.0833333	0	0	0	0	k__Bacteria; p__Proteobacteria; c__Betaproteobacteria; o__; f__; g__; s__
156035	2.58333	0.920692	0.920692	1	0	0	0	0.0833333	0	0	0	0	k__Bacteria; p__Bacteroidetes; c__[Saprospirae]; o__[Saprospirales]; f__Chitinophagaceae; g__Segetibacter; s__
2867530	2.58333	0.920692	0.920692	1	0	0	0	0.0833333	0	0	0	0	k__Bacteria; p__Planctomycetes; c__vadinHA49; o__DH61; f__; g__; s__
4449011	2.58333	0.920692	0.920692	1	0	0	0	0.0833333	0	0	0	0	k__Bacteria; p__Firmicutes; c__Bacilli; o__Bacillales; f__Planococcaceae; g__Paenisporosarcina; s__
298835	2.58333	0.920692	0.920692	1	0	0	0	0.0833333	0	0	0	0	k__Bacteria; p__Actinobacteria; c__Actinobacteria; o__Actinomycetales; f__; g__; s__
689602	2.58333	0.920692	0.920692	1	0	0	0	0.0833333	0	0	0	0	k__Bacteria; p__Firmicutes; c__Bacilli; o__Bacillales; f__Bacillaceae; g__Bacillus; s__
48487	2.58333	0.920692	0.920692	1	0	0	0	0.0833333	0	0	0	0	k__Bacteria; p__Proteobacteria; c__Deltaproteobacteria; o__Myxococcales; f__; g__; s__
4354149	2.58333	0.920692	0.920692	1	0	0	0	0.0833333	0	0	0	0	k__Bacteria; p__Actinobacteria; c__Actinobacteria; o__Actinomycetales; f__Micrococcaceae; g__Arthrobacter; s__
252995	2.58333	0.920692	0.920692	1	0	0	0	0.0833333	0	0	0	0	k__Bacteria; p__Firmicutes; c__Bacilli; o__Bacillales; f__Bacillaceae; g__; s__
354741	2.58333	0.920692	0.920692	1	0	0	0	0.0833333	0	0	0	0	k__Bacteria; p__Firmicutes; c__Clostridia; o__Clostridiales; f__Ruminococcaceae; g__; s__
711184	2.58333	0.920692	0.920692	1	0	0	0	0.0833333	0	0	0	0	k__Bacteria; p__Firmicutes; c__Bacilli; o__Bacillales; f__Staphylococcaceae; g__Staphylococcus; s__
638076	2.58333	0.920692	0.920692	1	0	0	0	0.0833333	0	0	0	0	k__Bacteria; p__Firmicutes; c__Bacilli; o__Bacillales; f__Paenibacillaceae; g__Paenibacillus; s__chondroitinus
1058844	2.58333	0.920692	0.920692	1	0	0	0	0.0833333	0	0	0	0	k__Bacteria; p__Proteobacteria; c__Alphaproteobacteria; o__Sphingomonadales; f__Sphingomonadaceae; g__; s__
736463	2.58333	0.920692	0.920692	1	0	0	0	0.0833333	0	0	0	0	k__Bacteria; p__Acidobacteria; c__Solibacteres; o__Solibacterales; f__Solibacteraceae; g__Candidatus Solibacter; s__
275701	2.58333	0.920692	0.920692	1	0	0	0	0.0833333	0	0	0	0	k__Bacteria; p__Actinobacteria; c__Actinobacteria; o__Actinomycetales; f__Streptomycetaceae; g__Streptomyces; s__scabrisporus
1086934	2.58333	0.920692	0.920692	1	0	0	0	0.0833333	0	0	0	0	k__Bacteria; p__Actinobacteria; c__Actinobacteria; o__Actinomycetales; f__Pseudonocardiaceae; g__; s__
1105022	2.58333	0.920692	0.920692	1	0	0	0	0.0833333	0	0	0	0	k__Bacteria; p__Proteobacteria; c__Deltaproteobacteria; o__Desulfobacterales; f__Desulfobacteraceae; g__; s__
321618	2.58333	0.920692	0.920692	1	0	0	0	0.0833333	0	0	0	0	k__Bacteria; p__Firmicutes; c__Bacilli; o__Bacillales; f__Bacillaceae; g__Bacillus; s__
1123233	2.58333	0.920692	0.920692	1	0	0	0	0.0833333	0	0	0	0	k__Bacteria; p__Proteobacteria; c__Betaproteobacteria; o__Burkholderiales; f__Comamonadaceae; g__; s__
866926	2.58333	0.920692	0.920692	1	0	0	0	0.0833333	0	0	0	0	k__Bacteria; p__Actinobacteria; c__Actinobacteria; o__Actinomycetales; f__Nocardioidaceae; g__; s__
240403	2.58333	0.920692	0.920692	1	0	0	0	0.0833333	0	0	0	0	k__Bacteria; p__Acidobacteria; c__iii1-8; o__DS-18; f__; g__; s__
266211	2.58333	0.920692	0.920692	1	0	0	0	0.0833333	0	0	0	0	k__Bacteria; p__Proteobacteria; c__Betaproteobacteria; o__Burkholderiales; f__Oxalobacteraceae; g__; s__
540478	2.58333	0.920692	0.920692	1	0	0	0	0.0833333	0	0	0	0	k__Bacteria; p__Firmicutes; c__Bacilli; o__Bacillales; f__Bacillaceae; g__Bacillus; s__selenatarsenatis
4437903	2.58333	0.920692	0.920692	1	0	0	0	0.0833333	0	0	0	0	k__Bacteria; p__Proteobacteria; c__Gammaproteobacteria; o__Xanthomonadales; f__Sinobacteraceae; g__; s__
4393701	2.58333	0.920692	0.920692	1	0	0	0	0.0833333	0	0	0	0	k__Bacteria; p__Proteobacteria; c__Betaproteobacteria; o__Burkholderiales; f__; g__; s__
4313541	2.58333	0.920692	0.920692	1	0	0	0	0.0833333	0	0	0	0	k__Bacteria; p__Actinobacteria; c__Acidimicrobiia; o__Acidimicrobiales; f__; g__; s__
2315543	2.58333	0.920692	0.920692	1	0	0	0	0.0833333	0	0	0	0	k__Bacteria; p__Acidobacteria; c__[Chloracidobacteria]; o__DS-100; f__; g__; s__
661494	2.58333	0.920692	0.920692	1	0	0	0	0.0833333	0	0	0	0	k__Bacteria; p__Proteobacteria; c__Alphaproteobacteria; o__Rhizobiales; f__Hyphomicrobiaceae; g__Rhodoplanes; s__
4355424	2.58333	0.920692	0.920692	1	0	0	0	0.0833333	0	0	0	0	k__Bacteria; p__Actinobacteria; c__Actinobacteria; o__Actinomycetales; f__Streptomycetaceae; g__Streptomyces; s__
4329776	2.58333	0.920692	0.920692	1	0	0	0	0.0833333	0	0	0	0	k__Bacteria; p__Firmicutes; c__Clostridia; o__Clostridiales; f__Lachnospiraceae; g__Coprococcus; s__
546403	2.58333	0.920692	0.920692	1	0	0	0	0.0833333	0	0	0	0	k__Bacteria; p__Proteobacteria; c__Betaproteobacteria; o__Burkholderiales; f__Oxalobacteraceae; g__Collimonas; s__
554193	2.58333	0.920692	0.920692	1	0	0	0	0.0833333	0	0	0	0	k__Bacteria; p__Firmicutes; c__Bacilli; o__Bacillales; f__; g__; s__
356536	2.58333	0.920692	0.920692	1	0	0	0	0.0833333	0	0	0	0	k__Bacteria; p__Firmicutes; c__Clostridia; o__Clostridiales; f__Ruminococcaceae; g__; s__
4336686	2.58333	0.920692	0.920692	1	0	0	0	0.0833333	0	0	0	0	k__Bacteria; p__Actinobacteria; c__Actinobacteria; o__Actinomycetales; f__Streptomycetaceae; g__; s__
362790	2.58333	0.920692	0.920692	1	0	0	0	0.0833333	0	0	0	0	k__Bacteria; p__Actinobacteria; c__Actinobacteria; o__Actinomycetales; f__Micrococcaceae; g__Arthrobacter; s__
4302937	2.58333	0.920692	0.920692	1	0	0	0	0.0833333	0	0	0	0	k__Bacteria; p__Proteobacteria; c__Alphaproteobacteria; o__Rhodospirillales; f__Rhodospirillaceae; g__; s__
925027	2.58333	0.920692	0.920692	1	0	0	0	0.0833333	0	0	0	0	k__Bacteria; p__Actinobacteria; c__Thermoleophilia; o__Gaiellales; f__Gaiellaceae; g__; s__
313247	2.58333	0.920692	0.920692	1	0	0	0	0.0833333	0	0	0	0	k__Bacteria; p__Firmicutes; c__Clostridia; o__Clostridiales; f__; g__; s__
1131157	2.58333	0.920692	0.920692	1	0	0	0	0.0833333	0	0	0	0	k__Bacteria; p__Proteobacteria; c__Alphaproteobacteria; o__Sphingomonadales; f__Sphingomonadaceae; g__Sphingomonas; s__
591699	2.58333	0.920692	0.920692	1	0	0	0	0.0833333	0	0	0	0	k__Bacteria; p__Proteobacteria; c__Alphaproteobacteria; o__Rhizobiales; f__Methylobacteriaceae; g__Methylobacterium; s__adhaesivum
4453535	2.58333	0.920692	0.920692	1	0	0	0	0.0833333	0	0	0	0	k__Bacteria; p__Firmicutes; c__Bacilli; o__Gemellales; f__Gemellaceae; g__; s__
503174	2.58333	0.920692	0.920692	1	0	0	0	0.0833333	0	0	0	0	k__Bacteria; p__Actinobacteria; c__Actinobacteria; o__Actinomycetales; f__Corynebacteriaceae; g__Corynebacterium; s__
3329053	2.58333	0.920692	0.920692	1	0	0	0	0.0833333	0	0	0	0	k__Bacteria; p__Actinobacteria; c__Actinobacteria; o__Actinomycetales; f__Streptomycetaceae; g__Streptomyces; s__
3327541	2.58333	0.920692	0.920692	1	0	0	0	0.0833333	0	0	0	0	k__Bacteria; p__Firmicutes; c__Bacilli; o__Bacillales; f__Bacillaceae; g__Anoxybacillus; s__kestanbolensis
564678	2.58333	0.920692	0.920692	1	0	0	0	0.0833333	0	0	0	0	k__Bacteria; p__Proteobacteria; c__Gammaproteobacteria; o__Pseudomonadales; f__Pseudomonadaceae; g__Pseudomonas; s__
1532107	2.58333	0.920692	0.920692	1	0	0	0	0.0833333	0	0	0	0	k__Bacteria; p__Firmicutes; c__Bacilli; o__Bacillales; f__Bacillaceae; g__Bacillus; s__mycoides
4422388	2.58333	0.920692	0.920692	1	0	0	0	0.0833333	0	0	0	0	k__Bacteria; p__Proteobacteria; c__Gammaproteobacteria; o__Pseudomonadales; f__Pseudomonadaceae; g__Pseudomonas; s__
199268	2.58333	0.920692	0.920692	1	0	0	0	0.0833333	0	0	0	0	k__Bacteria; p__Firmicutes; c__Clostridia; o__Clostridiales; f__Clostridiaceae; g__; s__
939457	2.58333	0.920692	0.920692	1	0	0	0	0.0833333	0	0	0	0	k__Bacteria; p__Gemmatimonadetes; c__Gemm-2; o__; f__; g__; s__
815724	2.58333	0.920692	0.920692	1	0	0	0	0.0833333	0	0	0	0	k__Bacteria; p__Actinobacteria; c__Actinobacteria; o__Actinomycetales; f__Micromonosporaceae; g__; s__
283225	2.58333	0.920692	0.920692	1	0	0	0	0.0833333	0	0	0	0	k__Bacteria; p__Verrucomicrobia; c__[Spartobacteria]; o__[Chthoniobacterales]; f__[Chthoniobacteraceae]; g__DA101; s__
4470236	2.58333	0.920692	0.920692	1	0	0	0	0.0833333	0	0	0	0	k__Bacteria; p__Proteobacteria; c__Gammaproteobacteria; o__Pseudomonadales; f__Pseudomonadaceae; g__Pseudomonas; s__
4317009	2.58333	0.920692	0.920692	1	0	0	0	0.0833333	0	0	0	0	k__Bacteria; p__Firmicutes; c__Bacilli; o__Bacillales; f__Bacillaceae; g__Bacillus; s__
777771	2.58333	0.920692	0.920692	1	0	0	0	0.0833333	0	0	0	0	k__Bacteria; p__Actinobacteria; c__Actinobacteria; o__Actinomycetales; f__Micrococcaceae; g__; s__
3412843	2.58333	0.920692	0.920692	1	0	0	0	0.0833333	0	0	0	0	k__Bacteria; p__Proteobacteria; c__Alphaproteobacteria; o__Rhodospirillales; f__Rhodospirillaceae; g__; s__
536521	2.58333	0.920692	0.920692	1	0	0	0	0.0833333	0	0	0	0	k__Bacteria; p__Proteobacteria; c__Alphaproteobacteria; o__Rhodobacterales; f__Rhodobacteraceae; g__Rhodobacter; s__
244000	2.58333	0.920692	0.920692	1	0	0	0	0.0833333	0	0	0	0	k__Bacteria; p__Actinobacteria; c__Actinobacteria; o__Actinomycetales; f__Pseudonocardiaceae; g__Amycolatopsis; s__
704267	2.58333	0.920692	0.920692	1	0	0	0	0.0833333	0	0	0	0	k__Bacteria; p__Proteobacteria; c__Alphaproteobacteria; o__Sphingomonadales; f__Sphingomonadaceae; g__; s__
1143446	2.58333	0.920692	0.920692	1	0	0	0	0.0833333	0	0	0	0	k__Bacteria; p__Actinobacteria; c__Actinobacteria; o__Actinomycetales; f__Streptomycetaceae; g__Streptomyces; s__
4303162	2.58333	0.920692	0.920692	1	0	0	0	0.0833333	0	0	0	0	k__Bacteria; p__Actinobacteria; c__Actinobacteria; o__Actinomycetales; f__Pseudonocardiaceae; g__Pseudonocardia; s__
4303163	2.58333	0.920692	0.920692	1	0	0	0	0.0833333	0	0	0	0	k__Bacteria; p__Actinobacteria; c__Actinobacteria; o__Actinomycetales; f__Pseudonocardiaceae; g__Pseudonocardia; s__
365828	2.58333	0.920692	0.920692	1	0	0	0	0.0833333	0	0	0	0	k__Bacteria; p__Actinobacteria; c__Actinobacteria; o__Actinomycetales; f__Nocardioidaceae; g__; s__
1052451	2.58333	0.920692	0.920692	1	0	0	0	0.0833333	0	0	0	0	k__Bacteria; p__Planctomycetes; c__Planctomycetia; o__Gemmatales; f__Isosphaeraceae; g__; s__
2607184	2.58333	0.920692	0.920692	1	0	0	0	0.0833333	0	0	0	0	k__Bacteria; p__Proteobacteria; c__Betaproteobacteria; o__Burkholderiales; f__Comamonadaceae; g__Delftia; s__
226743	2.58333	0.920692	0.920692	1	0	0	0	0.0833333	0	0	0	0	k__Bacteria; p__Acidobacteria; c__[Chloracidobacteria]; o__RB41; f__; g__; s__
928538	2.58333	0.920692	0.920692	1	0	0	0	0.0833333	0	0	0	0	k__Bacteria; p__Firmicutes; c__Bacilli; o__Bacillales; f__Staphylococcaceae; g__Staphylococcus; s__
157614	2.58333	0.920692	0.920692	1	0	0	0	0.0833333	0	0	0	0	k__Bacteria; p__Proteobacteria; c__Alphaproteobacteria; o__Rhizobiales; f__Rhizobiaceae; g__Agrobacterium; s__
4322536	2.58333	0.920692	0.920692	1	0	0	0	0.0833333	0	0	0	0	k__Bacteria; p__Acidobacteria; c__[Chloracidobacteria]; o__RB41; f__; g__; s__
4408040	2.58333	0.920692	0.920692	1	0	0	0	0.0833333	0	0	0	0	k__Bacteria; p__Firmicutes; c__Bacilli; o__Bacillales; f__; g__; s__
1113997	2.58333	0.920692	0.920692	1	0	0	0	0.0833333	0	0	0	0	k__Bacteria; p__Firmicutes; c__Bacilli; o__Bacillales; f__[Exiguobacteraceae]; g__Exiguobacterium; s__
591304	2.58333	0.920692	0.920692	1	0	0	0	0.0833333	0	0	0	0	k__Bacteria; p__Firmicutes; c__Bacilli; o__Bacillales; f__Bacillaceae; g__Bacillus; s__
157866	2.58333	0.920692	0.920692	1	0	0	0	0.0833333	0	0	0	0	k__Bacteria; p__Firmicutes; c__Bacilli; o__Bacillales; f__Bacillaceae; g__Bacillus; s__
789011	2.58333	0.920692	0.920692	1	0	0	0	0.0833333	0	0	0	0	k__Bacteria; p__Proteobacteria; c__Betaproteobacteria; o__Burkholderiales; f__Oxalobacteraceae; g__Polynucleobacter; s__
343120	2.58333	0.920692	0.920692	1	0	0	0	0.0833333	0	0	0	0	k__Bacteria; p__Proteobacteria; c__Betaproteobacteria; o__Rhodocyclales; f__Rhodocyclaceae; g__Zoogloea; s__
2534141	2.58333	0.920692	0.920692	1	0	0	0	0.0833333	0	0	0	0	k__Bacteria; p__Proteobacteria; c__Gammaproteobacteria; o__Pseudomonadales; f__Pseudomonadaceae; g__Pseudomonas; s__
113950	2.58333	0.920692	0.920692	1	0	0	0	0.0833333	0	0	0	0	k__Bacteria; p__Acidobacteria; c__iii1-8; o__DS-18; f__; g__; s__
1746395	2.58333	0.920692	0.920692	1	0	0	0	0.0833333	0	0	0	0	k__Bacteria; p__Proteobacteria; c__Alphaproteobacteria; o__Rhizobiales; f__; g__; s__
926712	2.58333	0.920692	0.920692	1	0	0	0	0.0833333	0	0	0	0	k__Bacteria; p__Firmicutes; c__Clostridia; o__Clostridiales; f__[Tissierellaceae]; g__Peptoniphilus; s__
1141382	2.58333	0.920692	0.920692	1	0	0	0	0.0833333	0	0	0	0	k__Bacteria; p__Proteobacteria; c__Gammaproteobacteria; o__Xanthomonadales; f__Xanthomonadaceae; g__Lysobacter; s__
751973	2.58333	0.920692	0.920692	1	0	0	0	0.0833333	0	0	0	0	k__Bacteria; p__Proteobacteria; c__Gammaproteobacteria; o__Pseudomonadales; f__Pseudomonadaceae; g__Pseudomonas; s__
848392	2.58333	0.920692	0.920692	1	0	0	0	0.0833333	0	0	0	0	k__Bacteria; p__Bacteroidetes; c__[Saprospirae]; o__[Saprospirales]; f__Chitinophagaceae; g__; s__
4305674	2.58333	0.920692	0.920692	1	0	0	0	0.0833333	0	0	0	0	k__Bacteria; p__Proteobacteria; c__Alphaproteobacteria; o__Rickettsiales; f__; g__; s__
588343	2.58333	0.920692	0.920692	1	0	0	0	0.0833333	0	0	0	0	k__Bacteria; p__BRC1; c__PRR-11; o__; f__; g__; s__
593358	2.58333	0.920692	0.920692	1	0	0	0	0.0833333	0	0	0	0	k__Bacteria; p__Proteobacteria; c__Deltaproteobacteria; o__Myxococcales; f__; g__; s__
636630	2.58333	0.920692	0.920692	1	0	0	0	0.0833333	0	0	0	0	k__Bacteria; p__Acidobacteria; c__Acidobacteria-6; o__iii1-15; f__; g__; s__
4461938	2.58333	0.920692	0.920692	1	0	0	0	0.0833333	0	0	0	0	k__Bacteria; p__Proteobacteria; c__Gammaproteobacteria; o__Pseudomonadales; f__Pseudomonadaceae; g__Pseudomonas; s__
237863	2.58333	0.920692	0.920692	1	0	0	0	0.0833333	0	0	0	0	k__Bacteria; p__Proteobacteria; c__Gammaproteobacteria; o__Alteromonadales; f__J115; g__; s__
248740	2.58333	0.920692	0.920692	1	0	0	0	0.0833333	0	0	0	0	k__Bacteria; p__Firmicutes; c__Clostridia; o__Clostridiales; f__Clostridiaceae; g__Clostridium; s__pasteurianum
189772	2.58333	0.920692	0.920692	1	0	0	0	0.0833333	0	0	0	0	k__Bacteria; p__Firmicutes; c__Bacilli; o__Bacillales; f__Bacillaceae; g__Bacillus; s__halodurans
945953	2.58333	0.920692	0.920692	1	0	0	0	0.0833333	0	0	0	0	k__Bacteria; p__Proteobacteria; c__Gammaproteobacteria; o__Pseudomonadales; f__Moraxellaceae; g__Enhydrobacter; s__aerosaccus
510320	2.58333	0.920692	0.920692	1	0	0	0	0.0833333	0	0	0	0	k__Bacteria; p__Proteobacteria; c__Alphaproteobacteria; o__Rhizobiales; f__; g__; s__
235834	2.58333	0.920692	0.920692	1	0	0	0	0.0833333	0	0	0	0	k__Bacteria; p__Actinobacteria; c__Actinobacteria; o__Actinomycetales; f__Streptomycetaceae; g__Streptomyces; s__
247242	2.58333	0.920692	0.920692	1	0	0	0	0.0833333	0	0	0	0	k__Bacteria; p__Actinobacteria; c__Actinobacteria; o__Actinomycetales; f__Streptomycetaceae; g__Streptomyces; s__
714339	2.58333	0.920692	0.920692	1	0	0	0	0.0833333	0	0	0	0	k__Bacteria; p__Firmicutes; c__Bacilli; o__Bacillales; f__Bacillaceae; g__Bacillus; s__saliphilus
772116	2.58333	0.920692	0.920692	1	0	0	0	0.0833333	0	0	0	0	k__Bacteria; p__Firmicutes; c__Bacilli; o__Bacillales; f__Bacillaceae; g__Bacillus; s__selenatarsenatis
580563	2.58333	0.920692	0.920692	1	0	0	0	0.0833333	0	0	0	0	k__Bacteria; p__Proteobacteria; c__Gammaproteobacteria; o__Pseudomonadales; f__Pseudomonadaceae; g__; s__
4382176	2.58333	0.920692	0.920692	1	0	0	0	0.0833333	0	0	0	0	k__Bacteria; p__Proteobacteria; c__Alphaproteobacteria; o__Rhodospirillales; f__Rhodospirillaceae; g__; s__
100737	2.58333	0.920692	0.920692	1	0	0	0	0.0833333	0	0	0	0	k__Bacteria; p__Verrucomicrobia; c__Opitutae; o__Opitutales; f__Opitutaceae; g__; s__
878663	2.58333	0.920692	0.920692	1	0	0	0	0.0833333	0	0	0	0	k__Bacteria; p__Proteobacteria; c__Alphaproteobacteria; o__Sphingomonadales; f__Sphingomonadaceae; g__; s__
90766	2.58333	0.920692	0.920692	1	0	0	0	0.0833333	0	0	0	0	k__Bacteria; p__Chloroflexi; c__Thermomicrobia; o__JG30-KF-CM45; f__; g__; s__
1654477	2.58333	0.920692	0.920692	1	0	0	0	0.0833333	0	0	0	0	k__Bacteria; p__Fusobacteria; c__Fusobacteriia; o__Fusobacteriales; f__Fusobacteriaceae; g__Fusobacterium; s__
108909	2.58333	0.920692	0.920692	1	0	0	0	0.0833333	0	0	0	0	k__Bacteria; p__Proteobacteria; c__Gammaproteobacteria; o__Pseudomonadales; f__Pseudomonadaceae; g__Pseudomonas; s__
827285	2.58333	0.920692	0.920692	1	0	0	0	0.0833333	0	0	0	0	k__Bacteria; p__Proteobacteria; c__Alphaproteobacteria; o__Rhizobiales; f__Hyphomicrobiaceae; g__Devosia; s__
786708	2.58333	0.920692	0.920692	1	0	0	0	0.0833333	0	0	0	0	k__Bacteria; p__Proteobacteria; c__Gammaproteobacteria; o__Enterobacteriales; f__Enterobacteriaceae; g__; s__
145480	2.58333	0.920692	0.920692	1	0	0	0	0.0833333	0	0	0	0	k__Bacteria; p__Proteobacteria; c__Gammaproteobacteria; o__Alteromonadales; f__OM60; g__; s__
88266	2.58333	0.920692	0.920692	1	0	0	0	0.0833333	0	0	0	0	k__Bacteria; p__Proteobacteria; c__Alphaproteobacteria; o__Sphingomonadales; f__Erythrobacteraceae; g__; s__
857556	2.58333	0.920692	0.920692	1	0	0	0	0.0833333	0	0	0	0	k__Bacteria; p__Firmicutes; c__Bacilli; o__Bacillales; f__Planococcaceae; g__; s__
193536	2.58333	0.920692	0.920692	1	0	0	0	0.0833333	0	0	0	0	k__Bacteria; p__Actinobacteria; c__Actinobacteria; o__Actinomycetales; f__Cellulomonadaceae; g__; s__
420127	2.58333	0.920692	0.920692	1	0	0	0	0.0833333	0	0	0	0	k__Bacteria; p__Actinobacteria; c__Actinobacteria; o__Actinomycetales; f__Corynebacteriaceae; g__Corynebacterium; s__
208352	2.58333	0.920692	0.920692	1	0	0	0	0.0833333	0	0	0	0	k__Bacteria; p__Firmicutes; c__Bacilli; o__Bacillales; f__Paenibacillaceae; g__Paenibacillus; s__
619848	2.58333	0.920692	0.920692	1	0	0	0	0.0833333	0	0	0	0	k__Bacteria; p__Acidobacteria; c__[Chloracidobacteria]; o__RB41; f__; g__; s__
584249	2.58333	0.920692	0.920692	1	0	0	0	0.0833333	0	0	0	0	k__Bacteria; p__Actinobacteria; c__Actinobacteria; o__Actinomycetales; f__Micromonosporaceae; g__; s__
142429	2.58333	0.920692	0.920692	1	0	0	0	0.0833333	0	0	0	0	k__Bacteria; p__Firmicutes; c__Bacilli; o__Bacillales; f__Bacillaceae; g__Bacillus; s__flexus
4412819	2.58333	0.920692	0.920692	1	0	0	0	0.0833333	0	0	0	0	k__Bacteria; p__Actinobacteria; c__Actinobacteria; o__Actinomycetales; f__Streptomycetaceae; g__Streptomyces; s__
1127882	2.58333	0.920692	0.920692	1	0	0	0	0.0833333	0	0	0	0	k__Bacteria; p__Proteobacteria; c__Alphaproteobacteria; o__Sphingomonadales; f__Sphingomonadaceae; g__Sphingopyxis; s__
749958	2.58333	0.920692	0.920692	1	0	0	0	0.0833333	0	0	0	0	k__Bacteria; p__Proteobacteria; c__Alphaproteobacteria; o__Rhizobiales; f__Hyphomicrobiaceae; g__Rhodoplanes; s__
4478861	2.58333	0.920692	0.920692	1	0	0	0	0.0833333	0	0	0	0	k__Bacteria; p__Proteobacteria; c__Gammaproteobacteria; o__Pseudomonadales; f__Pseudomonadaceae; g__Pseudomonas; s__veronii
303838	2.58333	0.920692	0.920692	1	0	0	0	0.0833333	0	0	0	0	k__Bacteria; p__Firmicutes; c__Bacilli; o__Lactobacillales; f__Enterococcaceae; g__Enterococcus; s__
305400	2.58333	0.920692	0.920692	1	0	0	0	0.0833333	0	0	0	0	k__Bacteria; p__Acidobacteria; c__Acidobacteria-6; o__iii1-15; f__; g__; s__
155535	2.58333	0.920692	0.920692	1	0	0	0	0.0833333	0	0	0	0	k__Bacteria; p__Firmicutes; c__Bacilli; o__Bacillales; f__Bacillaceae; g__Bacillus; s__
572351	2.58333	0.920692	0.920692	1	0	0	0	0.0833333	0	0	0	0	k__Bacteria; p__Firmicutes; c__Bacilli; o__Bacillales; f__Paenibacillaceae; g__Paenibacillus; s__
289441	2.58333	0.920692	0.920692	1	0	0	0	0.0833333	0	0	0	0	k__Bacteria; p__Proteobacteria; c__Gammaproteobacteria; o__Pseudomonadales; f__Pseudomonadaceae; g__Pseudomonas; s__veronii
1113670	2.58333	0.920692	0.920692	1	0	0	0	0.0833333	0	0	0	0	k__Bacteria; p__Verrucomicrobia; c__[Spartobacteria]; o__[Chthoniobacterales]; f__[Chthoniobacteraceae]; g__DA101; s__
207216	2.58333	0.920692	0.920692	1	0	0	0	0.0833333	0	0	0	0	k__Bacteria; p__Proteobacteria; c__Alphaproteobacteria; o__Rhizobiales; f__Hyphomicrobiaceae; g__Rhodoplanes; s__
216350	2.58333	0.920692	0.920692	1	0	0	0	0.0833333	0	0	0	0	k__Bacteria; p__Bacteroidetes; c__[Saprospirae]; o__[Saprospirales]; f__Chitinophagaceae; g__; s__
4966	2.58333	0.920692	0.920692	1	0	0	0	0.0833333	0	0	0	0	k__Bacteria; p__Proteobacteria; c__Alphaproteobacteria; o__Rhizobiales; f__Bradyrhizobiaceae; g__Bradyrhizobium; s__
13233	2.58333	0.920692	0.920692	1	0	0	0	0.0833333	0	0	0	0	k__Bacteria; p__Actinobacteria; c__Actinobacteria; o__Actinomycetales; f__Mycobacteriaceae; g__Mycobacterium; s__
583233	2.58333	0.920692	0.920692	1	0	0	0	0.0833333	0	0	0	0	k__Bacteria; p__Planctomycetes; c__Planctomycetia; o__Pirellulales; f__Pirellulaceae; g__; s__
993769	2.58333	0.920692	0.920692	1	0	0	0	0.0833333	0	0	0	0	k__Bacteria; p__Firmicutes; c__Bacilli; o__Bacillales; f__Staphylococcaceae; g__Staphylococcus; s__epidermidis
1067651	2.58333	0.920692	0.920692	1	0	0	0	0.0833333	0	0	0	0	k__Bacteria; p__Firmicutes; c__Bacilli; o__Bacillales; f__Paenibacillaceae; g__Paenibacillus; s__
818803	2.58333	0.920692	0.920692	1	0	0	0	0.0833333	0	0	0	0	k__Bacteria; p__Proteobacteria; c__Deltaproteobacteria; o__NB1-j; f__MND4; g__; s__
545016	2.58333	0.920692	0.920692	1	0	0	0	0.0833333	0	0	0	0	k__Bacteria; p__Bacteroidetes; c__[Saprospirae]; o__[Saprospirales]; f__Chitinophagaceae; g__; s__
320222	2.58333	0.920692	0.920692	1	0	0	0	0.0833333	0	0	0	0	k__Bacteria; p__Proteobacteria; c__Betaproteobacteria; o__Burkholderiales; f__Comamonadaceae; g__; s__
1091084	2.58333	0.920692	0.920692	1	0	0	0	0.0833333	0	0	0	0	k__Bacteria; p__Firmicutes; c__Bacilli; o__Bacillales; f__[Exiguobacteraceae]; g__Exiguobacterium; s__
366926	2.58333	0.920692	0.920692	1	0	0	0	0.0833333	0	0	0	0	k__Bacteria; p__Firmicutes; c__Bacilli; o__Bacillales; f__Bacillaceae; g__; s__
827026	2.58333	0.920692	0.920692	1	0	0	0	0.0833333	0	0	0	0	k__Bacteria; p__Proteobacteria; c__Gammaproteobacteria; o__Pseudomonadales; f__Pseudomonadaceae; g__Pseudomonas; s__
913867	2.58333	0.920692	0.920692	1	0	0	0	0.0833333	0	0	0	0	k__Bacteria; p__Proteobacteria; c__Gammaproteobacteria; o__Pseudomonadales; f__Moraxellaceae; g__Acinetobacter; s__schindleri
4319591	2.58333	0.920692	0.920692	1	0	0	0	0.0833333	0	0	0	0	k__Bacteria; p__Acidobacteria; c__iii1-8; o__DS-18; f__; g__; s__
3863098	2.58333	0.920692	0.920692	1	0	0	0	0.0833333	0	0	0	0	k__Bacteria; p__Proteobacteria; c__Gammaproteobacteria; o__Xanthomonadales; f__Sinobacteraceae; g__Steroidobacter; s__
5740	2.58333	0.920692	0.920692	1	0	0	0	0.0833333	0	0	0	0	k__Bacteria; p__Proteobacteria; c__Alphaproteobacteria; o__Rhodobacterales; f__Rhodobacteraceae; g__Paracoccus; s__
13214	2.58333	0.920692	0.920692	1	0	0	0	0.0833333	0	0	0	0	k__Bacteria; p__Actinobacteria; c__Actinobacteria; o__Actinomycetales; f__Mycobacteriaceae; g__Mycobacterium; s__
1110212	2.58333	0.920692	0.920692	1	0	0	0	0.0833333	0	0	0	0	k__Bacteria; p__Proteobacteria; c__Alphaproteobacteria; o__Rhodobacterales; f__Hyphomonadaceae; g__; s__
2565173	2.58333	0.920692	0.920692	1	0	0	0	0.0833333	0	0	0	0	k__Bacteria; p__Verrucomicrobia; c__Opitutae; o__Opitutales; f__Opitutaceae; g__Opitutus; s__
4350562	2.58333	0.920692	0.920692	1	0	0	0	0.0833333	0	0	0	0	k__Bacteria; p__Firmicutes; c__Bacilli; o__Bacillales; f__; g__; s__
151011	2.58333	0.920692	0.920692	1	0	0	0	0.0833333	0	0	0	0	k__Bacteria; p__Planctomycetes; c__Planctomycetia; o__Gemmatales; f__Gemmataceae; g__; s__
699876	2.58333	0.920692	0.920692	1	0	0	0	0.0833333	0	0	0	0	k__Bacteria; p__Proteobacteria; c__Alphaproteobacteria; o__Rhizobiales; f__Hyphomicrobiaceae; g__Rhodoplanes; s__
257001	2.58333	0.920692	0.920692	1	0	0	0	0.0833333	0	0	0	0	k__Bacteria; p__Actinobacteria; c__Actinobacteria; o__Actinomycetales; f__Streptomycetaceae; g__; s__
309002	2.58333	0.920692	0.920692	1	0	0	0	0.0833333	0	0	0	0	k__Bacteria; p__Acidobacteria; c__Acidobacteria-6; o__iii1-15; f__; g__; s__
2589305	2.58333	0.920692	0.920692	1	0	0	0	0.0833333	0	0	0	0	k__Bacteria; p__Proteobacteria; c__Gammaproteobacteria; o__Pseudomonadales; f__Pseudomonadaceae; g__Pseudomonas; s__veronii
622731	2.58333	0.920692	0.920692	1	0	0	0	0.0833333	0	0	0	0	k__Bacteria; p__Proteobacteria; c__Alphaproteobacteria; o__Rhodospirillales; f__Rhodospirillaceae; g__; s__
4465158	2.58333	0.920692	0.920692	1	0	0	0	0.0833333	0	0	0	0	k__Bacteria; p__Proteobacteria; c__Alphaproteobacteria; o__Sphingomonadales; f__Sphingomonadaceae; g__Kaistobacter; s__
3625859	2.58333	0.920692	0.920692	1	0	0	0	0.0833333	0	0	0	0	k__Bacteria; p__Proteobacteria; c__Alphaproteobacteria; o__Sphingomonadales; f__Sphingomonadaceae; g__Sphingomonas; s__
315430	2.58333	0.920692	0.920692	1	0	0	0	0.0833333	0	0	0	0	k__Bacteria; p__Bacteroidetes; c__Bacteroidia; o__Bacteroidales; f__S24-7; g__; s__
665808	2.58333	0.920692	0.920692	1	0	0	0	0.0833333	0	0	0	0	k__Bacteria; p__Acidobacteria; c__Acidobacteriia; o__Acidobacteriales; f__Koribacteraceae; g__; s__
347685	2.58333	0.920692	0.920692	1	0	0	0	0.0833333	0	0	0	0	k__Bacteria; p__Proteobacteria; c__Gammaproteobacteria; o__Pseudomonadales; f__Moraxellaceae; g__Acinetobacter; s__johnsonii
14125	2.58333	0.920692	0.920692	1	0	0	0	0.0833333	0	0	0	0	k__Bacteria; p__Firmicutes; c__Clostridia; o__Clostridiales; f__Lachnospiraceae; g__Epulopiscium; s__
4438983	2.58333	0.920692	0.920692	1	0	0	0	0.0833333	0	0	0	0	k__Archaea; p__Euryarchaeota; c__Methanobacteria; o__Methanobacteriales; f__Methanobacteriaceae; g__Methanobrevibacter; s__
245509	2.58333	0.920692	0.920692	1	0	0	0	0.0833333	0	0	0	0	k__Bacteria; p__Chloroflexi; c__Anaerolineae; o__SBR1031; f__A4b; g__; s__
246893	2.58333	0.920692	0.920692	1	0	0	0	0.0833333	0	0	0	0	k__Bacteria; p__Acidobacteria; c__[Chloracidobacteria]; o__RB41; f__; g__; s__
318764	2.58333	0.920692	0.920692	1	0	0	0	0.0833333	0	0	0	0	k__Bacteria; p__Firmicutes; c__Bacilli; o__Lactobacillales; f__Lactobacillaceae; g__Lactobacillus; s__
4386920	2.58333	0.920692	0.920692	1	0	0	0	0.0833333	0	0	0	0	k__Bacteria; p__Proteobacteria; c__Gammaproteobacteria; o__Pseudomonadales; f__Pseudomonadaceae; g__Pseudomonas; s__
114572	2.58333	0.920692	0.920692	1	0	0	0	0.0833333	0	0	0	0	k__Bacteria; p__Proteobacteria; c__Gammaproteobacteria; o__Pseudomonadales; f__Pseudomonadaceae; g__Pseudomonas; s__fragi
194177	2.58333	0.920692	0.920692	1	0	0	0	0.0833333	0	0	0	0	k__Bacteria; p__Firmicutes; c__Clostridia; o__Clostridiales; f__Lachnospiraceae; g__; s__
742307	2.58333	0.920692	0.920692	1	0	0	0	0.0833333	0	0	0	0	k__Bacteria; p__Proteobacteria; c__Alphaproteobacteria; o__Sphingomonadales; f__Sphingomonadaceae; g__; s__
2741780	2.58333	0.920692	0.920692	1	0	0	0	0.0833333	0	0	0	0	k__Bacteria; p__Actinobacteria; c__Actinobacteria; o__Actinomycetales; f__Sporichthyaceae; g__; s__
1136950	2.58333	0.920692	0.920692	1	0	0	0	0.0833333	0	0	0	0	k__Bacteria; p__Firmicutes; c__Bacilli; o__Bacillales; f__Bacillaceae; g__Bacillus; s__flexus
4382279	2.58333	0.920692	0.920692	1	0	0	0	0.0833333	0	0	0	0	k__Bacteria; p__Actinobacteria; c__Actinobacteria; o__Actinomycetales; f__Micromonosporaceae; g__Virgisporangium; s__
370584	2.58333	0.920692	0.920692	1	0	0	0	0.0833333	0	0	0	0	k__Bacteria; p__Proteobacteria; c__Alphaproteobacteria; o__Rhodobacterales; f__Rhodobacteraceae; g__Paracoccus; s__
144675	2.58333	0.920692	0.920692	1	0	0	0	0.0833333	0	0	0	0	k__Bacteria; p__Proteobacteria; c__Alphaproteobacteria; o__Rhizobiales; f__; g__; s__
173209	2.58333	0.920692	0.920692	1	0	0	0	0.0833333	0	0	0	0	k__Bacteria; p__Firmicutes; c__Bacilli; o__Bacillales; f__Bacillaceae; g__; s__
583293	2.58333	0.920692	0.920692	1	0	0	0	0.0833333	0	0	0	0	k__Bacteria; p__Actinobacteria; c__Thermoleophilia; o__Solirubrobacterales; f__; g__; s__
548041	2.58333	0.920692	0.920692	1	0	0	0	0.0833333	0	0	0	0	k__Bacteria; p__Proteobacteria; c__Deltaproteobacteria; o__Syntrophobacterales; f__Syntrophobacteraceae; g__; s__
1123395	2.58333	0.920692	0.920692	1	0	0	0	0.0833333	0	0	0	0	k__Bacteria; p__Actinobacteria; c__Actinobacteria; o__Actinomycetales; f__Promicromonosporaceae; g__Cellulosimicrobium; s__
133892	2.58333	0.920692	0.920692	1	0	0	0	0.0833333	0	0	0	0	k__Bacteria; p__Firmicutes; c__Bacilli; o__Lactobacillales; f__Lactobacillaceae; g__Lactobacillus; s__
274977	2.58333	0.920692	0.920692	1	0	0	0	0.0833333	0	0	0	0	k__Bacteria; p__Actinobacteria; c__Actinobacteria; o__Actinomycetales; f__Streptomycetaceae; g__Streptomyces; s__
296094	2.58333	0.920692	0.920692	1	0	0	0	0.0833333	0	0	0	0	k__Bacteria; p__Firmicutes; c__Clostridia; o__Clostridiales; f__Ruminococcaceae; g__; s__
208959	2.58333	0.920692	0.920692	1	0	0	0	0.0833333	0	0	0	0	k__Bacteria; p__Proteobacteria; c__Alphaproteobacteria; o__Rhizobiales; f__Bradyrhizobiaceae; g__; s__
4371191	2.58333	0.920692	0.920692	1	0	0	0	0.0833333	0	0	0	0	k__Bacteria; p__Proteobacteria; c__Gammaproteobacteria; o__Pseudomonadales; f__Pseudomonadaceae; g__; s__
259732	2.58333	0.920692	0.920692	1	0	0	0	0.0833333	0	0	0	0	k__Bacteria; p__Proteobacteria; c__Alphaproteobacteria; o__Caulobacterales; f__Caulobacteraceae; g__Brevundimonas; s__diminuta
1107243	2.58333	0.920692	0.920692	1	0	0	0	0.0833333	0	0	0	0	k__Bacteria; p__Proteobacteria; c__Alphaproteobacteria; o__Rhizobiales; f__Rhizobiaceae; g__Rhizobium; s__leguminosarum
821185	2.58333	0.920692	0.920692	1	0	0	0	0.0833333	0	0	0	0	k__Bacteria; p__Actinobacteria; c__Actinobacteria; o__Actinomycetales; f__Streptomycetaceae; g__Streptomyces; s__atratus
266445	2.58333	0.920692	0.920692	1	0	0	0	0.0833333	0	0	0	0	k__Bacteria; p__Firmicutes; c__Bacilli; o__Lactobacillales; f__Lactobacillaceae; g__Lactobacillus; s__
573135	2.58333	0.920692	0.920692	1	0	0	0	0.0833333	0	0	0	0	k__Bacteria; p__Proteobacteria; c__Alphaproteobacteria; o__Rhizobiales; f__Bradyrhizobiaceae; g__Bradyrhizobium; s__
539120	2.58333	0.920692	0.920692	1	0	0	0	0.0833333	0	0	0	0	k__Bacteria; p__Acidobacteria; c__Acidobacteria-6; o__CCU21; f__; g__; s__
338852	2.58333	0.920692	0.920692	1	0	0	0	0.0833333	0	0	0	0	k__Bacteria; p__Firmicutes; c__Bacilli; o__Lactobacillales; f__Lactobacillaceae; g__Lactobacillus; s__reuteri
724398	2.58333	0.920692	0.920692	1	0	0	0	0.0833333	0	0	0	0	k__Bacteria; p__Actinobacteria; c__Actinobacteria; o__Actinomycetales; f__Streptomycetaceae; g__Streptomyces; s__
1000757	2.58333	0.920692	0.920692	1	0	0	0	0.0833333	0	0	0	0	k__Bacteria; p__Proteobacteria; c__Alphaproteobacteria; o__Rhizobiales; f__Bradyrhizobiaceae; g__; s__
284171	2.58333	0.920692	0.920692	1	0	0	0	0.0833333	0	0	0	0	k__Bacteria; p__Chloroflexi; c__Ellin6529; o__; f__; g__; s__
151968	2.58333	0.920692	0.920692	1	0	0	0	0.0833333	0	0	0	0	k__Bacteria; p__Firmicutes; c__Bacilli; o__Bacillales; f__Paenibacillaceae; g__Paenibacillus; s__lentimorbus
690515	2.58333	0.920692	0.920692	1	0	0	0	0.0833333	0	0	0	0	k__Bacteria; p__Proteobacteria; c__Betaproteobacteria; o__Rhodocyclales; f__Rhodocyclaceae; g__Azospira; s__
1017364	2.58333	0.920692	0.920692	1	0	0	0	0.0833333	0	0	0	0	k__Bacteria; p__Firmicutes; c__Bacilli; o__Bacillales; f__Bacillaceae; g__; s__
1112399	2.58333	0.920692	0.920692	1	0	0	0	0.0833333	0	0	0	0	k__Bacteria; p__Acidobacteria; c__[Chloracidobacteria]; o__RB41; f__Ellin6075; g__; s__
212443	2.58333	0.920692	0.920692	1	0	0	0	0.0833333	0	0	0	0	k__Bacteria; p__Verrucomicrobia; c__[Spartobacteria]; o__[Chthoniobacterales]; f__[Chthoniobacteraceae]; g__DA101; s__
383714	2.58333	0.920692	0.920692	1	0	0	0	0.0833333	0	0	0	0	k__Bacteria; p__Firmicutes; c__Clostridia; o__Clostridiales; f__[Tissierellaceae]; g__Anaerococcus; s__
556990	2.58333	0.920692	0.920692	1	0	0	0	0.0833333	0	0	0	0	k__Bacteria; p__Cyanobacteria; c__4C0d-2; o__MLE1-12; f__; g__; s__
755242	2.58333	0.920692	0.920692	1	0	0	0	0.0833333	0	0	0	0	k__Bacteria; p__Firmicutes; c__Bacilli; o__Bacillales; f__Staphylococcaceae; g__Staphylococcus; s__
4314954	2.58333	0.920692	0.920692	1	0	0	0	0.0833333	0	0	0	0	k__Bacteria; p__Firmicutes; c__Bacilli; o__Bacillales; f__Paenibacillaceae; g__Paenibacillus; s__
1639772	2.58333	0.920692	0.920692	1	0	0	0	0.0833333	0	0	0	0	k__Bacteria; p__Actinobacteria; c__Actinobacteria; o__Actinomycetales; f__Streptomycetaceae; g__Streptomyces; s__
351979	2.58333	0.920692	0.920692	1	0	0	0	0.0833333	0	0	0	0	k__Bacteria; p__Fusobacteria; c__Fusobacteriia; o__Fusobacteriales; f__Fusobacteriaceae; g__Fusobacterium; s__
4456886	2.58333	0.920692	0.920692	1	0	0	0	0.0833333	0	0	0	0	k__Bacteria; p__Firmicutes; c__Bacilli; o__Bacillales; f__Bacillaceae; g__Bacillus; s__muralis
1128503	2.58333	0.920692	0.920692	1	0	0	0	0.0833333	0	0	0	0	k__Bacteria; p__Proteobacteria; c__Alphaproteobacteria; o__Rhizobiales; f__Rhodobiaceae; g__Afifella; s__
4395530	2.58333	0.920692	0.920692	1	0	0	0	0.0833333	0	0	0	0	k__Bacteria; p__Bacteroidetes; c__Bacteroidia; o__Bacteroidales; f__Bacteroidaceae; g__5-7N15; s__
785522	2.58333	0.920692	0.920692	1	0	0	0	0.0833333	0	0	0	0	k__Bacteria; p__Firmicutes; c__Bacilli; o__Bacillales; f__Planococcaceae; g__Paenisporosarcina; s__
788779	2.58333	0.920692	0.920692	1	0	0	0	0.0833333	0	0	0	0	k__Bacteria; p__Actinobacteria; c__Acidimicrobiia; o__Acidimicrobiales; f__Microthrixaceae; g__; s__
225633	2.58333	0.920692	0.920692	1	0	0	0	0.0833333	0	0	0	0	k__Bacteria; p__Verrucomicrobia; c__[Spartobacteria]; o__[Chthoniobacterales]; f__[Chthoniobacteraceae]; g__DA101; s__
302965	2.58333	0.920692	0.920692	1	0	0	0	0.0833333	0	0	0	0	k__Bacteria; p__Firmicutes; c__Bacilli; o__Bacillales; f__Bacillaceae; g__Bacillus; s__
3290764	2.58333	0.920692	0.920692	1	0	0	0	0.0833333	0	0	0	0	k__Bacteria; p__Proteobacteria; c__Alphaproteobacteria; o__Sphingomonadales; f__Sphingomonadaceae; g__Sphingomonas; s__
1102743	2.58333	0.920692	0.920692	1	0	0	0	0.0833333	0	0	0	0	k__Bacteria; p__Firmicutes; c__Bacilli; o__Bacillales; f__Staphylococcaceae; g__Staphylococcus; s__aureus
1546873	2.58333	0.920692	0.920692	1	0	0	0	0.0833333	0	0	0	0	k__Bacteria; p__Actinobacteria; c__Actinobacteria; o__Actinomycetales; f__Micromonosporaceae; g__Verrucosispora; s__
576679	2.58333	0.920692	0.920692	1	0	0	0	0.0833333	0	0	0	0	k__Bacteria; p__Elusimicrobia; c__Elusimicrobia; o__FAC88; f__; g__; s__
3338600	2.58333	0.920692	0.920692	1	0	0	0	0.0833333	0	0	0	0	k__Bacteria; p__Firmicutes; c__Clostridia; o__Clostridiales; f__Peptostreptococcaceae; g__; s__
4312974	2.58333	0.920692	0.920692	1	0	0	0	0.0833333	0	0	0	0	k__Bacteria; p__Firmicutes; c__Bacilli; o__Bacillales; f__Staphylococcaceae; g__Staphylococcus; s__succinus
4365143	2.58333	0.920692	0.920692	1	0	0	0	0.0833333	0	0	0	0	k__Bacteria; p__Actinobacteria; c__Actinobacteria; o__Actinomycetales; f__Corynebacteriaceae; g__Corynebacterium; s__
322668	2.58333	0.920692	0.920692	1	0	0	0	0.0833333	0	0	0	0	k__Bacteria; p__Acidobacteria; c__Acidobacteria-6; o__iii1-15; f__; g__; s__
246740	2.58333	0.920692	0.920692	1	0	0	0	0.0833333	0	0	0	0	k__Bacteria; p__Proteobacteria; c__Alphaproteobacteria; o__Rhodobacterales; f__Rhodobacteraceae; g__; s__
838629	2.58333	0.920692	0.920692	1	0	0	0	0.0833333	0	0	0	0	k__Bacteria; p__Proteobacteria; c__Betaproteobacteria; o__Burkholderiales; f__Oxalobacteraceae; g__; s__
625581	2.58333	0.920692	0.920692	1	0	0	0	0.0833333	0	0	0	0	k__Bacteria; p__Firmicutes; c__Bacilli; o__Bacillales; f__Bacillaceae; g__; s__
151517	2.58333	0.920692	0.920692	1	0	0	0	0.0833333	0	0	0	0	k__Bacteria; p__Acidobacteria; c__Acidobacteria-6; o__iii1-15; f__; g__; s__
2034121	2.58333	0.920692	0.920692	1	0	0	0	0.0833333	0	0	0	0	k__Bacteria; p__Acidobacteria; c__Acidobacteria-6; o__iii1-15; f__; g__; s__
449856	2.58333	0.920692	0.920692	1	0	0	0	0.0833333	0	0	0	0	k__Bacteria; p__Actinobacteria; c__Actinobacteria; o__Actinomycetales; f__Corynebacteriaceae; g__Corynebacterium; s__
297266	2.58333	0.920692	0.920692	1	0	0	0	0.0833333	0	0	0	0	k__Bacteria; p__Bacteroidetes; c__Bacteroidia; o__Bacteroidales; f__Rikenellaceae; g__; s__
1145635	2.58333	0.920692	0.920692	1	0	0	0	0.0833333	0	0	0	0	k__Bacteria; p__Actinobacteria; c__Actinobacteria; o__Actinomycetales; f__Streptomycetaceae; g__Streptomyces; s__
321811	2.58333	0.920692	0.920692	1	0	0	0	0.0833333	0	0	0	0	k__Bacteria; p__Bacteroidetes; c__Bacteroidia; o__Bacteroidales; f__Bacteroidaceae; g__Bacteroides; s__
4328866	2.58333	0.920692	0.920692	1	0	0	0	0.0833333	0	0	0	0	k__Bacteria; p__Firmicutes; c__Bacilli; o__Bacillales; f__Bacillaceae; g__Anoxybacillus; s__kestanbolensis
1118870	2.58333	0.920692	0.920692	1	0	0	0	0.0833333	0	0	0	0	k__Bacteria; p__Firmicutes; c__Bacilli; o__Bacillales; f__[Exiguobacteraceae]; g__Exiguobacterium; s__
44577	2.58333	0.920692	0.920692	1	0	0	0	0.0833333	0	0	0	0	k__Bacteria; p__Firmicutes; c__Bacilli; o__Bacillales; f__; g__; s__
4472772	2.58333	0.920692	0.920692	1	0	0	0	0.0833333	0	0	0	0	k__Bacteria; p__Proteobacteria; c__Alphaproteobacteria; o__Rhizobiales; f__Bradyrhizobiaceae; g__Bradyrhizobium; s__
13873	2.58333	0.920692	0.920692	1	0	0	0	0.0833333	0	0	0	0	k__Bacteria; p__Firmicutes; c__Clostridia; o__Clostridiales; f__Peptococcaceae; g__; s__
1935279	2.58333	0.920692	0.920692	1	0	0	0	0.0833333	0	0	0	0	k__Bacteria; p__Firmicutes; c__Bacilli; o__Lactobacillales; f__Streptococcaceae; g__Streptococcus; s__
4298720	2.58333	0.920692	0.920692	1	0	0	0	0.0833333	0	0	0	0	k__Bacteria; p__Acidobacteria; c__Solibacteres; o__Solibacterales; f__Solibacteraceae; g__Candidatus Solibacter; s__
253290	2.58333	0.920692	0.920692	1	0	0	0	0.0833333	0	0	0	0	k__Bacteria; p__Firmicutes; c__Bacilli; o__Bacillales; f__Bacillaceae; g__Bacillus; s__
4358096	2.58333	0.920692	0.920692	1	0	0	0	0.0833333	0	0	0	0	k__Bacteria; p__Proteobacteria; c__Betaproteobacteria; o__Burkholderiales; f__Oxalobacteraceae; g__Massilia; s__haematophila
360823	2.58333	0.920692	0.920692	1	0	0	0	0.0833333	0	0	0	0	k__Bacteria; p__Acidobacteria; c__Acidobacteria-6; o__iii1-15; f__; g__; s__
254115	2.58333	0.920692	0.920692	1	0	0	0	0.0833333	0	0	0	0	k__Bacteria; p__Acidobacteria; c__[Chloracidobacteria]; o__RB41; f__; g__; s__
1031666	2.58333	0.920692	0.920692	1	0	0	0	0.0833333	0	0	0	0	k__Bacteria; p__Acidobacteria; c__Sva0725; o__Sva0725; f__; g__; s__
4477552	2.58333	0.920692	0.920692	1	0	0	0	0.0833333	0	0	0	0	k__Bacteria; p__Actinobacteria; c__Actinobacteria; o__Actinomycetales; f__Micrococcaceae; g__; s__
4404896	2.58333	0.920692	0.920692	1	0	0	0	0.0833333	0	0	0	0	k__Bacteria; p__Firmicutes; c__Bacilli; o__Bacillales; f__Paenibacillaceae; g__; s__
572586	2.58333	0.920692	0.920692	1	0	0	0	0.0833333	0	0	0	0	k__Bacteria; p__Proteobacteria; c__Alphaproteobacteria; o__Rhizobiales; f__Methylobacteriaceae; g__Methylobacterium; s__
214815	2.58333	0.920692	0.920692	1	0	0	0	0.0833333	0	0	0	0	k__Bacteria; p__Planctomycetes; c__Planctomycetia; o__Gemmatales; f__Gemmataceae; g__; s__
3694822	2.58333	0.920692	0.920692	1	0	0	0	0.0833333	0	0	0	0	k__Bacteria; p__Actinobacteria; c__Actinobacteria; o__Actinomycetales; f__Mycobacteriaceae; g__Mycobacterium; s__
217392	2.58333	0.920692	0.920692	1	0	0	0	0.0833333	0	0	0	0	k__Bacteria; p__Actinobacteria; c__Thermoleophilia; o__Solirubrobacterales; f__Conexibacteraceae; g__; s__
953256	2.58333	0.920692	0.920692	1	0	0	0	0.0833333	0	0	0	0	k__Bacteria; p__Actinobacteria; c__Actinobacteria; o__Actinomycetales; f__Nocardioidaceae; g__Nocardioides; s__plantarum
810422	2.58333	0.920692	0.920692	1	0	0	0	0.0833333	0	0	0	0	k__Bacteria; p__Nitrospirae; c__Nitrospira; o__Nitrospirales; f__Nitrospiraceae; g__; s__
4384802	2.58333	0.920692	0.920692	1	0	0	0	0.0833333	0	0	0	0	k__Bacteria; p__Actinobacteria; c__Actinobacteria; o__Actinomycetales; f__Microbacteriaceae; g__; s__
4163576	2.58333	0.920692	0.920692	1	0	0	0	0.0833333	0	0	0	0	k__Bacteria; p__Firmicutes; c__Bacilli; o__Bacillales; f__Paenibacillaceae; g__; s__
4467682	2.58333	0.920692	0.920692	1	0	0	0	0.0833333	0	0	0	0	k__Bacteria; p__Proteobacteria; c__Deltaproteobacteria; o__Syntrophobacterales; f__Syntrophobacteraceae; g__; s__
669776	2.58333	0.920692	0.920692	1	0	0	0	0.0833333	0	0	0	0	k__Bacteria; p__WS3; c__PRR-12; o__Sediment-1; f__PRR-10; g__; s__
1123222	2.58333	0.920692	0.920692	1	0	0	0	0.0833333	0	0	0	0	k__Bacteria; p__Proteobacteria; c__Gammaproteobacteria; o__Pseudomonadales; f__Moraxellaceae; g__Acinetobacter; s__
252027	2.58333	0.920692	0.920692	1	0	0	0	0.0833333	0	0	0	0	k__Bacteria; p__Firmicutes; c__Bacilli; o__Bacillales; f__Bacillaceae; g__Bacillus; s__
637973	2.58333	0.920692	0.920692	1	0	0	0	0.0833333	0	0	0	0	k__Bacteria; p__Acidobacteria; c__Acidobacteria-6; o__iii1-15; f__; g__; s__
765979	2.58333	0.920692	0.920692	1	0	0	0	0.0833333	0	0	0	0	k__Bacteria; p__Actinobacteria; c__Actinobacteria; o__Actinomycetales; f__Micrococcaceae; g__; s__
318338	2.58333	0.920692	0.920692	1	0	0	0	0.0833333	0	0	0	0	k__Bacteria; p__Actinobacteria; c__Actinobacteria; o__Actinomycetales; f__Micrococcaceae; g__; s__
447141	2.58333	0.920692	0.920692	1	0	0	0	0.0833333	0	0	0	0	k__Bacteria; p__Bacteroidetes; c__Bacteroidia; o__Bacteroidales; f__S24-7; g__; s__
4437993	2.58333	0.920692	0.920692	1	0	0	0	0.0833333	0	0	0	0	k__Bacteria; p__Firmicutes; c__Bacilli; o__Bacillales; f__Paenibacillaceae; g__; s__
687676	2.58333	0.920692	0.920692	1	0	0	0	0.0833333	0	0	0	0	k__Bacteria; p__Actinobacteria; c__Actinobacteria; o__Actinomycetales; f__Micrococcaceae; g__; s__
510182	2.58333	0.920692	0.920692	1	0	0	0	0.0833333	0	0	0	0	k__Bacteria; p__Proteobacteria; c__Betaproteobacteria; o__Burkholderiales; f__Oxalobacteraceae; g__; s__
4376963	2.58333	0.920692	0.920692	1	0	0	0	0.0833333	0	0	0	0	k__Bacteria; p__Firmicutes; c__Bacilli; o__Lactobacillales; f__Streptococcaceae; g__Streptococcus; s__
4464810	2.58333	0.920692	0.920692	1	0	0	0	0.0833333	0	0	0	0	k__Bacteria; p__Actinobacteria; c__Thermoleophilia; o__Gaiellales; f__Gaiellaceae; g__; s__
4304382	2.58333	0.920692	0.920692	1	0	0	0	0.0833333	0	0	0	0	k__Bacteria; p__Acidobacteria; c__[Chloracidobacteria]; o__RB41; f__; g__; s__
1138448	2.58333	0.920692	0.920692	1	0	0	0	0.0833333	0	0	0	0	k__Bacteria; p__Firmicutes; c__Bacilli; o__Bacillales; f__Bacillaceae; g__Virgibacillus; s__
538020	2.58333	0.920692	0.920692	1	0	0	0	0.0833333	0	0	0	0	k__Bacteria; p__Actinobacteria; c__Actinobacteria; o__Actinomycetales; f__Streptomycetaceae; g__Streptomyces; s__
377874	2.58333	0.920692	0.920692	1	0	0	0	0.0833333	0	0	0	0	k__Bacteria; p__Firmicutes; c__Bacilli; o__Bacillales; f__Planococcaceae; g__; s__
277414	2.58333	0.920692	0.920692	1	0	0	0	0.0833333	0	0	0	0	k__Bacteria; p__Actinobacteria; c__Actinobacteria; o__Actinomycetales; f__Streptomycetaceae; g__Streptomyces; s__
271524	2.58333	0.920692	0.920692	1	0	0	0	0.0833333	0	0	0	0	k__Bacteria; p__Bacteroidetes; c__Cytophagia; o__Cytophagales; f__Cytophagaceae; g__Hymenobacter; s__
4432933	2.58333	0.920692	0.920692	1	0	0	0	0.0833333	0	0	0	0	k__Bacteria; p__Planctomycetes; c__Phycisphaerae; o__Phycisphaerales; f__; g__; s__
52053	2.58333	0.920692	0.920692	1	0	0	0	0.0833333	0	0	0	0	k__Bacteria; p__Proteobacteria; c__Alphaproteobacteria; o__Rhizobiales; f__Hyphomicrobiaceae; g__Rhodoplanes; s__
173883	2.58333	0.920692	0.920692	1	0	0	0	0.0833333	0	0	0	0	k__Bacteria; p__Firmicutes; c__Clostridia; o__Clostridiales; f__Peptostreptococcaceae; g__; s__
495067	2.58333	0.920692	0.920692	1	0	0	0	0.0833333	0	0	0	0	k__Bacteria; p__Actinobacteria; c__Actinobacteria; o__Actinomycetales; f__Corynebacteriaceae; g__Corynebacterium; s__
248337	2.58333	0.920692	0.920692	1	0	0	0	0.0833333	0	0	0	0	k__Bacteria; p__Proteobacteria; c__Alphaproteobacteria; o__Rhizobiales; f__Beijerinckiaceae; g__; s__
317811	2.58333	0.920692	0.920692	1	0	0	0	0.0833333	0	0	0	0	k__Bacteria; p__Proteobacteria; c__Alphaproteobacteria; o__Sphingomonadales; f__Sphingomonadaceae; g__Sphingomonas; s__wittichii
369064	2.58333	0.920692	0.920692	1	0	0	0	0.0833333	0	0	0	0	k__Bacteria; p__Actinobacteria; c__Actinobacteria; o__Actinomycetales; f__Dermacoccaceae; g__Dermacoccus; s__
31319	2.58333	0.920692	0.920692	1	0	0	0	0.0833333	0	0	0	0	k__Bacteria; p__Firmicutes; c__Clostridia; o__Clostridiales; f__Clostridiaceae; g__Clostridium; s__subterminale
559317	2.58333	0.920692	0.920692	1	0	0	0	0.0833333	0	0	0	0	k__Bacteria; p__Proteobacteria; c__Alphaproteobacteria; o__Sphingomonadales; f__Sphingomonadaceae; g__; s__
1124589	2.58333	0.920692	0.920692	1	0	0	0	0.0833333	0	0	0	0	k__Bacteria; p__Planctomycetes; c__Planctomycetia; o__Pirellulales; f__Pirellulaceae; g__Pirellula; s__
240650	2.58333	0.920692	0.920692	1	0	0	0	0.0833333	0	0	0	0	k__Bacteria; p__Acidobacteria; c__[Chloracidobacteria]; o__RB41; f__; g__; s__
233724	2.58333	0.920692	0.920692	1	0	0	0	0.0833333	0	0	0	0	k__Bacteria; p__Proteobacteria; c__Alphaproteobacteria; o__Rickettsiales; f__; g__; s__
10926	2.58333	0.920692	0.920692	1	0	0	0	0.0833333	0	0	0	0	k__Bacteria; p__Proteobacteria; c__Deltaproteobacteria; o__Desulfobacterales; f__Desulfobacteraceae; g__Desulfobacter; s__
226846	2.58333	0.920692	0.920692	1	0	0	0	0.0833333	0	0	0	0	k__Bacteria; p__Firmicutes; c__Bacilli; o__Bacillales; f__Bacillaceae; g__Bacillus; s__
3061713	2.58333	0.920692	0.920692	1	0	0	0	0.0833333	0	0	0	0	k__Bacteria; p__Actinobacteria; c__Actinobacteria; o__Actinomycetales; f__Pseudonocardiaceae; g__; s__
546642	2.58333	0.920692	0.920692	1	0	0	0	0.0833333	0	0	0	0	k__Bacteria; p__Proteobacteria; c__Deltaproteobacteria; o__Myxococcales; f__Haliangiaceae; g__; s__
1136443	2.58333	0.920692	0.920692	1	0	0	0	0.0833333	0	0	0	0	k__Bacteria; p__Deferribacteres; c__Deferribacteres; o__Deferribacterales; f__Deferribacteraceae; g__Mucispirillum; s__schaedleri
4310542	2.58333	0.920692	0.920692	1	0	0	0	0.0833333	0	0	0	0	k__Bacteria; p__Actinobacteria; c__Actinobacteria; o__Actinomycetales; f__Streptomycetaceae; g__; s__
511099	2.58333	0.920692	0.920692	1	0	0	0	0.0833333	0	0	0	0	k__Bacteria; p__Proteobacteria; c__Alphaproteobacteria; o__Rhizobiales; f__Phyllobacteriaceae; g__Mesorhizobium; s__
4396016	2.58333	0.920692	0.920692	1	0	0	0	0.0833333	0	0	0	0	k__Bacteria; p__Actinobacteria; c__Actinobacteria; o__Actinomycetales; f__Streptomycetaceae; g__Streptomyces; s__
357423	2.58333	0.920692	0.920692	1	0	0	0	0.0833333	0	0	0	0	k__Bacteria; p__Actinobacteria; c__Actinobacteria; o__Actinomycetales; f__Micromonosporaceae; g__; s__
256227	2.58333	0.920692	0.920692	1	0	0	0	0.0833333	0	0	0	0	k__Bacteria; p__Verrucomicrobia; c__[Spartobacteria]; o__[Chthoniobacterales]; f__[Chthoniobacteraceae]; g__DA101; s__
963154	2.58333	0.920692	0.920692	1	0	0	0	0.0833333	0	0	0	0	k__Bacteria; p__Proteobacteria; c__Alphaproteobacteria; o__Rhizobiales; f__Aurantimonadaceae; g__; s__
105470	2.58333	0.920692	0.920692	1	0	0	0	0.0833333	0	0	0	0	k__Bacteria; p__Proteobacteria; c__Alphaproteobacteria; o__Rhizobiales; f__Methylobacteriaceae; g__Methylobacterium; s__
930600	2.58333	0.920692	0.920692	1	0	0	0	0.0833333	0	0	0	0	k__Bacteria; p__Firmicutes; c__Bacilli; o__Bacillales; f__Staphylococcaceae; g__Staphylococcus; s__epidermidis
40609	2.58333	0.920692	0.920692	1	0	0	0	0.0833333	0	0	0	0	k__Bacteria; p__Actinobacteria; c__Actinobacteria; o__Actinomycetales; f__Frankiaceae; g__Frankia; s__
4444927	2.58333	0.920692	0.920692	1	0	0	0	0.0833333	0	0	0	0	k__Bacteria; p__Proteobacteria; c__Epsilonproteobacteria; o__Campylobacterales; f__Campylobacteraceae; g__Arcobacter; s__
779627	2.58333	0.920692	0.920692	1	0	0	0	0.0833333	0	0	0	0	k__Bacteria; p__Firmicutes; c__Bacilli; o__Bacillales; f__Paenibacillaceae; g__Paenibacillus; s__
766305	2.58333	0.920692	0.920692	1	0	0	0	0.0833333	0	0	0	0	k__Archaea; p__Euryarchaeota; c__Thermoplasmata; o__E2; f__; g__; s__
1057402	2.58333	0.920692	0.920692	1	0	0	0	0.0833333	0	0	0	0	k__Bacteria; p__Firmicutes; c__Bacilli; o__Bacillales; f__Staphylococcaceae; g__Staphylococcus; s__aureus
972528	2.58333	0.920692	0.920692	1	0	0	0	0.0833333	0	0	0	0	k__Bacteria; p__Firmicutes; c__Bacilli; o__Bacillales; f__Paenibacillaceae; g__Cohnella; s__
162660	2.58333	0.920692	0.920692	1	0	0	0	0.0833333	0	0	0	0	k__Bacteria; p__Firmicutes; c__Clostridia; o__Clostridiales; f__Ruminococcaceae; g__Ruminococcus; s__
1112485	2.58333	0.920692	0.920692	1	0	0	0	0.0833333	0	0	0	0	k__Bacteria; p__Actinobacteria; c__Actinobacteria; o__Actinomycetales; f__Micrococcaceae; g__; s__
22928	2.58333	0.920692	0.920692	1	0	0	0	0.0833333	0	0	0	0	k__Bacteria; p__Firmicutes; c__Bacilli; o__Bacillales; f__Bacillaceae; g__; s__
1093945	2.58333	0.920692	0.920692	1	0	0	0	0.0833333	0	0	0	0	k__Bacteria; p__Actinobacteria; c__Actinobacteria; o__Actinomycetales; f__Mycobacteriaceae; g__Mycobacterium; s__
13140	2.58333	0.920692	0.920692	1	0	0	0	0.0833333	0	0	0	0	k__Bacteria; p__Actinobacteria; c__Actinobacteria; o__Actinomycetales; f__Mycobacteriaceae; g__Mycobacterium; s__
824783	2.58333	0.920692	0.920692	1	0	0	0	0.0833333	0	0	0	0	k__Bacteria; p__Proteobacteria; c__Deltaproteobacteria; o__Myxococcales; f__; g__; s__
517399	2.58333	0.920692	0.920692	1	0	0	0	0.0833333	0	0	0	0	k__Bacteria; p__Actinobacteria; c__Actinobacteria; o__Actinomycetales; f__Nocardioidaceae; g__; s__
4425394	2.58333	0.920692	0.920692	1	0	0	0	0.0833333	0	0	0	0	k__Bacteria; p__Proteobacteria; c__Gammaproteobacteria; o__Pseudomonadales; f__Moraxellaceae; g__; s__
4373236	2.58333	0.920692	0.920692	1	0	0	0	0.0833333	0	0	0	0	k__Bacteria; p__Actinobacteria; c__Actinobacteria; o__Actinomycetales; f__Streptomycetaceae; g__Streptomyces; s__
574051	2.58333	0.920692	0.920692	1	0	0	0	0.0833333	0	0	0	0	k__Bacteria; p__Firmicutes; c__Bacilli; o__Bacillales; f__Bacillaceae; g__Bacillus; s__
206488	2.58333	0.920692	0.920692	1	0	0	0	0.0833333	0	0	0	0	k__Bacteria; p__Proteobacteria; c__Betaproteobacteria; o__SC-I-84; f__; g__; s__
165706	2.58333	0.920692	0.920692	1	0	0	0	0.0833333	0	0	0	0	k__Bacteria; p__Proteobacteria; c__Alphaproteobacteria; o__Rhodobacterales; f__Rhodobacteraceae; g__Paracoccus; s__
576564	2.58333	0.920692	0.920692	1	0	0	0	0.0833333	0	0	0	0	k__Bacteria; p__Firmicutes; c__Clostridia; o__Clostridiales; f__Ruminococcaceae; g__; s__
612580	2.58333	0.920692	0.920692	1	0	0	0	0.0833333	0	0	0	0	k__Bacteria; p__Acidobacteria; c__[Chloracidobacteria]; o__RB41; f__; g__; s__
611597	2.58333	0.920692	0.920692	1	0	0	0	0.0833333	0	0	0	0	k__Bacteria; p__Proteobacteria; c__Gammaproteobacteria; o__Pseudomonadales; f__Pseudomonadaceae; g__Pseudomonas; s__
836304	2.58333	0.920692	0.920692	1	0	0	0	0.0833333	0	0	0	0	k__Bacteria; p__Firmicutes; c__Bacilli; o__Bacillales; f__Bacillaceae; g__Bacillus; s__
357169	2.58333	0.920692	0.920692	1	0	0	0	0.0833333	0	0	0	0	k__Bacteria; p__Firmicutes; c__Bacilli; o__Bacillales; f__Bacillaceae; g__Bacillus; s__
610753	2.58333	0.920692	0.920692	1	0	0	0	0.0833333	0	0	0	0	k__Bacteria; p__Proteobacteria; c__Alphaproteobacteria; o__Rhizobiales; f__Phyllobacteriaceae; g__; s__
243599	2.58333	0.920692	0.920692	1	0	0	0	0.0833333	0	0	0	0	k__Bacteria; p__Firmicutes; c__Bacilli; o__Bacillales; f__Bacillaceae; g__Anoxybacillus; s__kestanbolensis
67228	2.58333	0.920692	0.920692	1	0	0	0	0.0833333	0	0	0	0	k__Bacteria; p__Actinobacteria; c__Actinobacteria; o__Actinomycetales; f__Streptomycetaceae; g__Streptomyces; s__radiopugnans
4453972	2.58333	0.920692	0.920692	1	0	0	0	0.0833333	0	0	0	0	k__Bacteria; p__Proteobacteria; c__Alphaproteobacteria; o__Sphingomonadales; f__Sphingomonadaceae; g__Kaistobacter; s__
755282	2.58333	0.920692	0.920692	1	0	0	0	0.0833333	0	0	0	0	k__Bacteria; p__Actinobacteria; c__Acidimicrobiia; o__Acidimicrobiales; f__AKIW874; g__; s__
4372421	2.58333	0.920692	0.920692	1	0	0	0	0.0833333	0	0	0	0	k__Bacteria; p__Proteobacteria; c__Betaproteobacteria; o__Burkholderiales; f__Oxalobacteraceae; g__; s__
249068	2.58333	0.920692	0.920692	1	0	0	0	0.0833333	0	0	0	0	k__Bacteria; p__Actinobacteria; c__Actinobacteria; o__Actinomycetales; f__Micromonosporaceae; g__Pilimelia; s__
220439	2.58333	0.920692	0.920692	1	0	0	0	0.0833333	0	0	0	0	k__Bacteria; p__Actinobacteria; c__Actinobacteria; o__Actinomycetales; f__Geodermatophilaceae; g__; s__
270598	2.58333	0.920692	0.920692	1	0	0	0	0.0833333	0	0	0	0	k__Bacteria; p__Firmicutes; c__Bacilli; o__Bacillales; f__Bacillaceae; g__Bacillus; s__
254169	2.58333	0.920692	0.920692	1	0	0	0	0.0833333	0	0	0	0	k__Bacteria; p__Proteobacteria; c__Gammaproteobacteria; o__Xanthomonadales; f__Xanthomonadaceae; g__; s__
570369	2.58333	0.920692	0.920692	1	0	0	0	0.0833333	0	0	0	0	k__Bacteria; p__Actinobacteria; c__Acidimicrobiia; o__Acidimicrobiales; f__C111; g__; s__
308393	2.58333	0.920692	0.920692	1	0	0	0	0.0833333	0	0	0	0	k__Bacteria; p__Proteobacteria; c__Alphaproteobacteria; o__Rhizobiales; f__; g__; s__
1107128	2.58333	0.920692	0.920692	1	0	0	0	0.0833333	0	0	0	0	k__Bacteria; p__Verrucomicrobia; c__[Spartobacteria]; o__[Chthoniobacterales]; f__[Chthoniobacteraceae]; g__DA101; s__
4444577	2.58333	0.920692	0.920692	1	0	0	0	0.0833333	0	0	0	0	k__Bacteria; p__Firmicutes; c__Bacilli; o__Bacillales; f__Bacillaceae; g__; s__
216805	2.58333	0.920692	0.920692	1	0	0	0	0.0833333	0	0	0	0	k__Bacteria; p__Proteobacteria; c__Alphaproteobacteria; o__Rhizobiales; f__Bradyrhizobiaceae; g__; s__
4470208	2.58333	0.920692	0.920692	1	0	0	0	0.0833333	0	0	0	0	k__Bacteria; p__Chloroflexi; c__S085; o__; f__; g__; s__
350973	2.58333	0.920692	0.920692	1	0	0	0	0.0833333	0	0	0	0	k__Bacteria; p__Firmicutes; c__Bacilli; o__Bacillales; f__Planococcaceae; g__; s__
4433820	2.58333	0.920692	0.920692	1	0	0	0	0.0833333	0	0	0	0	k__Bacteria; p__Actinobacteria; c__Actinobacteria; o__Actinomycetales; f__Streptomycetaceae; g__Streptomyces; s__
592849	2.58333	0.920692	0.920692	1	0	0	0	0.0833333	0	0	0	0	k__Bacteria; p__Firmicutes; c__Bacilli; o__Bacillales; f__Bacillaceae; g__Bacillus; s__
1128359	2.58333	0.920692	0.920692	1	0	0	0	0.0833333	0	0	0	0	k__Bacteria; p__Firmicutes; c__Bacilli; o__Bacillales; f__Planococcaceae; g__Lysinibacillus; s__massiliensis
38098	2.58333	0.920692	0.920692	1	0	0	0	0.0833333	0	0	0	0	k__Bacteria; p__Firmicutes; c__Bacilli; o__Bacillales; f__Paenibacillaceae; g__Paenibacillus; s__
4366200	2.58333	0.920692	0.920692	1	0	0	0	0.0833333	0	0	0	0	k__Bacteria; p__Proteobacteria; c__Alphaproteobacteria; o__Rickettsiales; f__; g__; s__
694456	2.58333	0.920692	0.920692	1	0	0	0	0.0833333	0	0	0	0	k__Bacteria; p__Firmicutes; c__Bacilli; o__Bacillales; f__Paenibacillaceae; g__Paenibacillus; s__
351494	2.58333	0.920692	0.920692	1	0	0	0	0.0833333	0	0	0	0	k__Bacteria; p__Actinobacteria; c__Actinobacteria; o__Actinomycetales; f__Glycomycetaceae; g__Glycomyces; s__harbinensis
248805	2.58333	0.920692	0.920692	1	0	0	0	0.0833333	0	0	0	0	k__Bacteria; p__Verrucomicrobia; c__[Pedosphaerae]; o__[Pedosphaerales]; f__; g__; s__
810416	2.58333	0.920692	0.920692	1	0	0	0	0.0833333	0	0	0	0	k__Bacteria; p__Proteobacteria; c__Alphaproteobacteria; o__Rhodospirillales; f__Rhodospirillaceae; g__; s__
240658	2.58333	0.920692	0.920692	1	0	0	0	0.0833333	0	0	0	0	k__Bacteria; p__Proteobacteria; c__Epsilonproteobacteria; o__Campylobacterales; f__Campylobacteraceae; g__Arcobacter; s__
4449608	2.58333	0.920692	0.920692	1	0	0	0	0.0833333	0	0	0	0	k__Bacteria; p__Proteobacteria; c__Alphaproteobacteria; o__Sphingomonadales; f__Sphingomonadaceae; g__Sphingomonas; s__
4304305	2.58333	0.920692	0.920692	1	0	0	0	0.0833333	0	0	0	0	k__Bacteria; p__Actinobacteria; c__Actinobacteria; o__Actinomycetales; f__Streptomycetaceae; g__Streptomyces; s__
268187	2.58333	0.920692	0.920692	1	0	0	0	0.0833333	0	0	0	0	k__Archaea; p__Euryarchaeota; c__Methanomicrobia; o__Methanosarcinales; f__Methanosarcinaceae; g__Methanolobus; s__
4445604	2.58333	0.920692	0.920692	1	0	0	0	0.0833333	0	0	0	0	k__Bacteria; p__Proteobacteria; c__Betaproteobacteria; o__Burkholderiales; f__; g__; s__
110814	2.58333	0.920692	0.920692	1	0	0	0	0.0833333	0	0	0	0	k__Bacteria; p__Proteobacteria; c__Betaproteobacteria; o__Burkholderiales; f__Comamonadaceae; g__Paucibacter; s__
1080447	2.58333	0.920692	0.920692	1	0	0	0	0.0833333	0	0	0	0	k__Bacteria; p__Acidobacteria; c__Acidobacteria-6; o__iii1-15; f__; g__; s__
1081534	2.58333	0.920692	0.920692	1	0	0	0	0.0833333	0	0	0	0	k__Bacteria; p__Firmicutes; c__Bacilli; o__Bacillales; f__Paenibacillaceae; g__Paenibacillus; s__
48390	2.58333	0.920692	0.920692	1	0	0	0	0.0833333	0	0	0	0	k__Bacteria; p__Firmicutes; c__Bacilli; o__Bacillales; f__Bacillaceae; g__Bacillus; s__
136627	2.58333	0.920692	0.920692	1	0	0	0	0.0833333	0	0	0	0	k__Bacteria; p__[Thermi]; c__Deinococci; o__Thermales; f__Thermaceae; g__Thermus; s__
2783432	2.58333	0.920692	0.920692	1	0	0	0	0.0833333	0	0	0	0	k__Bacteria; p__Firmicutes; c__Bacilli; o__Bacillales; f__Planococcaceae; g__; s__
831987	2.58333	0.920692	0.920692	1	0	0	0	0.0833333	0	0	0	0	k__Bacteria; p__Firmicutes; c__Bacilli; o__Bacillales; f__Bacillaceae; g__; s__
90580	2.58333	0.920692	0.920692	1	0	0	0	0.0833333	0	0	0	0	k__Bacteria; p__Acidobacteria; c__[Chloracidobacteria]; o__RB41; f__; g__; s__
693231	2.58333	0.920692	0.920692	1	0	0	0	0.0833333	0	0	0	0	k__Bacteria; p__Firmicutes; c__Bacilli; o__Bacillales; f__Bacillaceae; g__Anaerobacillus; s__
519673	2.58333	0.920692	0.920692	1	0	0	0	0.0833333	0	0	0	0	k__Bacteria; p__Firmicutes; c__Bacilli; o__Gemellales; f__; g__; s__
268220	2.58333	0.920692	0.920692	1	0	0	0	0.0833333	0	0	0	0	k__Bacteria; p__Firmicutes; c__Clostridia; o__Clostridiales; f__; g__; s__
360936	2.58333	0.920692	0.920692	1	0	0	0	0.0833333	0	0	0	0	k__Bacteria; p__Firmicutes; c__Bacilli; o__Bacillales; f__Bacillaceae; g__Bacillus; s__
332041	2.58333	0.920692	0.920692	1	0	0	0	0.0833333	0	0	0	0	k__Bacteria; p__Gemmatimonadetes; c__Gemm-1; o__; f__; g__; s__
4303320	2.58333	0.920692	0.920692	1	0	0	0	0.0833333	0	0	0	0	k__Bacteria; p__Actinobacteria; c__Actinobacteria; o__Actinomycetales; f__Pseudonocardiaceae; g__Pseudonocardia; s__
98554	2.58333	0.920692	0.920692	1	0	0	0	0.0833333	0	0	0	0	k__Bacteria; p__Acidobacteria; c__RB25; o__; f__; g__; s__
7316	2.58333	0.920692	0.920692	1	0	0	0	0.0833333	0	0	0	0	k__Bacteria; p__Proteobacteria; c__Betaproteobacteria; o__Burkholderiales; f__Oxalobacteraceae; g__Telluria; s__mixta
1123001	2.58333	0.920692	0.920692	1	0	0	0	0.0833333	0	0	0	0	k__Bacteria; p__Actinobacteria; c__Actinobacteria; o__Actinomycetales; f__Streptomycetaceae; g__; s__
860226	2.58333	0.920692	0.920692	1	0	0	0	0.0833333	0	0	0	0	k__Bacteria; p__Firmicutes; c__Clostridia; o__Clostridiales; f__[Tissierellaceae]; g__Finegoldia; s__
694869	2.58333	0.920692	0.920692	1	0	0	0	0.0833333	0	0	0	0	k__Bacteria; p__Proteobacteria; c__Betaproteobacteria; o__Burkholderiales; f__Comamonadaceae; g__Leptothrix; s__
4442074	2.58333	0.920692	0.920692	1	0	0	0	0.0833333	0	0	0	0	k__Bacteria; p__Acidobacteria; c__Acidobacteria-6; o__iii1-15; f__; g__; s__
318470	2.58333	0.920692	0.920692	1	0	0	0	0.0833333	0	0	0	0	k__Bacteria; p__Firmicutes; c__Clostridia; o__Clostridiales; f__; g__; s__
577679	2.58333	0.920692	0.920692	1	0	0	0	0.0833333	0	0	0	0	k__Bacteria; p__Proteobacteria; c__Alphaproteobacteria; o__Sphingomonadales; f__Sphingomonadaceae; g__Sphingopyxis; s__
113577	2.58333	0.920692	0.920692	1	0	0	0	0.0833333	0	0	0	0	k__Bacteria; p__Proteobacteria; c__Betaproteobacteria; o__Ellin6067; f__; g__; s__
880673	2.58333	0.920692	0.920692	1	0	0	0	0.0833333	0	0	0	0	k__Bacteria; p__Planctomycetes; c__Planctomycetia; o__Gemmatales; f__Isosphaeraceae; g__; s__
4338062	2.58333	0.920692	0.920692	1	0	0	0	0.0833333	0	0	0	0	k__Bacteria; p__Firmicutes; c__Bacilli; o__Bacillales; f__Bacillaceae; g__Bacillus; s__
259272	2.58333	0.920692	0.920692	1	0	0	0	0.0833333	0	0	0	0	k__Bacteria; p__Proteobacteria; c__Alphaproteobacteria; o__Rhizobiales; f__Bradyrhizobiaceae; g__Bradyrhizobium; s__
154270	2.58333	0.920692	0.920692	1	0	0	0	0.0833333	0	0	0	0	k__Bacteria; p__Firmicutes; c__Bacilli; o__Bacillales; f__Bacillaceae; g__Bacillus; s__
179393	2.58333	0.920692	0.920692	1	0	0	0	0.0833333	0	0	0	0	k__Bacteria; p__Firmicutes; c__Bacilli; o__Bacillales; f__Bacillaceae; g__Bacillus; s__
548434	2.58333	0.920692	0.920692	1	0	0	0	0.0833333	0	0	0	0	k__Bacteria; p__Proteobacteria; c__Betaproteobacteria; o__Burkholderiales; f__Oxalobacteraceae; g__; s__
142411	2.58333	0.920692	0.920692	1	0	0	0	0.0833333	0	0	0	0	k__Bacteria; p__Acidobacteria; c__Acidobacteria-6; o__iii1-15; f__; g__; s__
539244	2.58333	0.920692	0.920692	1	0	0	0	0.0833333	0	0	0	0	k__Bacteria; p__Bacteroidetes; c__Bacteroidia; o__Bacteroidales; f__[Paraprevotellaceae]; g__CF231; s__
316335	2.58333	0.920692	0.920692	1	0	0	0	0.0833333	0	0	0	0	k__Bacteria; p__Proteobacteria; c__Alphaproteobacteria; o__Rhizobiales; f__Hyphomicrobiaceae; g__Rhodoplanes; s__
78422	2.58333	0.920692	0.920692	1	0	0	0	0.0833333	0	0	0	0	k__Bacteria; p__Bacteroidetes; c__[Saprospirae]; o__[Saprospirales]; f__Chitinophagaceae; g__; s__
238051	2.58333	0.920692	0.920692	1	0	0	0	0.0833333	0	0	0	0	k__Bacteria; p__Firmicutes; c__Bacilli; o__Bacillales; f__Bacillaceae; g__Bacillus; s__cohnii
4253984	2.58333	0.920692	0.920692	1	0	0	0	0.0833333	0	0	0	0	k__Bacteria; p__Proteobacteria; c__Gammaproteobacteria; o__Pseudomonadales; f__Pseudomonadaceae; g__Pseudomonas; s__
273050	2.58333	0.920692	0.920692	1	0	0	0	0.0833333	0	0	0	0	k__Bacteria; p__Firmicutes; c__Bacilli; o__Bacillales; f__; g__; s__
4408751	2.58333	0.920692	0.920692	1	0	0	0	0.0833333	0	0	0	0	k__Bacteria; p__Bacteroidetes; c__Sphingobacteriia; o__Sphingobacteriales; f__Sphingobacteriaceae; g__; s__
3361011	2.58333	0.920692	0.920692	1	0	0	0	0.0833333	0	0	0	0	k__Bacteria; p__Firmicutes; c__Clostridia; o__Clostridiales; f__[Tissierellaceae]; g__; s__
322090	2.58333	0.920692	0.920692	1	0	0	0	0.0833333	0	0	0	0	k__Bacteria; p__Bacteroidetes; c__Bacteroidia; o__Bacteroidales; f__Bacteroidaceae; g__; s__
208118	2.58333	0.920692	0.920692	1	0	0	0	0.0833333	0	0	0	0	k__Bacteria; p__Proteobacteria; c__Alphaproteobacteria; o__Rhizobiales; f__Hyphomicrobiaceae; g__Rhodoplanes; s__
513103	2.58333	0.920692	0.920692	1	0	0	0	0.0833333	0	0	0	0	k__Bacteria; p__Proteobacteria; c__Betaproteobacteria; o__Burkholderiales; f__Alcaligenaceae; g__; s__
270200	2.58333	0.920692	0.920692	1	0	0	0	0.0833333	0	0	0	0	k__Bacteria; p__Firmicutes; c__Clostridia; o__Clostridiales; f__Clostridiaceae; g__; s__
1132924	2.58333	0.920692	0.920692	1	0	0	0	0.0833333	0	0	0	0	k__Bacteria; p__Actinobacteria; c__Actinobacteria; o__Actinomycetales; f__Streptomycetaceae; g__Streptomyces; s__
895465	2.58333	0.920692	0.920692	1	0	0	0	0.0833333	0	0	0	0	k__Bacteria; p__Actinobacteria; c__Thermoleophilia; o__Solirubrobacterales; f__Conexibacteraceae; g__; s__
4315641	2.58333	0.920692	0.920692	1	0	0	0	0.0833333	0	0	0	0	k__Bacteria; p__Proteobacteria; c__Betaproteobacteria; o__Burkholderiales; f__Comamonadaceae; g__; s__
4380829	2.58333	0.920692	0.920692	1	0	0	0	0.0833333	0	0	0	0	k__Bacteria; p__Firmicutes; c__Bacilli; o__Bacillales; f__Bacillaceae; g__Bacillus; s__selenatarsenatis
191945	2.58333	0.920692	0.920692	1	0	0	0	0.0833333	0	0	0	0	k__Bacteria; p__Firmicutes; c__Clostridia; o__Clostridiales; f__; g__; s__
14559	2.58333	0.920692	0.920692	1	0	0	0	0.0833333	0	0	0	0	k__Bacteria; p__Firmicutes; c__Bacilli; o__Bacillales; f__Thermoactinomycetaceae; g__; s__
4211412	2.58333	0.920692	0.920692	1	0	0	0	0.0833333	0	0	0	0	k__Bacteria; p__Firmicutes; c__Bacilli; o__Bacillales; f__Paenibacillaceae; g__Paenibacillus; s__
263082	2.58333	0.920692	0.920692	1	0	0	0	0.0833333	0	0	0	0	k__Bacteria; p__Actinobacteria; c__Acidimicrobiia; o__Acidimicrobiales; f__C111; g__; s__
335488	2.58333	0.920692	0.920692	1	0	0	0	0.0833333	0	0	0	0	k__Bacteria; p__Firmicutes; c__Clostridia; o__Clostridiales; f__Lachnospiraceae; g__; s__
714738	2.58333	0.920692	0.920692	1	0	0	0	0.0833333	0	0	0	0	k__Bacteria; p__Acidobacteria; c__Acidobacteria-6; o__iii1-15; f__; g__; s__
833957	2.58333	0.920692	0.920692	1	0	0	0	0.0833333	0	0	0	0	k__Bacteria; p__Chloroflexi; c__Ellin6529; o__; f__; g__; s__
4458848	2.58333	0.920692	0.920692	1	0	0	0	0.0833333	0	0	0	0	k__Bacteria; p__Proteobacteria; c__Deltaproteobacteria; o__Myxococcales; f__0319-6G20; g__; s__
14962	2.58333	0.920692	0.920692	1	0	0	0	0.0833333	0	0	0	0	k__Bacteria; p__Firmicutes; c__Bacilli; o__Bacillales; f__Bacillaceae; g__; s__
4413662	2.58333	0.920692	0.920692	1	0	0	0	0.0833333	0	0	0	0	k__Bacteria; p__Actinobacteria; c__Actinobacteria; o__Actinomycetales; f__Streptomycetaceae; g__Streptomyces; s__
511271	2.58333	0.920692	0.920692	1	0	0	0	0.0833333	0	0	0	0	k__Bacteria; p__Proteobacteria; c__Alphaproteobacteria; o__Rhizobiales; f__; g__; s__
1007278	2.58333	0.920692	0.920692	1	0	0	0	0.0833333	0	0	0	0	k__Bacteria; p__Gemmatimonadetes; c__Gemm-3; o__; f__; g__; s__
4376161	2.58333	0.920692	0.920692	1	0	0	0	0.0833333	0	0	0	0	k__Bacteria; p__Firmicutes; c__Bacilli; o__Bacillales; f__Paenibacillaceae; g__Brevibacillus; s__reuszeri
299817	2.58333	0.920692	0.920692	1	0	0	0	0.0833333	0	0	0	0	k__Bacteria; p__Firmicutes; c__Bacilli; o__Bacillales; f__Bacillaceae; g__Bacillus; s__
556017	2.58333	0.920692	0.920692	1	0	0	0	0.0833333	0	0	0	0	k__Bacteria; p__Acidobacteria; c__Acidobacteria-6; o__iii1-15; f__; g__; s__
816302	2.58333	0.920692	0.920692	1	0	0	0	0.0833333	0	0	0	0	k__Bacteria; p__Firmicutes; c__Bacilli; o__Bacillales; f__Bacillaceae; g__Bacillus; s__
245552	2.58333	0.920692	0.920692	1	0	0	0	0.0833333	0	0	0	0	k__Bacteria; p__Firmicutes; c__Bacilli; o__Bacillales; f__Paenibacillaceae; g__Paenibacillus; s__
341488	2.58333	0.920692	0.920692	1	0	0	0	0.0833333	0	0	0	0	k__Bacteria; p__Firmicutes; c__Bacilli; o__Bacillales; f__Bacillaceae; g__Bacillus; s__firmus
165994	2.58333	0.920692	0.920692	1	0	0	0	0.0833333	0	0	0	0	k__Bacteria; p__[Thermi]; c__Deinococci; o__Thermales; f__Thermaceae; g__Thermus; s__
3011885	2.58333	0.920692	0.920692	1	0	0	0	0.0833333	0	0	0	0	k__Bacteria; p__Firmicutes; c__Bacilli; o__Bacillales; f__Bacillaceae; g__Bacillus; s__
781550	2.58333	0.920692	0.920692	1	0	0	0	0.0833333	0	0	0	0	k__Bacteria; p__Proteobacteria; c__Alphaproteobacteria; o__Sphingomonadales; f__Sphingomonadaceae; g__Sphingomonas; s__
663932	2.58333	0.920692	0.920692	1	0	0	0	0.0833333	0	0	0	0	k__Bacteria; p__Planctomycetes; c__Planctomycetia; o__Gemmatales; f__Gemmataceae; g__; s__
157893	2.58333	0.920692	0.920692	1	0	0	0	0.0833333	0	0	0	0	k__Bacteria; p__Actinobacteria; c__Actinobacteria; o__Actinomycetales; f__Nocardioidaceae; g__; s__
811677	2.58333	0.920692	0.920692	1	0	0	0	0.0833333	0	0	0	0	k__Bacteria; p__Acidobacteria; c__Solibacteres; o__Solibacterales; f__Solibacteraceae; g__Candidatus Solibacter; s__
115150	2.58333	0.920692	0.920692	1	0	0	0	0.0833333	0	0	0	0	k__Bacteria; p__Proteobacteria; c__Alphaproteobacteria; o__Rhizobiales; f__Bradyrhizobiaceae; g__; s__
3468225	2.58333	0.920692	0.920692	1	0	0	0	0.0833333	0	0	0	0	k__Bacteria; p__Proteobacteria; c__Alphaproteobacteria; o__Rhodobacterales; f__Rhodobacteraceae; g__Paracoccus; s__aminovorans
3478144	2.58333	0.920692	0.920692	1	0	0	0	0.0833333	0	0	0	0	k__Bacteria; p__Bacteroidetes; c__Cytophagia; o__Cytophagales; f__Flammeovirgaceae; g__Fulvivirga; s__
545536	2.58333	0.920692	0.920692	1	0	0	0	0.0833333	0	0	0	0	k__Bacteria; p__Acidobacteria; c__Acidobacteria-6; o__iii1-15; f__mb2424; g__; s__
274917	2.58333	0.920692	0.920692	1	0	0	0	0.0833333	0	0	0	0	k__Bacteria; p__Gemmatimonadetes; c__Gemm-1; o__; f__; g__; s__
2344719	2.58333	0.920692	0.920692	1	0	0	0	0.0833333	0	0	0	0	k__Bacteria; p__Proteobacteria; c__Alphaproteobacteria; o__Rhizobiales; f__Hyphomicrobiaceae; g__; s__
830956	2.58333	0.920692	0.920692	1	0	0	0	0.0833333	0	0	0	0	k__Bacteria; p__Proteobacteria; c__Gammaproteobacteria; o__Alteromonadales; f__Shewanellaceae; g__Shewanella; s__
3781771	2.58333	0.920692	0.920692	1	0	0	0	0.0833333	0	0	0	0	k__Bacteria; p__Proteobacteria; c__Betaproteobacteria; o__Burkholderiales; f__Comamonadaceae; g__Delftia; s__
321885	2.58333	0.920692	0.920692	1	0	0	0	0.0833333	0	0	0	0	k__Bacteria; p__Planctomycetes; c__Planctomycetia; o__Gemmatales; f__Gemmataceae; g__; s__
4379537	2.58333	0.920692	0.920692	1	0	0	0	0.0833333	0	0	0	0	k__Bacteria; p__Proteobacteria; c__Alphaproteobacteria; o__Rhodospirillales; f__Rhodospirillaceae; g__; s__
223891	2.58333	0.920692	0.920692	1	0	0	0	0.0833333	0	0	0	0	k__Bacteria; p__Proteobacteria; c__Alphaproteobacteria; o__Sphingomonadales; f__Sphingomonadaceae; g__Sphingopyxis; s__
147940	2.58333	0.920692	0.920692	1	0	0	0	0.0833333	0	0	0	0	k__Bacteria; p__Proteobacteria; c__Betaproteobacteria; o__Rhodocyclales; f__Rhodocyclaceae; g__Zoogloea; s__
151003	2.58333	0.920692	0.920692	1	0	0	0	0.0833333	0	0	0	0	k__Bacteria; p__Firmicutes; c__Bacilli; o__Bacillales; f__Bacillaceae; g__Bacillus; s__
860553	2.58333	0.920692	0.920692	1	0	0	0	0.0833333	0	0	0	0	k__Bacteria; p__Proteobacteria; c__Alphaproteobacteria; o__Rhodospirillales; f__; g__; s__
872328	2.58333	0.920692	0.920692	1	0	0	0	0.0833333	0	0	0	0	k__Bacteria; p__Firmicutes; c__Bacilli; o__Bacillales; f__Staphylococcaceae; g__Staphylococcus; s__
225088	2.58333	0.920692	0.920692	1	0	0	0	0.0833333	0	0	0	0	k__Bacteria; p__Proteobacteria; c__Gammaproteobacteria; o__Pseudomonadales; f__Pseudomonadaceae; g__Pseudomonas; s__
510591	2.58333	0.920692	0.920692	1	0	0	0	0.0833333	0	0	0	0	k__Bacteria; p__Bacteroidetes; c__[Saprospirae]; o__[Saprospirales]; f__Chitinophagaceae; g__; s__
560886	2.58333	0.920692	0.920692	1	0	0	0	0.0833333	0	0	0	0	k__Bacteria; p__Proteobacteria; c__Gammaproteobacteria; o__Pseudomonadales; f__Pseudomonadaceae; g__Pseudomonas; s__
4312368	2.58333	0.920692	0.920692	1	0	0	0	0.0833333	0	0	0	0	k__Bacteria; p__Acidobacteria; c__Acidobacteria-6; o__iii1-15; f__; g__; s__
4431704	2.58333	0.920692	0.920692	1	0	0	0	0.0833333	0	0	0	0	k__Bacteria; p__Proteobacteria; c__Alphaproteobacteria; o__Sphingomonadales; f__Sphingomonadaceae; g__; s__
1129668	2.58333	0.920692	0.920692	1	0	0	0	0.0833333	0	0	0	0	k__Bacteria; p__Proteobacteria; c__Alphaproteobacteria; o__Sphingomonadales; f__Sphingomonadaceae; g__Kaistobacter; s__
535290	2.58333	0.920692	0.920692	1	0	0	0	0.0833333	0	0	0	0	k__Bacteria; p__Bacteroidetes; c__Cytophagia; o__Cytophagales; f__Flammeovirgaceae; g__; s__
217917	2.58333	0.920692	0.920692	1	0	0	0	0.0833333	0	0	0	0	k__Bacteria; p__Chloroflexi; c__Chloroflexi; o__[Roseiflexales]; f__[Kouleothrixaceae]; g__; s__
767206	2.58333	0.920692	0.920692	1	0	0	0	0.0833333	0	0	0	0	k__Bacteria; p__Chloroflexi; c__TK10; o__AKYG885; f__Dolo_23; g__; s__
2109002	2.58333	0.920692	0.920692	1	0	0	0	0.0833333	0	0	0	0	k__Bacteria; p__Firmicutes; c__Bacilli; o__Bacillales; f__Planococcaceae; g__; s__
150430	2.58333	0.920692	0.920692	1	0	0	0	0.0833333	0	0	0	0	k__Bacteria; p__Proteobacteria; c__Betaproteobacteria; o__Burkholderiales; f__; g__; s__
510396	2.58333	0.920692	0.920692	1	0	0	0	0.0833333	0	0	0	0	k__Bacteria; p__Proteobacteria; c__Deltaproteobacteria; o__Desulfovibrionales; f__Desulfovibrionaceae; g__; s__
141167	2.58333	0.920692	0.920692	1	0	0	0	0.0833333	0	0	0	0	k__Bacteria; p__Actinobacteria; c__Thermoleophilia; o__Gaiellales; f__Gaiellaceae; g__; s__
4480952	2.58333	0.920692	0.920692	1	0	0	0	0.0833333	0	0	0	0	k__Bacteria; p__Proteobacteria; c__Betaproteobacteria; o__Burkholderiales; f__Oxalobacteraceae; g__Janthinobacterium; s__
203357	2.58333	0.920692	0.920692	1	0	0	0	0.0833333	0	0	0	0	k__Bacteria; p__Proteobacteria; c__Betaproteobacteria; o__Burkholderiales; f__Comamonadaceae; g__; s__
919491	2.58333	0.920692	0.920692	1	0	0	0	0.0833333	0	0	0	0	k__Bacteria; p__Firmicutes; c__Bacilli; o__Bacillales; f__; g__; s__
342096	2.58333	0.920692	0.920692	1	0	0	0	0.0833333	0	0	0	0	k__Bacteria; p__Proteobacteria; c__Gammaproteobacteria; o__Pseudomonadales; f__Pseudomonadaceae; g__; s__
1142110	2.58333	0.920692	0.920692	1	0	0	0	0.0833333	0	0	0	0	k__Bacteria; p__Firmicutes; c__Clostridia; o__Clostridiales; f__Peptostreptococcaceae; g__; s__
230759	2.58333	0.920692	0.920692	1	0	0	0	0.0833333	0	0	0	0	k__Bacteria; p__Firmicutes; c__Erysipelotrichi; o__Erysipelotrichales; f__Erysipelotrichaceae; g__Allobaculum; s__
1042774	2.58333	0.920692	0.920692	1	0	0	0	0.0833333	0	0	0	0	k__Bacteria; p__Bacteroidetes; c__Cytophagia; o__Cytophagales; f__Cytophagaceae; g__; s__
347195	2.58333	0.920692	0.920692	1	0	0	0	0.0833333	0	0	0	0	k__Bacteria; p__Bacteroidetes; c__Sphingobacteriia; o__Sphingobacteriales; f__Sphingobacteriaceae; g__; s__
810704	2.58333	0.920692	0.920692	1	0	0	0	0.0833333	0	0	0	0	k__Bacteria; p__Proteobacteria; c__Deltaproteobacteria; o__Desulfovibrionales; f__Desulfovibrionaceae; g__Desulfovibrio; s__
814282	2.58333	0.920692	0.920692	1	0	0	0	0.0833333	0	0	0	0	k__Bacteria; p__Proteobacteria; c__Alphaproteobacteria; o__Sphingomonadales; f__Erythrobacteraceae; g__; s__
1891556	2.58333	0.920692	0.920692	1	0	0	0	0.0833333	0	0	0	0	k__Bacteria; p__Firmicutes; c__Bacilli; o__Bacillales; f__Bacillaceae; g__Bacillus; s__cereus
775149	2.58333	0.920692	0.920692	1	0	0	0	0.0833333	0	0	0	0	k__Bacteria; p__Proteobacteria; c__Gammaproteobacteria; o__Xanthomonadales; f__Sinobacteraceae; g__; s__
126195	2.58333	0.920692	0.920692	1	0	0	0	0.0833333	0	0	0	0	k__Bacteria; p__Proteobacteria; c__Betaproteobacteria; o__Burkholderiales; f__Oxalobacteraceae; g__; s__
1134811	2.58333	0.920692	0.920692	1	0	0	0	0.0833333	0	0	0	0	k__Bacteria; p__Firmicutes; c__Bacilli; o__Bacillales; f__Bacillaceae; g__; s__
749133	2.58333	0.920692	0.920692	1	0	0	0	0.0833333	0	0	0	0	k__Bacteria; p__Bacteroidetes; c__Cytophagia; o__Cytophagales; f__Cytophagaceae; g__; s__
277071	2.58333	0.920692	0.920692	1	0	0	0	0.0833333	0	0	0	0	k__Bacteria; p__Firmicutes; c__Bacilli; o__Bacillales; f__Bacillaceae; g__; s__
1145172	2.58333	0.920692	0.920692	1	0	0	0	0.0833333	0	0	0	0	k__Bacteria; p__Actinobacteria; c__Thermoleophilia; o__Gaiellales; f__Gaiellaceae; g__; s__
102924	2.58333	0.920692	0.920692	1	0	0	0	0.0833333	0	0	0	0	k__Bacteria; p__Proteobacteria; c__Alphaproteobacteria; o__Rhizobiales; f__; g__; s__
3121918	2.58333	0.920692	0.920692	1	0	0	0	0.0833333	0	0	0	0	k__Bacteria; p__Proteobacteria; c__Betaproteobacteria; o__Rhodocyclales; f__Rhodocyclaceae; g__Hydrogenophilus; s__
627700	2.58333	0.920692	0.920692	1	0	0	0	0.0833333	0	0	0	0	k__Bacteria; p__Acidobacteria; c__Solibacteres; o__Solibacterales; f__Solibacteraceae; g__; s__
566578	2.58333	0.920692	0.920692	1	0	0	0	0.0833333	0	0	0	0	k__Bacteria; p__Proteobacteria; c__Betaproteobacteria; o__Burkholderiales; f__Oxalobacteraceae; g__; s__
517030	2.58333	0.920692	0.920692	1	0	0	0	0.0833333	0	0	0	0	k__Bacteria; p__Actinobacteria; c__Actinobacteria; o__Actinomycetales; f__Streptomycetaceae; g__Streptomyces; s__
4376094	2.58333	0.920692	0.920692	1	0	0	0	0.0833333	0	0	0	0	k__Bacteria; p__Planctomycetes; c__Phycisphaerae; o__WD2101; f__; g__; s__
361710	2.58333	0.920692	0.920692	1	0	0	0	0.0833333	0	0	0	0	k__Bacteria; p__Firmicutes; c__Bacilli; o__Bacillales; f__Bacillaceae; g__; s__
68763	42	5.2e-07	4.55e-06	0.00739851	6	0	0	0	0	0	0	0	k__Bacteria; p__Firmicutes; c__Bacilli; o__Bacillales; f__Bacillaceae; g__Bacillus; s__
4479944	42	5.2e-07	4.55e-06	0.00739851	1	0	0	0	0	0	0	0	k__Bacteria; p__Actinobacteria; c__MB-A2-108; o__0319-7L14; f__; g__; s__
1115110	42	5.2e-07	4.55e-06	0.00739851	17	0	0	0	0	0	0	0	k__Bacteria; p__Proteobacteria; c__Deltaproteobacteria; o__Myxococcales; f__; g__; s__
320782	42	5.2e-07	4.55e-06	0.00739851	5	0	0	0	0	0	0	0	k__Bacteria; p__Proteobacteria; c__Gammaproteobacteria; o__Xanthomonadales; f__Sinobacteraceae; g__Steroidobacter; s__
586084	42	5.2e-07	4.55e-06	0.00739851	21	0	0	0	0	0	0	0	k__Bacteria; p__Actinobacteria; c__Actinobacteria; o__Actinomycetales; f__Streptosporangiaceae; g__; s__
4448095	42	5.2e-07	4.55e-06	0.00739851	1	0	0	0	0	0	0	0	k__Bacteria; p__Actinobacteria; c__Actinobacteria; o__Actinomycetales; f__Mycobacteriaceae; g__Mycobacterium; s__
590356	42	5.2e-07	4.55e-06	0.00739851	5	0	0	0	0	0	0	0	k__Bacteria; p__Proteobacteria; c__Deltaproteobacteria; o__Myxococcales; f__; g__; s__
937813	42	5.2e-07	4.55e-06	0.00739851	3	0	0	0	0	0	0	0	k__Bacteria; p__Firmicutes; c__Clostridia; o__Clostridiales; f__[Tissierellaceae]; g__Anaerococcus; s__
216771	42	5.2e-07	4.55e-06	0.00739851	3	0	0	0	0	0	0	0	k__Bacteria; p__Proteobacteria; c__Alphaproteobacteria; o__Rhizobiales; f__Hyphomicrobiaceae; g__Rhodoplanes; s__
828151	42	5.2e-07	4.55e-06	0.00739851	39	0	0	0	0	0	0	0	k__Bacteria; p__Proteobacteria; c__Deltaproteobacteria; o__Myxococcales; f__OM27; g__; s__
547926	42	5.2e-07	4.55e-06	0.00739851	3	0	0	0	0	0	0	0	k__Bacteria; p__Proteobacteria; c__Deltaproteobacteria; o__Myxococcales; f__; g__; s__
4308656	42	5.2e-07	4.55e-06	0.00739851	1	0	0	0	0	0	0	0	k__Bacteria; p__Actinobacteria; c__Actinobacteria; o__Actinomycetales; f__Streptomycetaceae; g__Streptomyces; s__
1140285	42	5.2e-07	4.55e-06	0.00739851	1	0	0	0	0	0	0	0	k__Bacteria; p__Actinobacteria; c__Actinobacteria; o__Actinomycetales; f__Pseudonocardiaceae; g__Jiangella; s__
141564	42	5.2e-07	4.55e-06	0.00739851	16	0	0	0	0	0	0	0	k__Bacteria; p__Proteobacteria; c__Gammaproteobacteria; o__Pseudomonadales; f__Pseudomonadaceae; g__; s__
3691870	42	5.2e-07	4.55e-06	0.00739851	2	0	0	0	0	0	0	0	k__Bacteria; p__Acidobacteria; c__PAUC37f; o__; f__; g__; s__
4295894	42	5.2e-07	4.55e-06	0.00739851	5	0	0	0	0	0	0	0	k__Bacteria; p__Planctomycetes; c__Planctomycetia; o__Pirellulales; f__Pirellulaceae; g__Pirellula; s__
538016	42	5.2e-07	4.55e-06	0.00739851	9750	0	0	0	0	0	0	0	k__Bacteria; p__Firmicutes; c__Bacilli; o__Bacillales; f__Bacillaceae; g__Bacillus; s__
587975	42	5.2e-07	4.55e-06	0.00739851	13	0	0	0	0	0	0	0	k__Bacteria; p__Acidobacteria; c__[Chloracidobacteria]; o__RB41; f__; g__; s__
410549	42	5.2e-07	4.55e-06	0.00739851	2	0	0	0	0	0	0	0	k__Bacteria; p__Firmicutes; c__Bacilli; o__Bacillales; f__Paenibacillaceae; g__Paenibacillus; s__pueri
4329003	42	5.2e-07	4.55e-06	0.00739851	8	0	0	0	0	0	0	0	k__Bacteria; p__Proteobacteria; c__Deltaproteobacteria; o__MIZ46; f__; g__; s__
150328	42	5.2e-07	4.55e-06	0.00739851	9	0	0	0	0	0	0	0	k__Bacteria; p__Proteobacteria; c__Alphaproteobacteria; o__Rhizobiales; f__Rhizobiaceae; g__; s__
253622	42	5.2e-07	4.55e-06	0.00739851	414	0	0	0	0	0	0	0	k__Bacteria; p__Actinobacteria; c__Thermoleophilia; o__Gaiellales; f__Gaiellaceae; g__; s__
251539	42	5.2e-07	4.55e-06	0.00739851	163	0	0	0	0	0	0	0	k__Bacteria; p__Proteobacteria; c__Deltaproteobacteria; o__Myxococcales; f__Cystobacteraceae; g__Cystobacter; s__
4294646	42	5.2e-07	4.55e-06	0.00739851	1	0	0	0	0	0	0	0	k__Bacteria; p__Proteobacteria; c__Alphaproteobacteria; o__Rhizobiales; f__Rhizobiaceae; g__; s__
1062966	42	5.2e-07	4.55e-06	0.00739851	41	0	0	0	0	0	0	0	k__Bacteria; p__Actinobacteria; c__Thermoleophilia; o__Gaiellales; f__Gaiellaceae; g__; s__
2984010	42	5.2e-07	4.55e-06	0.00739851	78	0	0	0	0	0	0	0	k__Bacteria; p__Actinobacteria; c__Thermoleophilia; o__Gaiellales; f__Gaiellaceae; g__; s__
88154	42	5.2e-07	4.55e-06	0.00739851	4	0	0	0	0	0	0	0	k__Bacteria; p__Firmicutes; c__Bacilli; o__Bacillales; f__Paenibacillaceae; g__Paenibacillus; s__
3443340	42	5.2e-07	4.55e-06	0.00739851	262	0	0	0	0	0	0	0	k__Bacteria; p__Firmicutes; c__Bacilli; o__Bacillales; f__Bacillaceae; g__Bacillus; s__
143212	42	5.2e-07	4.55e-06	0.00739851	2	0	0	0	0	0	0	0	k__Bacteria; p__Chloroflexi; c__TK17; o__mle1-48; f__; g__; s__
356523	42	5.2e-07	4.55e-06	0.00739851	3	0	0	0	0	0	0	0	k__Bacteria; p__Proteobacteria; c__Gammaproteobacteria; o__Pseudomonadales; f__Moraxellaceae; g__Enhydrobacter; s__
834418	42	5.2e-07	4.55e-06	0.00739851	3	0	0	0	0	0	0	0	k__Bacteria; p__Proteobacteria; c__Gammaproteobacteria; o__Xanthomonadales; f__Sinobacteraceae; g__; s__
1088265	42	5.2e-07	4.55e-06	0.00739851	2	0	0	0	0	0	0	0	k__Bacteria; p__Actinobacteria; c__Actinobacteria; o__Actinomycetales; f__Propionibacteriaceae; g__Propionibacterium; s__acnes
2885855	42	5.2e-07	4.55e-06	0.00739851	15	0	0	0	0	0	0	0	k__Bacteria; p__Firmicutes; c__Bacilli; o__Bacillales; f__Bacillaceae; g__Bacillus; s__
4413494	42	5.2e-07	4.55e-06	0.00739851	1	0	0	0	0	0	0	0	k__Bacteria; p__Actinobacteria; c__Actinobacteria; o__Actinomycetales; f__Mycobacteriaceae; g__Mycobacterium; s__
4632	42	5.2e-07	4.55e-06	0.00739851	3	0	0	0	0	0	0	0	k__Bacteria; p__Proteobacteria; c__Alphaproteobacteria; o__Rhizobiales; f__Hyphomicrobiaceae; g__Hyphomicrobium; s__zavarzinii
208343	42	5.2e-07	4.55e-06	0.00739851	3	0	0	0	0	0	0	0	k__Bacteria; p__Proteobacteria; c__Alphaproteobacteria; o__Sphingomonadales; f__; g__; s__
570692	42	5.2e-07	4.55e-06	0.00739851	1	0	0	0	0	0	0	0	k__Bacteria; p__Actinobacteria; c__Actinobacteria; o__Actinomycetales; f__Micromonosporaceae; g__; s__
563273	42	5.2e-07	4.55e-06	0.00739851	1	0	0	0	0	0	0	0	k__Bacteria; p__Proteobacteria; c__Gammaproteobacteria; o__Pseudomonadales; f__Pseudomonadaceae; g__Pseudomonas; s__
537516	42	5.2e-07	4.55e-06	0.00739851	1	0	0	0	0	0	0	0	k__Bacteria; p__Actinobacteria; c__Acidimicrobiia; o__Acidimicrobiales; f__C111; g__; s__
545487	42	5.2e-07	4.55e-06	0.00739851	49	0	0	0	0	0	0	0	k__Bacteria; p__Actinobacteria; c__MB-A2-108; o__0319-7L14; f__; g__; s__
211188	42	5.2e-07	4.55e-06	0.00739851	6	0	0	0	0	0	0	0	k__Bacteria; p__Actinobacteria; c__Actinobacteria; o__Actinomycetales; f__Streptosporangiaceae; g__Nonomuraea; s__
593430	42	5.2e-07	4.55e-06	0.00739851	51	0	0	0	0	0	0	0	k__Bacteria; p__Actinobacteria; c__Thermoleophilia; o__Solirubrobacterales; f__; g__; s__
4413214	42	5.2e-07	4.55e-06	0.00739851	1	0	0	0	0	0	0	0	k__Bacteria; p__Proteobacteria; c__Alphaproteobacteria; o__; f__; g__; s__
348270	42	5.2e-07	4.55e-06	0.00739851	4	0	0	0	0	0	0	0	k__Bacteria; p__Acidobacteria; c__Acidobacteria-6; o__iii1-15; f__; g__; s__
332293	42	5.2e-07	4.55e-06	0.00739851	107	0	0	0	0	0	0	0	k__Bacteria; p__Proteobacteria; c__Betaproteobacteria; o__Burkholderiales; f__Oxalobacteraceae; g__; s__
543864	42	5.2e-07	4.55e-06	0.00739851	7	0	0	0	0	0	0	0	k__Bacteria; p__Proteobacteria; c__Gammaproteobacteria; o__Pseudomonadales; f__Pseudomonadaceae; g__Pseudomonas; s__
876717	42	5.2e-07	4.55e-06	0.00739851	6	0	0	0	0	0	0	0	k__Bacteria; p__Actinobacteria; c__Thermoleophilia; o__Solirubrobacterales; f__Patulibacteraceae; g__; s__
1134094	42	5.2e-07	4.55e-06	0.00739851	12	0	0	0	0	0	0	0	k__Bacteria; p__Firmicutes; c__Bacilli; o__Bacillales; f__[Exiguobacteraceae]; g__Exiguobacterium; s__
4356373	42	5.2e-07	4.55e-06	0.00739851	4	0	0	0	0	0	0	0	k__Bacteria; p__Actinobacteria; c__Actinobacteria; o__Actinomycetales; f__Streptomycetaceae; g__; s__
1043045	42	5.2e-07	4.55e-06	0.00739851	187	0	0	0	0	0	0	0	k__Bacteria; p__Proteobacteria; c__Betaproteobacteria; o__Burkholderiales; f__Oxalobacteraceae; g__; s__
384716	42	5.2e-07	4.55e-06	0.00739851	1	0	0	0	0	0	0	0	k__Bacteria; p__Firmicutes; c__Bacilli; o__Gemellales; f__; g__; s__
408706	42	5.2e-07	4.55e-06	0.00739851	8	0	0	0	0	0	0	0	k__Bacteria; p__Bacteroidetes; c__Flavobacteriia; o__Flavobacteriales; f__[Weeksellaceae]; g__Chryseobacterium; s__
256241	42	5.2e-07	4.55e-06	0.00739851	2	0	0	0	0	0	0	0	k__Bacteria; p__Proteobacteria; c__Deltaproteobacteria; o__Myxococcales; f__; g__; s__
2739100	42	5.2e-07	4.55e-06	0.00739851	1	0	0	0	0	0	0	0	k__Bacteria; p__Actinobacteria; c__Thermoleophilia; o__Gaiellales; f__Gaiellaceae; g__; s__
360518	42	5.2e-07	4.55e-06	0.00739851	1	0	0	0	0	0	0	0	k__Bacteria; p__Bacteroidetes; c__Bacteroidia; o__Bacteroidales; f__Bacteroidaceae; g__Bacteroides; s__
537883	42	5.2e-07	4.55e-06	0.00739851	1	0	0	0	0	0	0	0	k__Bacteria; p__Proteobacteria; c__Alphaproteobacteria; o__Rhizobiales; f__Hyphomicrobiaceae; g__; s__
257088	42	5.2e-07	4.55e-06	0.00739851	4	0	0	0	0	0	0	0	k__Bacteria; p__Firmicutes; c__Bacilli; o__Bacillales; f__Paenibacillaceae; g__Paenibacillus; s__
562008	42	5.2e-07	4.55e-06	0.00739851	9	0	0	0	0	0	0	0	k__Bacteria; p__Proteobacteria; c__Gammaproteobacteria; o__Xanthomonadales; f__Sinobacteraceae; g__Steroidobacter; s__
961009	42	5.2e-07	4.55e-06	0.00739851	6	0	0	0	0	0	0	0	k__Bacteria; p__Proteobacteria; c__Gammaproteobacteria; o__Pseudomonadales; f__Moraxellaceae; g__Acinetobacter; s__johnsonii
153544	42	5.2e-07	4.55e-06	0.00739851	33	0	0	0	0	0	0	0	k__Bacteria; p__Firmicutes; c__Bacilli; o__Bacillales; f__Bacillaceae; g__Bacillus; s__
855860	42	5.2e-07	4.55e-06	0.00739851	35	0	0	0	0	0	0	0	k__Bacteria; p__Actinobacteria; c__Thermoleophilia; o__Gaiellales; f__Gaiellaceae; g__; s__
4304452	42	5.2e-07	4.55e-06	0.00739851	166	0	0	0	0	0	0	0	k__Bacteria; p__Proteobacteria; c__Betaproteobacteria; o__Burkholderiales; f__Oxalobacteraceae; g__; s__
4433574	42	5.2e-07	4.55e-06	0.00739851	3	0	0	0	0	0	0	0	k__Bacteria; p__Chloroflexi; c__Ellin6529; o__; f__; g__; s__
573137	42	5.2e-07	4.55e-06	0.00739851	21	0	0	0	0	0	0	0	k__Bacteria; p__Firmicutes; c__Bacilli; o__Bacillales; f__Paenibacillaceae; g__Paenibacillus; s__
1137185	42	5.2e-07	4.55e-06	0.00739851	6	0	0	0	0	0	0	0	k__Bacteria; p__Proteobacteria; c__Betaproteobacteria; o__Burkholderiales; f__Oxalobacteraceae; g__Massilia; s__alkalitolerans
203689	42	5.2e-07	4.55e-06	0.00739851	1	0	0	0	0	0	0	0	k__Bacteria; p__Proteobacteria; c__Deltaproteobacteria; o__Myxococcales; f__; g__; s__
542933	42	5.2e-07	4.55e-06	0.00739851	3	0	0	0	0	0	0	0	k__Bacteria; p__Actinobacteria; c__Acidimicrobiia; o__Acidimicrobiales; f__EB1017; g__; s__
4410295	42	5.2e-07	4.55e-06	0.00739851	10	0	0	0	0	0	0	0	k__Bacteria; p__Proteobacteria; c__Betaproteobacteria; o__Methylophilales; f__Methylophilaceae; g__; s__
4408821	42	5.2e-07	4.55e-06	0.00739851	3	0	0	0	0	0	0	0	k__Bacteria; p__Acidobacteria; c__Acidobacteria-6; o__CCU21; f__; g__; s__
560629	42	5.2e-07	4.55e-06	0.00739851	2	0	0	0	0	0	0	0	k__Bacteria; p__Proteobacteria; c__Gammaproteobacteria; o__Enterobacteriales; f__Enterobacteriaceae; g__Proteus; s__
236554	42	5.2e-07	4.55e-06	0.00739851	1	0	0	0	0	0	0	0	k__Bacteria; p__GAL15; c__; o__; f__; g__; s__
252012	42	5.2e-07	4.55e-06	0.00739851	4	0	0	0	0	0	0	0	k__Bacteria; p__Proteobacteria; c__Gammaproteobacteria; o__Xanthomonadales; f__Sinobacteraceae; g__; s__
992035	42	5.2e-07	4.55e-06	0.00739851	4	0	0	0	0	0	0	0	k__Bacteria; p__Proteobacteria; c__Betaproteobacteria; o__Burkholderiales; f__Oxalobacteraceae; g__; s__
554483	42	5.2e-07	4.55e-06	0.00739851	11	0	0	0	0	0	0	0	k__Bacteria; p__Proteobacteria; c__Alphaproteobacteria; o__Rhodospirillales; f__Rhodospirillaceae; g__; s__
4316328	42	5.2e-07	4.55e-06	0.00739851	8	0	0	0	0	0	0	0	k__Bacteria; p__Acidobacteria; c__Acidobacteria-6; o__iii1-15; f__; g__; s__
838527	42	5.2e-07	4.55e-06	0.00739851	9	0	0	0	0	0	0	0	k__Bacteria; p__Acidobacteria; c__Acidobacteria-6; o__iii1-15; f__; g__; s__
560353	42	5.2e-07	4.55e-06	0.00739851	1	0	0	0	0	0	0	0	k__Bacteria; p__Proteobacteria; c__Alphaproteobacteria; o__Rhodobacterales; f__Rhodobacteraceae; g__; s__
814529	42	5.2e-07	4.55e-06	0.00739851	2	0	0	0	0	0	0	0	k__Bacteria; p__Proteobacteria; c__Alphaproteobacteria; o__Sphingomonadales; f__Sphingomonadaceae; g__Novosphingobium; s__
329035	42	5.2e-07	4.55e-06	0.00739851	2	0	0	0	0	0	0	0	k__Bacteria; p__Proteobacteria; c__Deltaproteobacteria; o__Myxococcales; f__Polyangiaceae; g__; s__
246078	42	5.2e-07	4.55e-06	0.00739851	20	0	0	0	0	0	0	0	k__Bacteria; p__Actinobacteria; c__Actinobacteria; o__Actinomycetales; f__Mycobacteriaceae; g__Mycobacterium; s__
763545	42	5.2e-07	4.55e-06	0.00739851	13	0	0	0	0	0	0	0	k__Bacteria; p__WS3; c__PRR-12; o__Sediment-1; f__PRR-10; g__; s__
3453734	42	5.2e-07	4.55e-06	0.00739851	2	0	0	0	0	0	0	0	k__Bacteria; p__Proteobacteria; c__Gammaproteobacteria; o__Pseudomonadales; f__Moraxellaceae; g__Acinetobacter; s__
731533	42	5.2e-07	4.55e-06	0.00739851	1	0	0	0	0	0	0	0	k__Bacteria; p__GAL15; c__; o__; f__; g__; s__
63696	42	5.2e-07	4.55e-06	0.00739851	1	0	0	0	0	0	0	0	k__Bacteria; p__Actinobacteria; c__Actinobacteria; o__Actinomycetales; f__Actinosynnemataceae; g__Saccharothrix; s__
40511	42	5.2e-07	4.55e-06	0.00739851	1	0	0	0	0	0	0	0	k__Bacteria; p__Proteobacteria; c__Alphaproteobacteria; o__Rhizobiales; f__; g__; s__
782413	42	5.2e-07	4.55e-06	0.00739851	1	0	0	0	0	0	0	0	k__Bacteria; p__Actinobacteria; c__Actinobacteria; o__Actinomycetales; f__Streptosporangiaceae; g__Microtetraspora; s__malaysiensis
4317753	42	5.2e-07	4.55e-06	0.00739851	3	0	0	0	0	0	0	0	k__Bacteria; p__Firmicutes; c__Bacilli; o__Bacillales; f__Paenibacillaceae; g__Cohnella; s__
151865	42	5.2e-07	4.55e-06	0.00739851	5	0	0	0	0	0	0	0	k__Bacteria; p__Firmicutes; c__Bacilli; o__Bacillales; f__; g__; s__
3843956	42	5.2e-07	4.55e-06	0.00739851	1	0	0	0	0	0	0	0	k__Bacteria; p__Proteobacteria; c__Alphaproteobacteria; o__; f__; g__; s__
706682	42	5.2e-07	4.55e-06	0.00739851	22	0	0	0	0	0	0	0	k__Bacteria; p__GAL15; c__; o__; f__; g__; s__
338140	42	5.2e-07	4.55e-06	0.00739851	2	0	0	0	0	0	0	0	k__Bacteria; p__Proteobacteria; c__Gammaproteobacteria; o__Pseudomonadales; f__Pseudomonadaceae; g__; s__
93508	42	5.2e-07	4.55e-06	0.00739851	12	0	0	0	0	0	0	0	k__Bacteria; p__Gemmatimonadetes; c__Gemm-1; o__; f__; g__; s__
235594	42	5.2e-07	4.55e-06	0.00739851	1	0	0	0	0	0	0	0	k__Bacteria; p__Acidobacteria; c__[Chloracidobacteria]; o__RB41; f__; g__; s__
569952	42	5.2e-07	4.55e-06	0.00739851	5	0	0	0	0	0	0	0	k__Bacteria; p__Proteobacteria; c__Betaproteobacteria; o__Burkholderiales; f__Comamonadaceae; g__Roseateles; s__depolymerans
82558	42	5.2e-07	4.55e-06	0.00739851	1	0	0	0	0	0	0	0	k__Bacteria; p__Chloroflexi; c__Anaerolineae; o__H39; f__; g__; s__
585537	42	5.2e-07	4.55e-06	0.00739851	19	0	0	0	0	0	0	0	k__Bacteria; p__Proteobacteria; c__Alphaproteobacteria; o__Rhizobiales; f__Hyphomicrobiaceae; g__Pedomicrobium; s__
879361	42	5.2e-07	4.55e-06	0.00739851	1	0	0	0	0	0	0	0	k__Bacteria; p__Proteobacteria; c__Gammaproteobacteria; o__Pseudomonadales; f__Moraxellaceae; g__Acinetobacter; s__johnsonii
412145	42	5.2e-07	4.55e-06	0.00739851	1	0	0	0	0	0	0	0	k__Bacteria; p__Firmicutes; c__Bacilli; o__Bacillales; f__Staphylococcaceae; g__Staphylococcus; s__
4366579	42	5.2e-07	4.55e-06	0.00739851	12	0	0	0	0	0	0	0	k__Bacteria; p__Proteobacteria; c__Deltaproteobacteria; o__Myxococcales; f__; g__; s__
2675748	42	5.2e-07	4.55e-06	0.00739851	1	0	0	0	0	0	0	0	k__Bacteria; p__Proteobacteria; c__Alphaproteobacteria; o__Rhizobiales; f__Rhizobiaceae; g__; s__
512030	42	5.2e-07	4.55e-06	0.00739851	57	0	0	0	0	0	0	0	k__Bacteria; p__Actinobacteria; c__Thermoleophilia; o__Gaiellales; f__Gaiellaceae; g__; s__
558394	42	5.2e-07	4.55e-06	0.00739851	1	0	0	0	0	0	0	0	k__Bacteria; p__Proteobacteria; c__Alphaproteobacteria; o__Rhizobiales; f__Rhizobiaceae; g__; s__
4413349	42	5.2e-07	4.55e-06	0.00739851	3	0	0	0	0	0	0	0	k__Bacteria; p__Proteobacteria; c__Betaproteobacteria; o__Neisseriales; f__Neisseriaceae; g__; s__
837878	42	5.2e-07	4.55e-06	0.00739851	1	0	0	0	0	0	0	0	k__Bacteria; p__Chloroflexi; c__S085; o__; f__; g__; s__
4329988	42	5.2e-07	4.55e-06	0.00739851	121	0	0	0	0	0	0	0	k__Bacteria; p__Firmicutes; c__Bacilli; o__Bacillales; f__Bacillaceae; g__Bacillus; s__
114903	42	5.2e-07	4.55e-06	0.00739851	6	0	0	0	0	0	0	0	k__Bacteria; p__Proteobacteria; c__Alphaproteobacteria; o__Sphingomonadales; f__Sphingomonadaceae; g__; s__
672144	42	5.2e-07	4.55e-06	0.00739851	1	0	0	0	0	0	0	0	k__Bacteria; p__Proteobacteria; c__Betaproteobacteria; o__Burkholderiales; f__Comamonadaceae; g__Rubrivivax; s__
4306214	42	5.2e-07	4.55e-06	0.00739851	22	0	0	0	0	0	0	0	k__Bacteria; p__Firmicutes; c__Bacilli; o__Bacillales; f__Paenibacillaceae; g__Paenibacillus; s__
2579228	42	5.2e-07	4.55e-06	0.00739851	3	0	0	0	0	0	0	0	k__Bacteria; p__Firmicutes; c__Bacilli; o__Bacillales; f__Bacillaceae; g__Bacillus; s__
2801319	42	5.2e-07	4.55e-06	0.00739851	115	0	0	0	0	0	0	0	k__Bacteria; p__Proteobacteria; c__Betaproteobacteria; o__Burkholderiales; f__Comamonadaceae; g__; s__
741975	42	5.2e-07	4.55e-06	0.00739851	2	0	0	0	0	0	0	0	k__Bacteria; p__Actinobacteria; c__Thermoleophilia; o__Solirubrobacterales; f__; g__; s__
538573	42	5.2e-07	4.55e-06	0.00739851	3	0	0	0	0	0	0	0	k__Bacteria; p__Planctomycetes; c__C6; o__d113; f__; g__; s__
543528	42	5.2e-07	4.55e-06	0.00739851	5	0	0	0	0	0	0	0	k__Bacteria; p__Acidobacteria; c__Acidobacteria-6; o__iii1-15; f__; g__; s__
138034	42	5.2e-07	4.55e-06	0.00739851	1	0	0	0	0	0	0	0	k__Bacteria; p__Firmicutes; c__Bacilli; o__Bacillales; f__Thermoactinomycetaceae; g__; s__
2675750	42	5.2e-07	4.55e-06	0.00739851	12	0	0	0	0	0	0	0	k__Bacteria; p__Proteobacteria; c__Alphaproteobacteria; o__Rhizobiales; f__Rhizobiaceae; g__; s__
155940	42	5.2e-07	4.55e-06	0.00739851	1	0	0	0	0	0	0	0	k__Bacteria; p__Firmicutes; c__Bacilli; o__Bacillales; f__Bacillaceae; g__Bacillus; s__
544441	42	5.2e-07	4.55e-06	0.00739851	1	0	0	0	0	0	0	0	k__Bacteria; p__Chloroflexi; c__Gitt-GS-136; o__; f__; g__; s__
406145	42	5.2e-07	4.55e-06	0.00739851	25	0	0	0	0	0	0	0	k__Bacteria; p__Proteobacteria; c__Gammaproteobacteria; o__Pseudomonadales; f__Pseudomonadaceae; g__Pseudomonas; s__
750018	42	5.2e-07	4.55e-06	0.00739851	18	0	0	0	0	0	0	0	k__Bacteria; p__Proteobacteria; c__Gammaproteobacteria; o__Pseudomonadales; f__Pseudomonadaceae; g__Pseudomonas; s__veronii
950668	42	5.2e-07	4.55e-06	0.00739851	2	0	0	0	0	0	0	0	k__Bacteria; p__Proteobacteria; c__Deltaproteobacteria; o__Myxococcales; f__; g__; s__
570189	42	5.2e-07	4.55e-06	0.00739851	2	0	0	0	0	0	0	0	k__Bacteria; p__Proteobacteria; c__Gammaproteobacteria; o__Xanthomonadales; f__Xanthomonadaceae; g__Stenotrophomonas; s__
709657	42	5.2e-07	4.55e-06	0.00739851	1	0	0	0	0	0	0	0	k__Bacteria; p__Proteobacteria; c__Alphaproteobacteria; o__Rhodospirillales; f__Rhodospirillaceae; g__; s__
513426	42	5.2e-07	4.55e-06	0.00739851	5	0	0	0	0	0	0	0	k__Bacteria; p__Acidobacteria; c__Acidobacteria-5; o__; f__; g__; s__
4320919	42	5.2e-07	4.55e-06	0.00739851	9	0	0	0	0	0	0	0	k__Bacteria; p__Proteobacteria; c__Gammaproteobacteria; o__Pseudomonadales; f__Moraxellaceae; g__Acinetobacter; s__johnsonii
106310	42	5.2e-07	4.55e-06	0.00739851	4	0	0	0	0	0	0	0	k__Bacteria; p__Proteobacteria; c__Betaproteobacteria; o__Burkholderiales; f__Oxalobacteraceae; g__Massilia; s__timonae
585584	42	5.2e-07	4.55e-06	0.00739851	1	0	0	0	0	0	0	0	k__Bacteria; p__Firmicutes; c__Clostridia; o__Clostridiales; f__[Tissierellaceae]; g__Sporanaerobacter; s__
4409907	42	5.2e-07	4.55e-06	0.00739851	1	0	0	0	0	0	0	0	k__Bacteria; p__Actinobacteria; c__Thermoleophilia; o__Solirubrobacterales; f__; g__; s__
1024352	42	5.2e-07	4.55e-06	0.00739851	707	0	0	0	0	0	0	0	k__Bacteria; p__Firmicutes; c__Bacilli; o__Bacillales; f__Thermoactinomycetaceae; g__; s__
697027	42	5.2e-07	4.55e-06	0.00739851	1	0	0	0	0	0	0	0	k__Bacteria; p__Actinobacteria; c__Actinobacteria; o__Actinomycetales; f__Streptosporangiaceae; g__Herbidospora; s__cretacea
250533	42	5.2e-07	4.55e-06	0.00739851	13	0	0	0	0	0	0	0	k__Bacteria; p__Acidobacteria; c__Acidobacteria-5; o__; f__; g__; s__
4470190	42	5.2e-07	4.55e-06	0.00739851	1	0	0	0	0	0	0	0	k__Bacteria; p__Firmicutes; c__Clostridia; o__; f__; g__; s__
4354039	42	5.2e-07	4.55e-06	0.00739851	15	0	0	0	0	0	0	0	k__Bacteria; p__Proteobacteria; c__Betaproteobacteria; o__Burkholderiales; f__Comamonadaceae; g__; s__
874750	42	5.2e-07	4.55e-06	0.00739851	6	0	0	0	0	0	0	0	k__Bacteria; p__Proteobacteria; c__Gammaproteobacteria; o__Pseudomonadales; f__Pseudomonadaceae; g__Pseudomonas; s__
805707	42	5.2e-07	4.55e-06	0.00739851	1	0	0	0	0	0	0	0	k__Bacteria; p__Firmicutes; c__Erysipelotrichi; o__Erysipelotrichales; f__Erysipelotrichaceae; g__; s__
525199	42	5.2e-07	4.55e-06	0.00739851	7	0	0	0	0	0	0	0	k__Bacteria; p__Proteobacteria; c__Betaproteobacteria; o__Burkholderiales; f__Comamonadaceae; g__Delftia; s__
137445	42	5.2e-07	4.55e-06	0.00739851	22	0	0	0	0	0	0	0	k__Bacteria; p__Proteobacteria; c__Betaproteobacteria; o__Burkholderiales; f__Oxalobacteraceae; g__; s__
540946	42	5.2e-07	4.55e-06	0.00739851	9	0	0	0	0	0	0	0	k__Bacteria; p__Firmicutes; c__Bacilli; o__Bacillales; f__Bacillaceae; g__Bacillus; s__
822419	42	5.2e-07	4.55e-06	0.00739851	10	0	0	0	0	0	0	0	k__Bacteria; p__Proteobacteria; c__Betaproteobacteria; o__Burkholderiales; f__Oxalobacteraceae; g__; s__
137642	42	5.2e-07	4.55e-06	0.00739851	12	0	0	0	0	0	0	0	k__Bacteria; p__Firmicutes; c__Bacilli; o__Bacillales; f__Paenibacillaceae; g__Paenibacillus; s__
1139405	42	5.2e-07	4.55e-06	0.00739851	25	0	0	0	0	0	0	0	k__Bacteria; p__Actinobacteria; c__Thermoleophilia; o__Gaiellales; f__Gaiellaceae; g__; s__
177975	42	5.2e-07	4.55e-06	0.00739851	13	0	0	0	0	0	0	0	k__Bacteria; p__Proteobacteria; c__Alphaproteobacteria; o__Sphingomonadales; f__Sphingomonadaceae; g__Novosphingobium; s__
144554	42	5.2e-07	4.55e-06	0.00739851	3	0	0	0	0	0	0	0	k__Bacteria; p__Proteobacteria; c__Betaproteobacteria; o__Burkholderiales; f__; g__; s__
634142	42	5.2e-07	4.55e-06	0.00739851	2	0	0	0	0	0	0	0	k__Bacteria; p__Planctomycetes; c__Planctomycetia; o__Gemmatales; f__Gemmataceae; g__; s__
332042	42	5.2e-07	4.55e-06	0.00739851	1	0	0	0	0	0	0	0	k__Bacteria; p__Proteobacteria; c__Alphaproteobacteria; o__Rhizobiales; f__Hyphomicrobiaceae; g__Rhodoplanes; s__
626554	42	5.2e-07	4.55e-06	0.00739851	1	0	0	0	0	0	0	0	k__Bacteria; p__Actinobacteria; c__Thermoleophilia; o__Gaiellales; f__Gaiellaceae; g__; s__
1017063	42	5.2e-07	4.55e-06	0.00739851	2	0	0	0	0	0	0	0	k__Bacteria; p__Proteobacteria; c__Deltaproteobacteria; o__Myxococcales; f__Polyangiaceae; g__; s__
4057605	42	5.2e-07	4.55e-06	0.00739851	1	0	0	0	0	0	0	0	k__Bacteria; p__Firmicutes; c__Bacilli; o__Bacillales; f__Bacillaceae; g__Bacillus; s__
610418	42	5.2e-07	4.55e-06	0.00739851	24	0	0	0	0	0	0	0	k__Bacteria; p__Proteobacteria; c__Alphaproteobacteria; o__Rhizobiales; f__Hyphomicrobiaceae; g__Rhodoplanes; s__
738747	42	5.2e-07	4.55e-06	0.00739851	3	0	0	0	0	0	0	0	k__Bacteria; p__Acidobacteria; c__Acidobacteria-6; o__iii1-15; f__; g__; s__
113224	42	5.2e-07	4.55e-06	0.00739851	34	0	0	0	0	0	0	0	k__Bacteria; p__Gemmatimonadetes; c__Gemm-1; o__; f__; g__; s__
4458917	42	5.2e-07	4.55e-06	0.00739851	8	0	0	0	0	0	0	0	k__Bacteria; p__Firmicutes; c__Bacilli; o__Bacillales; f__Bacillaceae; g__Bacillus; s__
972341	42	5.2e-07	4.55e-06	0.00739851	1	0	0	0	0	0	0	0	k__Bacteria; p__Proteobacteria; c__Betaproteobacteria; o__Burkholderiales; f__Oxalobacteraceae; g__; s__
806564	42	5.2e-07	4.55e-06	0.00739851	4	0	0	0	0	0	0	0	k__Bacteria; p__Proteobacteria; c__Deltaproteobacteria; o__Myxococcales; f__; g__; s__
83531	42	5.2e-07	4.55e-06	0.00739851	2	0	0	0	0	0	0	0	k__Bacteria; p__Proteobacteria; c__Alphaproteobacteria; o__Rhizobiales; f__Hyphomicrobiaceae; g__Rhodoplanes; s__
200536	42	5.2e-07	4.55e-06	0.00739851	16	0	0	0	0	0	0	0	k__Bacteria; p__Proteobacteria; c__Betaproteobacteria; o__Burkholderiales; f__Oxalobacteraceae; g__; s__
341939	42	5.2e-07	4.55e-06	0.00739851	5	0	0	0	0	0	0	0	k__Bacteria; p__Proteobacteria; c__Betaproteobacteria; o__Burkholderiales; f__Oxalobacteraceae; g__; s__
1111373	42	5.2e-07	4.55e-06	0.00739851	15	0	0	0	0	0	0	0	k__Bacteria; p__Proteobacteria; c__Alphaproteobacteria; o__Rhizobiales; f__Hyphomicrobiaceae; g__; s__
1013967	42	5.2e-07	4.55e-06	0.00739851	51	0	0	0	0	0	0	0	k__Bacteria; p__Actinobacteria; c__Thermoleophilia; o__Gaiellales; f__Gaiellaceae; g__; s__
744041	42	5.2e-07	4.55e-06	0.00739851	1	0	0	0	0	0	0	0	k__Bacteria; p__Proteobacteria; c__Alphaproteobacteria; o__Rhizobiales; f__Hyphomicrobiaceae; g__; s__
44738	42	5.2e-07	4.55e-06	0.00739851	5	0	0	0	0	0	0	0	k__Bacteria; p__Proteobacteria; c__Alphaproteobacteria; o__Rhodospirillales; f__Rhodospirillaceae; g__; s__
581639	42	5.2e-07	4.55e-06	0.00739851	1	0	0	0	0	0	0	0	k__Bacteria; p__Proteobacteria; c__Betaproteobacteria; o__Burkholderiales; f__Comamonadaceae; g__Rubrivivax; s__
154482	42	5.2e-07	4.55e-06	0.00739851	1	0	0	0	0	0	0	0	k__Bacteria; p__Firmicutes; c__Bacilli; o__Bacillales; f__Bacillaceae; g__Bacillus; s__
86075	42	5.2e-07	4.55e-06	0.00739851	19	0	0	0	0	0	0	0	k__Bacteria; p__Planctomycetes; c__Phycisphaerae; o__CCM11a; f__; g__; s__
554602	42	5.2e-07	4.55e-06	0.00739851	1	0	0	0	0	0	0	0	k__Bacteria; p__Proteobacteria; c__Alphaproteobacteria; o__Rhodospirillales; f__Rhodospirillaceae; g__; s__
589123	42	5.2e-07	4.55e-06	0.00739851	10	0	0	0	0	0	0	0	k__Bacteria; p__Proteobacteria; c__Betaproteobacteria; o__Burkholderiales; f__Oxalobacteraceae; g__; s__
247331	42	5.2e-07	4.55e-06	0.00739851	4	0	0	0	0	0	0	0	k__Bacteria; p__Actinobacteria; c__Thermoleophilia; o__Gaiellales; f__Gaiellaceae; g__; s__
3662847	42	5.2e-07	4.55e-06	0.00739851	159	0	0	0	0	0	0	0	k__Bacteria; p__Firmicutes; c__Bacilli; o__Bacillales; f__; g__; s__
88872	42	5.2e-07	4.55e-06	0.00739851	3	0	0	0	0	0	0	0	k__Bacteria; p__Proteobacteria; c__Alphaproteobacteria; o__Sphingomonadales; f__Sphingomonadaceae; g__Sphingomonas; s__
586387	42	5.2e-07	4.55e-06	0.00739851	3	0	0	0	0	0	0	0	k__Bacteria; p__Firmicutes; c__Bacilli; o__Lactobacillales; f__Streptococcaceae; g__Lactococcus; s__
181121	42	5.2e-07	4.55e-06	0.00739851	0	0	0	0	0	0	0	2	k__Bacteria; p__Firmicutes; c__Clostridia; o__Clostridiales; f__; g__; s__
1084738	41.935	5.35e-07	4.55e-06	0.00761486	0	0	0	0	0	3.66667	0	0	k__Bacteria; p__Actinobacteria; c__Actinobacteria; o__Actinomycetales; f__Propionibacteriaceae; g__Propionibacterium; s__acnes
969543	41.925	5.38e-07	4.55e-06	0.00764863	0	1.5	0	0	0	0	0	0	k__Bacteria; p__Proteobacteria; c__Gammaproteobacteria; o__Pasteurellales; f__Pasteurellaceae; g__Haemophilus; s__parainfluenzae
579141	41.9001	5.44e-07	4.55e-06	0.00773366	0	2	0	0	0	0	0	0	k__Bacteria; p__Proteobacteria; c__Gammaproteobacteria; o__Pasteurellales; f__Pasteurellaceae; g__; s__
509709	41.8974	5.44e-07	4.55e-06	0.00774266	0	0	0	0	0	0	0	3.6	k__Bacteria; p__Firmicutes; c__Clostridia; o__Clostridiales; f__Lachnospiraceae; g__; s__
529368	41.8974	5.44e-07	4.55e-06	0.00774266	0	0	0	0	0	0	0	3.6	k__Bacteria; p__Firmicutes; c__Clostridia; o__Clostridiales; f__Lachnospiraceae; g__; s__
192058	41.8974	5.44e-07	4.55e-06	0.00774266	0	0	0	0	0	0	0	6	k__Bacteria; p__Firmicutes; c__Clostridia; o__Clostridiales; f__Ruminococcaceae; g__Oscillospira; s__
310160	41.8974	5.44e-07	4.55e-06	0.00774266	0	0	0	0	0	0	0	3.6	k__Bacteria; p__Firmicutes; c__Clostridia; o__Clostridiales; f__Lachnospiraceae; g__; s__
333753	41.8974	5.44e-07	4.55e-06	0.00774266	0	0	0	0	0	0	0	2.4	k__Bacteria; p__Firmicutes; c__Clostridia; o__Clostridiales; f__Lachnospiraceae; g__; s__
758788	41.8974	5.44e-07	4.55e-06	0.00774266	0	0	0	0	0	0	0	4.8	k__Bacteria; p__Firmicutes; c__Clostridia; o__Clostridiales; f__Lachnospiraceae; g__; s__
584978	41.8974	5.44e-07	4.55e-06	0.00774266	0	0	0	0	0	0	0	3.2	k__Bacteria; p__Firmicutes; c__Clostridia; o__Clostridiales; f__Ruminococcaceae; g__Ruminococcus; s__
1811927	41.8974	5.44e-07	4.55e-06	0.00774266	0	0	0	0	0	0	0	9.6	k__Bacteria; p__Actinobacteria; c__Coriobacteriia; o__Coriobacteriales; f__Coriobacteriaceae; g__Collinsella; s__aerofaciens
325842	41.8974	5.44e-07	4.55e-06	0.00774266	0	0	0	0	0	0	0	21.2	k__Bacteria; p__Firmicutes; c__Clostridia; o__Clostridiales; f__Ruminococcaceae; g__; s__
182613	41.8974	5.44e-07	4.55e-06	0.00774266	0	0	0	0	0	0	0	3.6	k__Bacteria; p__Firmicutes; c__Clostridia; o__Clostridiales; f__Lachnospiraceae; g__; s__
198423	41.8974	5.44e-07	4.55e-06	0.00774266	0	0	0	0	0	0	0	3.6	k__Bacteria; p__Firmicutes; c__Clostridia; o__Clostridiales; f__Lachnospiraceae; g__[Ruminococcus]; s__gnavus
547913	41.8974	5.44e-07	4.55e-06	0.00774266	0	0	0	0	0	0	0	2.4	k__Bacteria; p__Firmicutes; c__Clostridia; o__Clostridiales; f__Lachnospiraceae; g__Coprococcus; s__
336149	41.8974	5.44e-07	4.55e-06	0.00774266	0	0	0	0	0	0	0	2.8	k__Bacteria; p__Firmicutes; c__Clostridia; o__Clostridiales; f__Lachnospiraceae; g__; s__
291392	41.8974	5.44e-07	4.55e-06	0.00774266	0	0	0	0	0	0	0	2.4	k__Bacteria; p__Firmicutes; c__Clostridia; o__Clostridiales; f__Lachnospiraceae; g__Blautia; s__
2363623	41.8974	5.44e-07	4.55e-06	0.00774266	0	0	0	0	0	0	0	3.6	k__Bacteria; p__Firmicutes; c__Clostridia; o__Clostridiales; f__Ruminococcaceae; g__Oscillospira; s__
182089	41.8974	5.44e-07	4.55e-06	0.00774266	0	0	0	0	0	0	0	2.4	k__Bacteria; p__Firmicutes; c__Clostridia; o__Clostridiales; f__Ruminococcaceae; g__; s__
277081	41.8974	5.44e-07	4.55e-06	0.00774266	0	0	0	0	0	0	0	2.8	k__Bacteria; p__Firmicutes; c__Clostridia; o__Clostridiales; f__; g__; s__
181171	41.8974	5.44e-07	4.55e-06	0.00774266	0	0	0	0	0	0	0	2.4	k__Bacteria; p__Firmicutes; c__Clostridia; o__Clostridiales; f__; g__; s__
39443	41.8876	5.47e-07	4.55e-06	0.00777648	0	2.75	0	0	0	0	0	0	k__Bacteria; p__TM7; c__TM7-3; o__CW040; f__F16; g__; s__
873174	41.8876	5.47e-07	4.55e-06	0.00777648	0	2.25	0	0	0	0	0	0	k__Bacteria; p__Firmicutes; c__Clostridia; o__Clostridiales; f__Veillonellaceae; g__Veillonella; s__parvula
239506	41.8751	5.5e-07	4.55e-06	0.00781952	0	23	0	0	0	0	0	0	k__Bacteria; p__Bacteroidetes; c__Bacteroidia; o__Bacteroidales; f__Prevotellaceae; g__Prevotella; s__
651897	41.8751	5.5e-07	4.55e-06	0.00781952	0	10	0	0	0	0	0	0	k__Bacteria; p__Bacteroidetes; c__Bacteroidia; o__Bacteroidales; f__Prevotellaceae; g__Prevotella; s__melaninogenica
705241	41.8751	5.5e-07	4.55e-06	0.00781952	0	31.5	0	0	0	0	0	0	k__Bacteria; p__Bacteroidetes; c__Bacteroidia; o__Bacteroidales; f__Prevotellaceae; g__Prevotella; s__pallens
799211	41.8751	5.5e-07	4.55e-06	0.00781952	0	11	0	0	0	0	0	0	k__Bacteria; p__Bacteroidetes; c__Bacteroidia; o__Bacteroidales; f__[Paraprevotellaceae]; g__[Prevotella]; s__
190956	41.8463	5.57e-07	4.55e-06	0.00791999	0	0	0	0	0	0	0	5.2	k__Bacteria; p__Firmicutes; c__Clostridia; o__Clostridiales; f__Lachnospiraceae; g__Blautia; s__
332411	41.8463	5.57e-07	4.55e-06	0.00791999	0	0	0	0	0	0	0	2.8	k__Bacteria; p__Firmicutes; c__Clostridia; o__Clostridiales; f__Lachnospiraceae; g__Coprococcus; s__
511510	41.8463	5.57e-07	4.55e-06	0.00791999	0	0	0	0	0	0	0	2.8	k__Bacteria; p__Firmicutes; c__Clostridia; o__Clostridiales; f__; g__; s__
427159	41.8463	5.57e-07	4.55e-06	0.00791999	0	0	0	0	0	0	0	3.6	k__Bacteria; p__Firmicutes; c__Clostridia; o__Clostridiales; f__Ruminococcaceae; g__; s__
180120	41.8463	5.57e-07	4.55e-06	0.00791999	0	0	0	0	0	0	0	2.8	k__Bacteria; p__Firmicutes; c__Clostridia; o__Clostridiales; f__Lachnospiraceae; g__Coprococcus; s__
198696	41.8463	5.57e-07	4.55e-06	0.00791999	0	0	0	0	0	0	0	4.4	k__Bacteria; p__Firmicutes; c__Clostridia; o__Clostridiales; f__; g__; s__
365167	41.8463	5.57e-07	4.55e-06	0.00791999	0	0	0	0	0	0	0	2.8	k__Bacteria; p__Firmicutes; c__Clostridia; o__Clostridiales; f__Lachnospiraceae; g__Blautia; s__
360553	41.8463	5.57e-07	4.55e-06	0.00791999	0	0	0	0	0	0	0	18	k__Bacteria; p__Firmicutes; c__Clostridia; o__Clostridiales; f__Lachnospiraceae; g__; s__
532203	41.8463	5.57e-07	4.55e-06	0.00791999	0	0	0	0	0	0	0	2.8	k__Bacteria; p__Firmicutes; c__Clostridia; o__Clostridiales; f__Lachnospiraceae; g__Blautia; s__
198559	41.8463	5.57e-07	4.55e-06	0.00791999	0	0	0	0	0	0	0	3.6	k__Bacteria; p__Firmicutes; c__Clostridia; o__Clostridiales; f__Lachnospiraceae; g__Blautia; s__
344430	41.8463	5.57e-07	4.55e-06	0.00791999	0	0	0	0	0	0	0	13.2	k__Bacteria; p__Firmicutes; c__Clostridia; o__Clostridiales; f__Ruminococcaceae; g__Faecalibacterium; s__prausnitzii
364227	41.8463	5.57e-07	4.55e-06	0.00791999	0	0	0	0	0	0	0	3.2	k__Bacteria; p__Firmicutes; c__Clostridia; o__Clostridiales; f__; g__; s__
527988	41.8463	5.57e-07	4.55e-06	0.00791999	0	0	0	0	0	0	0	2.8	k__Bacteria; p__Firmicutes; c__Clostridia; o__Clostridiales; f__Eubacteriaceae; g__Anaerofustis; s__
589657	41.8463	5.57e-07	4.55e-06	0.00791999	0	0	0	0	0	0	0	5.2	k__Bacteria; p__Firmicutes; c__Clostridia; o__Clostridiales; f__Lachnospiraceae; g__Dorea; s__
194513	41.8463	5.57e-07	4.55e-06	0.00791999	0	0	0	0	0	0	0	3.6	k__Bacteria; p__Firmicutes; c__Clostridia; o__Clostridiales; f__Lachnospiraceae; g__Blautia; s__
317199	41.8463	5.57e-07	4.55e-06	0.00791999	0	0	0	0	0	0	0	3.2	k__Bacteria; p__Firmicutes; c__Clostridia; o__Clostridiales; f__; g__; s__
1912118	41.8463	5.57e-07	4.55e-06	0.00791999	0	0	0	0	0	0	0	2.8	k__Bacteria; p__Firmicutes; c__Clostridia; o__Clostridiales; f__Lachnospiraceae; g__; s__
176865	41.8463	5.57e-07	4.55e-06	0.00791999	0	0	0	0	0	0	0	4.8	k__Bacteria; p__Firmicutes; c__Clostridia; o__Clostridiales; f__; g__; s__
470117	41.8463	5.57e-07	4.55e-06	0.00791999	0	0	0	0	0	0	0	2.8	k__Bacteria; p__Firmicutes; c__Clostridia; o__Clostridiales; f__Ruminococcaceae; g__Clostridium; s__methylpentosum
4474844	41.8361	5.59e-07	4.55e-06	0.00795588	0	0	0	0	0	0	0	7.2	k__Bacteria; p__Firmicutes; c__Clostridia; o__Clostridiales; f__Lachnospiraceae; g__Coprococcus; s__
199300	41.8361	5.59e-07	4.55e-06	0.00795588	0	0	0	0	0	0	0	4.8	k__Bacteria; p__Firmicutes; c__Clostridia; o__Clostridiales; f__Lachnospiraceae; g__Coprococcus; s__
527762	41.8361	5.59e-07	4.55e-06	0.00795588	0	0	0	0	0	0	0	409.6	k__Bacteria; p__Cyanobacteria; c__4C0d-2; o__YS2; f__; g__; s__
193797	41.8361	5.59e-07	4.55e-06	0.00795588	0	0	0	0	0	0	0	5.6	k__Bacteria; p__Firmicutes; c__Clostridia; o__Clostridiales; f__; g__; s__
199145	41.8361	5.59e-07	4.55e-06	0.00795588	0	0	0	0	0	0	0	4	k__Bacteria; p__Firmicutes; c__Clostridia; o__Clostridiales; f__Ruminococcaceae; g__Faecalibacterium; s__prausnitzii
554160	41.8361	5.59e-07	4.55e-06	0.00795588	0	0	0	0	0	0	0	19.6	k__Bacteria; p__Firmicutes; c__Clostridia; o__Clostridiales; f__Lachnospiraceae; g__Blautia; s__
336872	41.8361	5.59e-07	4.55e-06	0.00795588	0	0	0	0	0	0	0	5.6	k__Bacteria; p__Firmicutes; c__Clostridia; o__Clostridiales; f__Lachnospiraceae; g__[Ruminococcus]; s__gnavus
4282363	41.8361	5.59e-07	4.55e-06	0.00795588	0	0	0	0	0	0	0	4	k__Bacteria; p__Firmicutes; c__Clostridia; o__Clostridiales; f__Ruminococcaceae; g__Faecalibacterium; s__prausnitzii
758471	41.8361	5.59e-07	4.55e-06	0.00795588	0	0	0	0	0	0	0	6	k__Bacteria; p__Bacteroidetes; c__Bacteroidia; o__Bacteroidales; f__Prevotellaceae; g__Prevotella; s__
589923	41.8361	5.59e-07	4.55e-06	0.00795588	0	0	0	0	0	0	0	23.2	k__Bacteria; p__Proteobacteria; c__Betaproteobacteria; o__Burkholderiales; f__Alcaligenaceae; g__Sutterella; s__
3568684	41.8361	5.59e-07	4.55e-06	0.00795588	0	0	0	0	0	0	0	3.2	k__Bacteria; p__Firmicutes; c__Clostridia; o__Clostridiales; f__Ruminococcaceae; g__Oscillospira; s__
1931229	41.8361	5.59e-07	4.55e-06	0.00795588	0	0	0	0	0	0	0	18	k__Bacteria; p__Proteobacteria; c__Betaproteobacteria; o__Burkholderiales; f__Alcaligenaceae; g__Sutterella; s__
326270	41.8361	5.59e-07	4.55e-06	0.00795588	0	0	0	0	0	0	0	4.8	k__Bacteria; p__Firmicutes; c__Bacilli; o__Lactobacillales; f__Lactobacillaceae; g__Lactobacillus; s__
215855	41.8361	5.59e-07	4.55e-06	0.00795588	0	0	0	0	0	0	0	14	k__Bacteria; p__Firmicutes; c__Clostridia; o__Clostridiales; f__Ruminococcaceae; g__; s__
314582	41.8361	5.59e-07	4.55e-06	0.00795588	0	0	0	0	0	0	0	10.4	k__Bacteria; p__Firmicutes; c__Clostridia; o__Clostridiales; f__Ruminococcaceae; g__Oscillospira; s__
183680	41.8361	5.59e-07	4.55e-06	0.00795588	0	0	0	0	0	0	0	6	k__Bacteria; p__Firmicutes; c__Clostridia; o__Clostridiales; f__Lachnospiraceae; g__Coprococcus; s__
294196	41.8361	5.59e-07	4.55e-06	0.00795588	0	0	0	0	0	0	0	4.8	k__Bacteria; p__Bacteroidetes; c__Bacteroidia; o__Bacteroidales; f__Prevotellaceae; g__Prevotella; s__copri
2710761	41.8361	5.59e-07	4.55e-06	0.00795588	0	0	0	0	0	0	0	9.6	k__Bacteria; p__Firmicutes; c__Clostridia; o__Clostridiales; f__Veillonellaceae; g__Phascolarctobacterium; s__
113761	41.8361	5.59e-07	4.55e-06	0.00795588	0	0	0	0	0	0	0	10.8	k__Bacteria; p__Firmicutes; c__Clostridia; o__Clostridiales; f__Ruminococcaceae; g__; s__
2424737	41.8361	5.59e-07	4.55e-06	0.00795588	0	0	0	0	0	0	0	11.6	k__Bacteria; p__Firmicutes; c__Clostridia; o__Clostridiales; f__Lachnospiraceae; g__; s__
181047	41.8361	5.59e-07	4.55e-06	0.00795588	0	0	0	0	0	0	0	4.8	k__Bacteria; p__Firmicutes; c__Clostridia; o__Clostridiales; f__Lachnospiraceae; g__Coprococcus; s__
289074	41.8361	5.59e-07	4.55e-06	0.00795588	0	0	0	0	0	0	0	9.6	k__Bacteria; p__Firmicutes; c__Clostridia; o__Clostridiales; f__Lachnospiraceae; g__; s__
184656	41.8361	5.59e-07	4.55e-06	0.00795588	0	0	0	0	0	0	0	3.2	k__Bacteria; p__Firmicutes; c__Clostridia; o__Clostridiales; f__Lachnospiraceae; g__Coprococcus; s__
195492	41.8361	5.59e-07	4.55e-06	0.00795588	0	0	0	0	0	0	0	9.6	k__Bacteria; p__Firmicutes; c__Clostridia; o__Clostridiales; f__Ruminococcaceae; g__; s__
193709	41.8361	5.59e-07	4.55e-06	0.00795588	0	0	0	0	0	0	0	49.2	k__Bacteria; p__Firmicutes; c__Clostridia; o__Clostridiales; f__Ruminococcaceae; g__; s__
195548	41.8361	5.59e-07	4.55e-06	0.00795588	0	0	0	0	0	0	0	20.4	k__Bacteria; p__Firmicutes; c__Clostridia; o__Clostridiales; f__; g__; s__
510880	41.8361	5.59e-07	4.55e-06	0.00795588	0	0	0	0	0	0	0	5.2	k__Bacteria; p__Firmicutes; c__Clostridia; o__Clostridiales; f__Ruminococcaceae; g__; s__
776708	41.8361	5.59e-07	4.55e-06	0.00795588	0	0	0	0	0	0	0	26.8	k__Bacteria; p__Firmicutes; c__Clostridia; o__Clostridiales; f__Ruminococcaceae; g__; s__
190124	41.8361	5.59e-07	4.55e-06	0.00795588	0	0	0	0	0	0	0	3.6	k__Bacteria; p__Firmicutes; c__Clostridia; o__Clostridiales; f__Ruminococcaceae; g__; s__
300855	41.8361	5.59e-07	4.55e-06	0.00795588	0	0	0	0	0	0	0	6.8	k__Bacteria; p__Firmicutes; c__Clostridia; o__Clostridiales; f__Clostridiaceae; g__; s__
207487	41.8361	5.59e-07	4.55e-06	0.00795588	0	0	0	0	0	0	0	4.8	k__Bacteria; p__Firmicutes; c__Clostridia; o__Clostridiales; f__Lachnospiraceae; g__Lachnospira; s__
355468	41.8361	5.59e-07	4.55e-06	0.00795588	0	0	0	0	0	0	0	3.2	k__Bacteria; p__Firmicutes; c__Clostridia; o__Clostridiales; f__Lachnospiraceae; g__[Ruminococcus]; s__gnavus
3746307	41.8361	5.59e-07	4.55e-06	0.00795588	0	0	0	0	0	0	0	8.4	k__Bacteria; p__Firmicutes; c__Clostridia; o__Clostridiales; f__Ruminococcaceae; g__; s__
194512	41.8361	5.59e-07	4.55e-06	0.00795588	0	0	0	0	0	0	0	28.4	k__Bacteria; p__Firmicutes; c__Clostridia; o__Clostridiales; f__Lachnospiraceae; g__; s__
589234	41.8361	5.59e-07	4.55e-06	0.00795588	0	0	0	0	0	0	0	4.8	k__Bacteria; p__Firmicutes; c__Clostridia; o__Clostridiales; f__Lachnospiraceae; g__; s__
317502	41.8361	5.59e-07	4.55e-06	0.00795588	0	0	0	0	0	0	0	9.6	k__Bacteria; p__Firmicutes; c__Clostridia; o__Clostridiales; f__Ruminococcaceae; g__; s__
4333648	41.8361	5.59e-07	4.55e-06	0.00795588	0	0	0	0	0	0	0	4	k__Bacteria; p__Firmicutes; c__Clostridia; o__Clostridiales; f__Ruminococcaceae; g__; s__
183339	41.8361	5.59e-07	4.55e-06	0.00795588	0	0	0	0	0	0	0	7.6	k__Bacteria; p__Firmicutes; c__Clostridia; o__Clostridiales; f__Lachnospiraceae; g__Blautia; s__
592860	41.8361	5.59e-07	4.55e-06	0.00795588	0	0	0	0	0	0	0	4.8	k__Bacteria; p__Firmicutes; c__Clostridia; o__Clostridiales; f__Lachnospiraceae; g__; s__
296298	41.8361	5.59e-07	4.55e-06	0.00795588	0	0	0	0	0	0	0	4	k__Bacteria; p__Firmicutes; c__Clostridia; o__Clostridiales; f__Lachnospiraceae; g__; s__
198059	41.8361	5.59e-07	4.55e-06	0.00795588	0	0	0	0	0	0	0	19.2	k__Bacteria; p__Firmicutes; c__Clostridia; o__Clostridiales; f__Lachnospiraceae; g__Blautia; s__
191241	41.8361	5.59e-07	4.55e-06	0.00795588	0	0	0	0	0	0	0	12.8	k__Bacteria; p__Firmicutes; c__Clostridia; o__Clostridiales; f__Ruminococcaceae; g__; s__
191874	41.8361	5.59e-07	4.55e-06	0.00795588	0	0	0	0	0	0	0	6.8	k__Bacteria; p__Firmicutes; c__Clostridia; o__Clostridiales; f__Ruminococcaceae; g__Ruminococcus; s__
3301187	41.8361	5.59e-07	4.55e-06	0.00795588	0	0	0	0	0	0	0	6.8	k__Bacteria; p__Firmicutes; c__Clostridia; o__Clostridiales; f__Lachnospiraceae; g__; s__
357765	41.8361	5.59e-07	4.55e-06	0.00795588	0	0	0	0	0	0	0	8.8	k__Bacteria; p__Firmicutes; c__Clostridia; o__Clostridiales; f__; g__; s__
4328550	41.8361	5.59e-07	4.55e-06	0.00795588	0	0	0	0	0	0	0	4.4	k__Bacteria; p__Firmicutes; c__Clostridia; o__Clostridiales; f__Lachnospiraceae; g__Blautia; s__
360015	41.8361	5.59e-07	4.55e-06	0.00795588	0	0	0	0	0	0	0	12.8	k__Bacteria; p__Firmicutes; c__Clostridia; o__Clostridiales; f__Lachnospiraceae; g__[Ruminococcus]; s__gnavus
413275	41.8361	5.59e-07	4.55e-06	0.00795588	0	0	0	0	0	0	0	7.2	k__Bacteria; p__Firmicutes; c__Clostridia; o__Clostridiales; f__Ruminococcaceae; g__; s__
831922	41.8361	5.59e-07	4.55e-06	0.00795588	0	0	0	0	0	0	0	8.8	k__Bacteria; p__Firmicutes; c__Clostridia; o__Clostridiales; f__; g__; s__
309534	41.8361	5.59e-07	4.55e-06	0.00795588	0	0	0	0	0	0	0	6	k__Bacteria; p__Firmicutes; c__Clostridia; o__Clostridiales; f__Lachnospiraceae; g__; s__
184661	41.8361	5.59e-07	4.55e-06	0.00795588	0	0	0	0	0	0	0	16	k__Bacteria; p__Firmicutes; c__Clostridia; o__Clostridiales; f__; g__; s__
272953	41.8361	5.59e-07	4.55e-06	0.00795588	0	0	0	0	0	0	0	3.2	k__Bacteria; p__Firmicutes; c__Clostridia; o__Clostridiales; f__Ruminococcaceae; g__Oscillospira; s__
183287	41.8361	5.59e-07	4.55e-06	0.00795588	0	0	0	0	0	0	0	4.4	k__Bacteria; p__Firmicutes; c__Clostridia; o__Clostridiales; f__Lachnospiraceae; g__Blautia; s__
348897	41.8361	5.59e-07	4.55e-06	0.00795588	0	0	0	0	0	0	0	13.2	k__Bacteria; p__Firmicutes; c__Clostridia; o__Clostridiales; f__; g__; s__
842786	41.8361	5.59e-07	4.55e-06	0.00795588	0	0	0	0	0	0	0	10.4	k__Bacteria; p__Firmicutes; c__Clostridia; o__Clostridiales; f__Ruminococcaceae; g__Oscillospira; s__
176967	41.8361	5.59e-07	4.55e-06	0.00795588	0	0	0	0	0	0	0	5.6	k__Bacteria; p__Firmicutes; c__Clostridia; o__Clostridiales; f__Ruminococcaceae; g__; s__
292814	41.8361	5.59e-07	4.55e-06	0.00795588	0	0	0	0	0	0	0	8.8	k__Bacteria; p__Firmicutes; c__Clostridia; o__Clostridiales; f__Ruminococcaceae; g__; s__
190706	41.8361	5.59e-07	4.55e-06	0.00795588	0	0	0	0	0	0	0	5.6	k__Bacteria; p__Firmicutes; c__Clostridia; o__Clostridiales; f__Lachnospiraceae; g__Blautia; s__
185324	41.8361	5.59e-07	4.55e-06	0.00795588	0	0	0	0	0	0	0	4	k__Bacteria; p__Firmicutes; c__Clostridia; o__Clostridiales; f__Ruminococcaceae; g__Faecalibacterium; s__prausnitzii
368462	41.8361	5.59e-07	4.55e-06	0.00795588	0	0	0	0	0	0	0	4	k__Bacteria; p__Firmicutes; c__Clostridia; o__Clostridiales; f__Lachnospiraceae; g__; s__
310760	41.8361	5.59e-07	4.55e-06	0.00795588	0	0	0	0	0	0	0	3.2	k__Bacteria; p__Firmicutes; c__Clostridia; o__Clostridiales; f__Lachnospiraceae; g__; s__
290485	41.8157	5.64e-07	4.55e-06	0.0080281	0	0	0	0	0	0	0	6.4	k__Bacteria; p__Firmicutes; c__Clostridia; o__Clostridiales; f__; g__; s__
193171	41.8157	5.64e-07	4.55e-06	0.0080281	0	0	0	0	0	0	0	4.8	k__Bacteria; p__Firmicutes; c__Clostridia; o__Clostridiales; f__Ruminococcaceae; g__; s__
182609	41.8157	5.64e-07	4.55e-06	0.0080281	0	0	0	0	0	0	0	5.6	k__Bacteria; p__Firmicutes; c__Clostridia; o__Clostridiales; f__Ruminococcaceae; g__Faecalibacterium; s__prausnitzii
301956	41.8157	5.64e-07	4.55e-06	0.0080281	0	0	0	0	0	0	0	1226	k__Bacteria; p__Bacteroidetes; c__Bacteroidia; o__Bacteroidales; f__[Paraprevotellaceae]; g__[Prevotella]; s__
338372	41.8157	5.64e-07	4.55e-06	0.0080281	0	0	0	0	0	0	0	6.8	k__Bacteria; p__Firmicutes; c__Clostridia; o__Clostridiales; f__Lachnospiraceae; g__; s__
194380	41.8157	5.64e-07	4.55e-06	0.0080281	0	0	0	0	0	0	0	6	k__Bacteria; p__Firmicutes; c__Clostridia; o__Clostridiales; f__Lachnospiraceae; g__Blautia; s__
516029	41.8157	5.64e-07	4.55e-06	0.0080281	0	0	0	0	0	0	0	4	k__Bacteria; p__Firmicutes; c__Clostridia; o__Clostridiales; f__Lachnospiraceae; g__; s__
23694	41.8157	5.64e-07	4.55e-06	0.0080281	0	0	0	0	0	0	0	51.2	k__Bacteria; p__Proteobacteria; c__Gammaproteobacteria; o__Enterobacteriales; f__Enterobacteriaceae; g__; s__
187816	41.8157	5.64e-07	4.55e-06	0.0080281	0	0	0	0	0	0	0	4.8	k__Bacteria; p__Firmicutes; c__Clostridia; o__Clostridiales; f__; g__; s__
187123	41.8157	5.64e-07	4.55e-06	0.0080281	0	0	0	0	0	0	0	3.6	k__Bacteria; p__Firmicutes; c__Clostridia; o__Clostridiales; f__Ruminococcaceae; g__; s__
345473	41.8157	5.64e-07	4.55e-06	0.0080281	0	0	0	0	0	0	0	11.6	k__Bacteria; p__Firmicutes; c__Clostridia; o__Clostridiales; f__Lachnospiraceae; g__Blautia; s__
178961	41.8157	5.64e-07	4.55e-06	0.0080281	0	0	0	0	0	0	0	6	k__Bacteria; p__Firmicutes; c__Clostridia; o__Clostridiales; f__Lachnospiraceae; g__Coprococcus; s__
361581	41.8157	5.64e-07	4.55e-06	0.0080281	0	0	0	0	0	0	0	9.6	k__Bacteria; p__Firmicutes; c__Clostridia; o__Clostridiales; f__Ruminococcaceae; g__Faecalibacterium; s__prausnitzii
354540	41.8157	5.64e-07	4.55e-06	0.0080281	0	0	0	0	0	0	0	3.6	k__Bacteria; p__Firmicutes; c__Clostridia; o__Clostridiales; f__Clostridiaceae; g__Clostridium; s__
551295	41.8157	5.64e-07	4.55e-06	0.0080281	0	0	0	0	0	0	0	4	k__Bacteria; p__Firmicutes; c__Clostridia; o__Clostridiales; f__Lachnospiraceae; g__Butyrivibrio; s__
196878	41.8157	5.64e-07	4.55e-06	0.0080281	0	0	0	0	0	0	0	18.8	k__Bacteria; p__Firmicutes; c__Clostridia; o__Clostridiales; f__Lachnospiraceae; g__Blautia; s__
181918	41.8157	5.64e-07	4.55e-06	0.0080281	0	0	0	0	0	0	0	3.6	k__Bacteria; p__Firmicutes; c__Clostridia; o__Clostridiales; f__Lachnospiraceae; g__Coprococcus; s__
4320971	41.8157	5.64e-07	4.55e-06	0.0080281	0	0	0	0	0	0	0	6.8	k__Bacteria; p__Firmicutes; c__Clostridia; o__Clostridiales; f__Ruminococcaceae; g__Faecalibacterium; s__prausnitzii
232975	41.8157	5.64e-07	4.55e-06	0.0080281	0	0	0	0	0	0	0	4	k__Bacteria; p__Firmicutes; c__Clostridia; o__Clostridiales; f__Ruminococcaceae; g__Oscillospira; s__
178957	41.8157	5.64e-07	4.55e-06	0.0080281	0	0	0	0	0	0	0	3.6	k__Bacteria; p__Firmicutes; c__Clostridia; o__Clostridiales; f__Ruminococcaceae; g__; s__
322580	41.8157	5.64e-07	4.55e-06	0.0080281	0	0	0	0	0	0	0	3.6	k__Bacteria; p__Firmicutes; c__Clostridia; o__Clostridiales; f__; g__; s__
181025	41.8157	5.64e-07	4.55e-06	0.0080281	0	0	0	0	0	0	0	20.8	k__Bacteria; p__Firmicutes; c__Clostridia; o__Clostridiales; f__Lachnospiraceae; g__Coprococcus; s__
191842	41.8157	5.64e-07	4.55e-06	0.0080281	0	0	0	0	0	0	0	12.8	k__Bacteria; p__Firmicutes; c__Clostridia; o__Clostridiales; f__; g__; s__
300457	41.8157	5.64e-07	4.55e-06	0.0080281	0	0	0	0	0	0	0	16	k__Bacteria; p__Firmicutes; c__Clostridia; o__Clostridiales; f__Ruminococcaceae; g__Oscillospira; s__
2018038	41.8157	5.64e-07	4.55e-06	0.0080281	0	0	0	0	0	0	0	5.2	k__Bacteria; p__Firmicutes; c__Clostridia; o__Clostridiales; f__Ruminococcaceae; g__; s__
180215	41.8157	5.64e-07	4.55e-06	0.0080281	0	0	0	0	0	0	0	6.4	k__Bacteria; p__Firmicutes; c__Clostridia; o__Clostridiales; f__Lachnospiraceae; g__[Ruminococcus]; s__gnavus
350681	41.8157	5.64e-07	4.55e-06	0.0080281	0	0	0	0	0	0	0	15.2	k__Bacteria; p__Firmicutes; c__Clostridia; o__Clostridiales; f__Ruminococcaceae; g__; s__
360962	41.8157	5.64e-07	4.55e-06	0.0080281	0	0	0	0	0	0	0	7.6	k__Bacteria; p__Firmicutes; c__Clostridia; o__Clostridiales; f__Lachnospiraceae; g__Dorea; s__formicigenerans
194236	41.8157	5.64e-07	4.55e-06	0.0080281	0	0	0	0	0	0	0	4.8	k__Bacteria; p__Firmicutes; c__Clostridia; o__Clostridiales; f__; g__; s__
185502	41.8157	5.64e-07	4.55e-06	0.0080281	0	0	0	0	0	0	0	13.2	k__Bacteria; p__Firmicutes; c__Clostridia; o__Clostridiales; f__Ruminococcaceae; g__Faecalibacterium; s__prausnitzii
193873	41.8157	5.64e-07	4.55e-06	0.0080281	0	0	0	0	0	0	0	12.8	k__Bacteria; p__Firmicutes; c__Clostridia; o__Clostridiales; f__Ruminococcaceae; g__; s__
4342682	41.8157	5.64e-07	4.55e-06	0.0080281	0	0	0	0	0	0	0	3.6	k__Bacteria; p__Firmicutes; c__Clostridia; o__Clostridiales; f__Ruminococcaceae; g__Faecalibacterium; s__prausnitzii
564077	41.8157	5.64e-07	4.55e-06	0.0080281	0	0	0	0	0	0	0	4.4	k__Bacteria; p__Firmicutes; c__Clostridia; o__Clostridiales; f__; g__; s__
341969	41.8157	5.64e-07	4.55e-06	0.0080281	0	0	0	0	0	0	0	3.6	k__Bacteria; p__Firmicutes; c__Clostridia; o__Clostridiales; f__Ruminococcaceae; g__Oscillospira; s__
529810	41.8157	5.64e-07	4.55e-06	0.0080281	0	0	0	0	0	0	0	16.4	k__Bacteria; p__Firmicutes; c__Clostridia; o__Clostridiales; f__Lachnospiraceae; g__Anaerostipes; s__
193240	41.8157	5.64e-07	4.55e-06	0.0080281	0	0	0	0	0	0	0	4	k__Bacteria; p__Firmicutes; c__Clostridia; o__Clostridiales; f__Ruminococcaceae; g__; s__
290281	41.8157	5.64e-07	4.55e-06	0.0080281	0	0	0	0	0	0	0	8.8	k__Bacteria; p__Firmicutes; c__Clostridia; o__Clostridiales; f__Lachnospiraceae; g__; s__
363232	41.8157	5.64e-07	4.55e-06	0.0080281	0	0	0	0	0	0	0	4.4	k__Bacteria; p__Firmicutes; c__Clostridia; o__Clostridiales; f__Lachnospiraceae; g__Dorea; s__
366623	41.8157	5.64e-07	4.55e-06	0.0080281	0	0	0	0	0	0	0	28.8	k__Bacteria; p__Firmicutes; c__Clostridia; o__Clostridiales; f__Lachnospiraceae; g__Coprococcus; s__
197675	41.8157	5.64e-07	4.55e-06	0.0080281	0	0	0	0	0	0	0	13.6	k__Bacteria; p__Firmicutes; c__Clostridia; o__Clostridiales; f__Lachnospiraceae; g__Coprococcus; s__
186256	41.8157	5.64e-07	4.55e-06	0.0080281	0	0	0	0	0	0	0	6	k__Bacteria; p__Firmicutes; c__Clostridia; o__Clostridiales; f__Lachnospiraceae; g__Blautia; s__
338992	41.8157	5.64e-07	4.55e-06	0.0080281	0	0	0	0	0	0	0	10	k__Bacteria; p__Firmicutes; c__Clostridia; o__Clostridiales; f__Lachnospiraceae; g__; s__
4027629	41.8157	5.64e-07	4.55e-06	0.0080281	0	0	0	0	0	0	0	5.6	k__Bacteria; p__Firmicutes; c__Clostridia; o__Clostridiales; f__Ruminococcaceae; g__Faecalibacterium; s__prausnitzii
195933	41.8157	5.64e-07	4.55e-06	0.0080281	0	0	0	0	0	0	0	11.6	k__Bacteria; p__Firmicutes; c__Clostridia; o__Clostridiales; f__Ruminococcaceae; g__Oscillospira; s__
311087	41.8157	5.64e-07	4.55e-06	0.0080281	0	0	0	0	0	0	0	6.8	k__Bacteria; p__Firmicutes; c__Clostridia; o__Clostridiales; f__; g__; s__
350004	41.8157	5.64e-07	4.55e-06	0.0080281	0	0	0	0	0	0	0	49.6	k__Bacteria; p__Firmicutes; c__Clostridia; o__Clostridiales; f__Lachnospiraceae; g__Blautia; s__
583398	41.8157	5.64e-07	4.55e-06	0.0080281	0	0	0	0	0	0	0	3.6	k__Bacteria; p__Firmicutes; c__Clostridia; o__Clostridiales; f__Lachnospiraceae; g__[Ruminococcus]; s__torques
185042	41.8157	5.64e-07	4.55e-06	0.0080281	0	0	0	0	0	0	0	3.6	k__Bacteria; p__Firmicutes; c__Clostridia; o__Clostridiales; f__Ruminococcaceae; g__Oscillospira; s__
197120	41.8157	5.64e-07	4.55e-06	0.0080281	0	0	0	0	0	0	0	5.2	k__Bacteria; p__Firmicutes; c__Clostridia; o__Clostridiales; f__Lachnospiraceae; g__; s__
304154	41.8157	5.64e-07	4.55e-06	0.0080281	0	0	0	0	0	0	0	8	k__Bacteria; p__Firmicutes; c__Clostridia; o__Clostridiales; f__Lachnospiraceae; g__Coprococcus; s__
72420	41.8157	5.64e-07	4.55e-06	0.0080281	0	0	0	0	0	0	0	12	k__Bacteria; p__Firmicutes; c__Clostridia; o__Clostridiales; f__Lachnospiraceae; g__; s__
194648	41.8157	5.64e-07	4.55e-06	0.0080281	0	0	0	0	0	0	0	3.6	k__Bacteria; p__Firmicutes; c__Clostridia; o__Clostridiales; f__Lachnospiraceae; g__Blautia; s__
348622	41.8157	5.64e-07	4.55e-06	0.0080281	0	0	0	0	0	0	0	6	k__Bacteria; p__Firmicutes; c__Clostridia; o__Clostridiales; f__Lachnospiraceae; g__Dorea; s__
187041	41.8157	5.64e-07	4.55e-06	0.0080281	0	0	0	0	0	0	0	16.4	k__Bacteria; p__Firmicutes; c__Clostridia; o__Clostridiales; f__Lachnospiraceae; g__[Ruminococcus]; s__gnavus
3014078	41.8157	5.64e-07	4.55e-06	0.0080281	0	0	0	0	0	0	0	3.6	k__Bacteria; p__Firmicutes; c__Clostridia; o__Clostridiales; f__Lachnospiraceae; g__Blautia; s__
304131	41.8157	5.64e-07	4.55e-06	0.0080281	0	0	0	0	0	0	0	7.6	k__Bacteria; p__Firmicutes; c__Clostridia; o__Clostridiales; f__Ruminococcaceae; g__Oscillospira; s__
325268	41.8157	5.64e-07	4.55e-06	0.0080281	0	0	0	0	0	0	0	15.2	k__Bacteria; p__Firmicutes; c__Clostridia; o__Clostridiales; f__Clostridiaceae; g__Clostridium; s__
445575	41.8157	5.64e-07	4.55e-06	0.0080281	0	0	0	0	0	0	0	20.8	k__Bacteria; p__Firmicutes; c__Clostridia; o__Clostridiales; f__Lachnospiraceae; g__; s__
190534	41.8157	5.64e-07	4.55e-06	0.0080281	0	0	0	0	0	0	0	6.4	k__Bacteria; p__Firmicutes; c__Clostridia; o__Clostridiales; f__Lachnospiraceae; g__Coprococcus; s__
181139	41.8157	5.64e-07	4.55e-06	0.0080281	0	0	0	0	0	0	0	66	k__Bacteria; p__Firmicutes; c__Clostridia; o__Clostridiales; f__Ruminococcaceae; g__Faecalibacterium; s__prausnitzii
193484	41.8157	5.64e-07	4.55e-06	0.0080281	0	0	0	0	0	0	0	3.6	k__Bacteria; p__Firmicutes; c__Clostridia; o__Clostridiales; f__Lachnospiraceae; g__Blautia; s__
193865	41.8157	5.64e-07	4.55e-06	0.0080281	0	0	0	0	0	0	0	7.6	k__Bacteria; p__Firmicutes; c__Clostridia; o__Clostridiales; f__Ruminococcaceae; g__; s__
635495	41.8157	5.64e-07	4.55e-06	0.0080281	0	0	0	0	0	0	0	7.6	k__Bacteria; p__Firmicutes; c__Clostridia; o__Clostridiales; f__Ruminococcaceae; g__; s__
198587	41.8157	5.64e-07	4.55e-06	0.0080281	0	0	0	0	0	0	0	3.6	k__Bacteria; p__Firmicutes; c__Clostridia; o__Clostridiales; f__Ruminococcaceae; g__; s__
181342	41.8056	5.67e-07	4.55e-06	0.00806443	0	0	0	0	0	0	0	9.2	k__Bacteria; p__Firmicutes; c__Clostridia; o__Clostridiales; f__Clostridiaceae; g__02d06; s__
198956	41.8056	5.67e-07	4.55e-06	0.00806443	0	0	0	0	0	0	0	10.8	k__Bacteria; p__Firmicutes; c__Clostridia; o__Clostridiales; f__Ruminococcaceae; g__Faecalibacterium; s__prausnitzii
177792	41.8056	5.67e-07	4.55e-06	0.00806443	0	0	0	0	0	0	0	4.4	k__Bacteria; p__Firmicutes; c__Clostridia; o__Clostridiales; f__; g__; s__
193778	41.8056	5.67e-07	4.55e-06	0.00806443	0	0	0	0	0	0	0	21.2	k__Bacteria; p__Firmicutes; c__Clostridia; o__Clostridiales; f__Ruminococcaceae; g__; s__
190485	41.8056	5.67e-07	4.55e-06	0.00806443	0	0	0	0	0	0	0	10.4	k__Bacteria; p__Firmicutes; c__Clostridia; o__Clostridiales; f__Lachnospiraceae; g__; s__
168260	41.8056	5.67e-07	4.55e-06	0.00806443	0	0	0	0	0	0	0	30.8	k__Bacteria; p__Firmicutes; c__Clostridia; o__Clostridiales; f__Lachnospiraceae; g__Blautia; s__obeum
364179	41.8056	5.67e-07	4.55e-06	0.00806443	0	0	0	0	0	0	0	36.8	k__Bacteria; p__Bacteroidetes; c__Bacteroidia; o__Bacteroidales; f__Bacteroidaceae; g__Bacteroides; s__
4421273	41.8056	5.67e-07	4.55e-06	0.00806443	0	0	0	0	0	0	0	6.8	k__Bacteria; p__Firmicutes; c__Clostridia; o__Clostridiales; f__Ruminococcaceae; g__Oscillospira; s__
555547	41.8056	5.67e-07	4.55e-06	0.00806443	0	0	0	0	0	0	0	68.4	k__Bacteria; p__Firmicutes; c__Clostridia; o__Clostridiales; f__Christensenellaceae; g__; s__
138368	41.8056	5.67e-07	4.55e-06	0.00806443	0	0	0	0	0	0	0	8	k__Bacteria; p__Firmicutes; c__Clostridia; o__Clostridiales; f__Clostridiaceae; g__; s__
302333	41.8056	5.67e-07	4.55e-06	0.00806443	0	0	0	0	0	0	0	107.6	k__Bacteria; p__Firmicutes; c__Clostridia; o__Clostridiales; f__Ruminococcaceae; g__; s__
350189	41.8056	5.67e-07	4.55e-06	0.00806443	0	0	0	0	0	0	0	8	k__Bacteria; p__Firmicutes; c__Clostridia; o__Clostridiales; f__Ruminococcaceae; g__; s__
192634	41.8056	5.67e-07	4.55e-06	0.00806443	0	0	0	0	0	0	0	14	k__Bacteria; p__Firmicutes; c__Clostridia; o__Clostridiales; f__Lachnospiraceae; g__Blautia; s__
383971	41.8056	5.67e-07	4.55e-06	0.00806443	0	0	0	0	0	0	0	28.4	k__Bacteria; p__Firmicutes; c__Clostridia; o__Clostridiales; f__Lachnospiraceae; g__[Ruminococcus]; s__gnavus
194415	41.8056	5.67e-07	4.55e-06	0.00806443	0	0	0	0	0	0	0	24	k__Bacteria; p__Firmicutes; c__Clostridia; o__Clostridiales; f__Lachnospiraceae; g__; s__
197897	41.8056	5.67e-07	4.55e-06	0.00806443	0	0	0	0	0	0	0	15.2	k__Bacteria; p__Firmicutes; c__Clostridia; o__Clostridiales; f__Lachnospiraceae; g__Coprococcus; s__
194129	41.8056	5.67e-07	4.55e-06	0.00806443	0	0	0	0	0	0	0	9.6	k__Bacteria; p__Firmicutes; c__Clostridia; o__Clostridiales; f__Lachnospiraceae; g__[Ruminococcus]; s__
367176	41.8056	5.67e-07	4.55e-06	0.00806443	0	0	0	0	0	0	0	84.8	k__Bacteria; p__Firmicutes; c__Clostridia; o__Clostridiales; f__Ruminococcaceae; g__Oscillospira; s__
347735	41.8056	5.67e-07	4.55e-06	0.00806443	0	0	0	0	0	0	0	15.2	k__Bacteria; p__Firmicutes; c__Clostridia; o__Clostridiales; f__Clostridiaceae; g__02d06; s__
537219	41.8056	5.67e-07	4.55e-06	0.00806443	0	0	0	0	0	0	0	478.4	k__Bacteria; p__Firmicutes; c__Clostridia; o__Clostridiales; f__; g__; s__
191783	41.8056	5.67e-07	4.55e-06	0.00806443	0	0	0	0	0	0	0	33.6	k__Bacteria; p__Firmicutes; c__Clostridia; o__Clostridiales; f__; g__; s__
366195	41.8056	5.67e-07	4.55e-06	0.00806443	0	0	0	0	0	0	0	14.4	k__Bacteria; p__Firmicutes; c__Clostridia; o__Clostridiales; f__Ruminococcaceae; g__Ruminococcus; s__bromii
640999	41.8056	5.67e-07	4.55e-06	0.00806443	0	0	0	0	0	0	0	31.2	k__Bacteria; p__Firmicutes; c__Clostridia; o__Clostridiales; f__; g__; s__
354563	41.8056	5.67e-07	4.55e-06	0.00806443	0	0	0	0	0	0	0	7.2	k__Bacteria; p__Firmicutes; c__Clostridia; o__Clostridiales; f__Clostridiaceae; g__Clostridium; s__
563591	41.8056	5.67e-07	4.55e-06	0.00806443	0	0	0	0	0	0	0	8	k__Bacteria; p__Firmicutes; c__Clostridia; o__Clostridiales; f__Lachnospiraceae; g__; s__
4410938	41.8056	5.67e-07	4.55e-06	0.00806443	0	0	0	0	0	0	0	9.6	k__Bacteria; p__Firmicutes; c__Erysipelotrichi; o__Erysipelotrichales; f__Erysipelotrichaceae; g__[Eubacterium]; s__biforme
287510	41.8056	5.67e-07	4.55e-06	0.00806443	0	0	0	0	0	0	0	145.6	k__Bacteria; p__Firmicutes; c__Erysipelotrichi; o__Erysipelotrichales; f__Erysipelotrichaceae; g__Catenibacterium; s__
342231	41.8056	5.67e-07	4.55e-06	0.00806443	0	0	0	0	0	0	0	92.4	k__Bacteria; p__Firmicutes; c__Clostridia; o__Clostridiales; f__Lachnospiraceae; g__; s__
2447244	41.8056	5.67e-07	4.55e-06	0.00806443	0	0	0	0	0	0	0	24.8	k__Bacteria; p__Firmicutes; c__Clostridia; o__Clostridiales; f__; g__; s__
626544	41.8056	5.67e-07	4.55e-06	0.00806443	0	0	0	0	0	0	0	357.2	k__Bacteria; p__Firmicutes; c__Clostridia; o__Clostridiales; f__; g__; s__
268425	41.8056	5.67e-07	4.55e-06	0.00806443	0	0	0	0	0	0	0	6.8	k__Bacteria; p__Firmicutes; c__Clostridia; o__Clostridiales; f__Ruminococcaceae; g__; s__
337465	41.8056	5.67e-07	4.55e-06	0.00806443	0	0	0	0	0	0	0	11.2	k__Bacteria; p__Firmicutes; c__Clostridia; o__Clostridiales; f__; g__; s__
525763	41.8056	5.67e-07	4.55e-06	0.00806443	0	0	0	0	0	0	0	8.8	k__Bacteria; p__Firmicutes; c__Clostridia; o__Clostridiales; f__Ruminococcaceae; g__; s__
298794	41.8056	5.67e-07	4.55e-06	0.00806443	0	0	0	0	0	0	0	5.2	k__Bacteria; p__Firmicutes; c__Clostridia; o__Clostridiales; f__; g__; s__
362363	41.8056	5.67e-07	4.55e-06	0.00806443	0	0	0	0	0	0	0	20.8	k__Bacteria; p__Firmicutes; c__Clostridia; o__Clostridiales; f__Ruminococcaceae; g__Faecalibacterium; s__prausnitzii
184013	41.8056	5.67e-07	4.55e-06	0.00806443	0	0	0	0	0	0	0	26.4	k__Bacteria; p__Firmicutes; c__Clostridia; o__Clostridiales; f__Lachnospiraceae; g__Coprococcus; s__
510070	41.8056	5.67e-07	4.55e-06	0.00806443	0	0	0	0	0	0	0	137.2	k__Bacteria; p__Firmicutes; c__Clostridia; o__Clostridiales; f__Ruminococcaceae; g__Oscillospira; s__
325726	41.8056	5.67e-07	4.55e-06	0.00806443	0	0	0	0	0	0	0	39.2	k__Bacteria; p__Firmicutes; c__Clostridia; o__Clostridiales; f__; g__; s__
360147	41.8056	5.67e-07	4.55e-06	0.00806443	0	0	0	0	0	0	0	10	k__Bacteria; p__Firmicutes; c__Clostridia; o__Clostridiales; f__Lachnospiraceae; g__Coprococcus; s__
314053	41.8056	5.67e-07	4.55e-06	0.00806443	0	0	0	0	0	0	0	10.8	k__Bacteria; p__Firmicutes; c__Clostridia; o__Clostridiales; f__Clostridiaceae; g__Clostridium; s__
199293	41.8056	5.67e-07	4.55e-06	0.00806443	0	0	0	0	0	0	0	7.2	k__Bacteria; p__Firmicutes; c__Clostridia; o__Clostridiales; f__Ruminococcaceae; g__; s__
368175	41.8056	5.67e-07	4.55e-06	0.00806443	0	0	0	0	0	0	0	39.6	k__Bacteria; p__Actinobacteria; c__Coriobacteriia; o__Coriobacteriales; f__Coriobacteriaceae; g__Collinsella; s__aerofaciens
175148	41.8056	5.67e-07	4.55e-06	0.00806443	0	0	0	0	0	0	0	44	k__Bacteria; p__Firmicutes; c__Clostridia; o__Clostridiales; f__Ruminococcaceae; g__; s__
4480359	41.8056	5.67e-07	4.55e-06	0.00806443	0	0	0	0	0	0	0	27.2	k__Bacteria; p__Firmicutes; c__Clostridia; o__Clostridiales; f__Ruminococcaceae; g__; s__
195929	41.8056	5.67e-07	4.55e-06	0.00806443	0	0	0	0	0	0	0	5.6	k__Bacteria; p__Firmicutes; c__Clostridia; o__Clostridiales; f__Lachnospiraceae; g__Coprococcus; s__
2771899	41.8056	5.67e-07	4.55e-06	0.00806443	0	0	0	0	0	0	0	6.4	k__Bacteria; p__Firmicutes; c__Clostridia; o__Clostridiales; f__Ruminococcaceae; g__; s__
359044	41.8056	5.67e-07	4.55e-06	0.00806443	0	0	0	0	0	0	0	5.2	k__Bacteria; p__Firmicutes; c__Clostridia; o__Clostridiales; f__Lachnospiraceae; g__Blautia; s__
296113	41.8056	5.67e-07	4.55e-06	0.00806443	0	0	0	0	0	0	0	10.8	k__Bacteria; p__Firmicutes; c__Clostridia; o__Clostridiales; f__Ruminococcaceae; g__; s__
349036	41.8056	5.67e-07	4.55e-06	0.00806443	0	0	0	0	0	0	0	5.2	k__Bacteria; p__Firmicutes; c__Clostridia; o__Clostridiales; f__; g__; s__
2365690	41.8056	5.67e-07	4.55e-06	0.00806443	0	0	0	0	0	0	0	10	k__Bacteria; p__Firmicutes; c__Clostridia; o__Clostridiales; f__Ruminococcaceae; g__Faecalibacterium; s__prausnitzii
294022	41.8056	5.67e-07	4.55e-06	0.00806443	0	0	0	0	0	0	0	13.2	k__Bacteria; p__Firmicutes; c__Clostridia; o__Clostridiales; f__Lachnospiraceae; g__Dorea; s__
522595	41.8056	5.67e-07	4.55e-06	0.00806443	0	0	0	0	0	0	0	4.4	k__Bacteria; p__Bacteroidetes; c__Bacteroidia; o__Bacteroidales; f__Bacteroidaceae; g__Bacteroides; s__coprophilus
335447	41.8056	5.67e-07	4.55e-06	0.00806443	0	0	0	0	0	0	0	1084.8	k__Bacteria; p__Bacteroidetes; c__Bacteroidia; o__Bacteroidales; f__Porphyromonadaceae; g__Parabacteroides; s__
197500	41.8056	5.67e-07	4.55e-06	0.00806443	0	0	0	0	0	0	0	6.8	k__Bacteria; p__Firmicutes; c__Clostridia; o__Clostridiales; f__Lachnospiraceae; g__; s__
188658	41.8056	5.67e-07	4.55e-06	0.00806443	0	0	0	0	0	0	0	5.6	k__Bacteria; p__Firmicutes; c__Clostridia; o__Clostridiales; f__Ruminococcaceae; g__Oscillospira; s__
195418	41.8056	5.67e-07	4.55e-06	0.00806443	0	0	0	0	0	0	0	14.4	k__Bacteria; p__Firmicutes; c__Clostridia; o__Clostridiales; f__; g__; s__
339133	41.8056	5.67e-07	4.55e-06	0.00806443	0	0	0	0	0	0	0	36.4	k__Bacteria; p__Firmicutes; c__Clostridia; o__Clostridiales; f__; g__; s__
193037	41.8056	5.67e-07	4.55e-06	0.00806443	0	0	0	0	0	0	0	12	k__Bacteria; p__Firmicutes; c__Clostridia; o__Clostridiales; f__Lachnospiraceae; g__; s__
4439489	41.8056	5.67e-07	4.55e-06	0.00806443	0	0	0	0	0	0	0	28	k__Bacteria; p__Firmicutes; c__Clostridia; o__Clostridiales; f__Ruminococcaceae; g__; s__
356760	41.8056	5.67e-07	4.55e-06	0.00806443	0	0	0	0	0	0	0	6.4	k__Bacteria; p__Firmicutes; c__Erysipelotrichi; o__Erysipelotrichales; f__Erysipelotrichaceae; g__; s__
303835	41.8056	5.67e-07	4.55e-06	0.00806443	0	0	0	0	0	0	0	7.6	k__Bacteria; p__Firmicutes; c__Clostridia; o__Clostridiales; f__; g__; s__
3754778	41.8056	5.67e-07	4.55e-06	0.00806443	0	0	0	0	0	0	0	13.6	k__Bacteria; p__Bacteroidetes; c__Bacteroidia; o__Bacteroidales; f__Prevotellaceae; g__Prevotella; s__
184320	41.8056	5.67e-07	4.55e-06	0.00806443	0	0	0	0	0	0	0	8.8	k__Bacteria; p__Firmicutes; c__Clostridia; o__Clostridiales; f__; g__; s__
197830	41.8056	5.67e-07	4.55e-06	0.00806443	0	0	0	0	0	0	0	9.2	k__Bacteria; p__Firmicutes; c__Clostridia; o__Clostridiales; f__; g__; s__
199694	41.8056	5.67e-07	4.55e-06	0.00806443	0	0	0	0	0	0	0	38.4	k__Bacteria; p__Firmicutes; c__Clostridia; o__Clostridiales; f__Clostridiaceae; g__Clostridium; s__
349204	41.8056	5.67e-07	4.55e-06	0.00806443	0	0	0	0	0	0	0	83.2	k__Bacteria; p__Firmicutes; c__Clostridia; o__Clostridiales; f__Ruminococcaceae; g__Oscillospira; s__
269949	41.8056	5.67e-07	4.55e-06	0.00806443	0	0	0	0	0	0	0	4.8	k__Bacteria; p__Firmicutes; c__Clostridia; o__Clostridiales; f__Lachnospiraceae; g__; s__
523132	41.8056	5.67e-07	4.55e-06	0.00806443	0	0	0	0	0	0	0	4.8	k__Bacteria; p__Firmicutes; c__Erysipelotrichi; o__Erysipelotrichales; f__Erysipelotrichaceae; g__[Eubacterium]; s__biforme
182264	41.8056	5.67e-07	4.55e-06	0.00806443	0	0	0	0	0	0	0	9.2	k__Bacteria; p__Firmicutes; c__Clostridia; o__Clostridiales; f__; g__; s__
184984	41.8056	5.67e-07	4.55e-06	0.00806443	0	0	0	0	0	0	0	8.8	k__Bacteria; p__Firmicutes; c__Clostridia; o__Clostridiales; f__Lachnospiraceae; g__Blautia; s__
191180	41.8056	5.67e-07	4.55e-06	0.00806443	0	0	0	0	0	0	0	9.6	k__Bacteria; p__Firmicutes; c__Clostridia; o__Clostridiales; f__Ruminococcaceae; g__; s__
186174	41.8056	5.67e-07	4.55e-06	0.00806443	0	0	0	0	0	0	0	8.8	k__Bacteria; p__Firmicutes; c__Clostridia; o__Clostridiales; f__Lachnospiraceae; g__Coprococcus; s__
175789	41.8056	5.67e-07	4.55e-06	0.00806443	0	0	0	0	0	0	0	8.8	k__Bacteria; p__Firmicutes; c__Clostridia; o__Clostridiales; f__Ruminococcaceae; g__Faecalibacterium; s__prausnitzii
352607	41.8056	5.67e-07	4.55e-06	0.00806443	0	0	0	0	0	0	0	11.6	k__Bacteria; p__Actinobacteria; c__Coriobacteriia; o__Coriobacteriales; f__Coriobacteriaceae; g__Collinsella; s__
325437	41.8056	5.67e-07	4.55e-06	0.00806443	0	0	0	0	0	0	0	18	k__Bacteria; p__Firmicutes; c__Clostridia; o__Clostridiales; f__; g__; s__
174439	41.8056	5.67e-07	4.55e-06	0.00806443	0	0	0	0	0	0	0	30.8	k__Bacteria; p__Firmicutes; c__Clostridia; o__Clostridiales; f__Ruminococcaceae; g__Faecalibacterium; s__prausnitzii
193575	41.8056	5.67e-07	4.55e-06	0.00806443	0	0	0	0	0	0	0	13.6	k__Bacteria; p__Actinobacteria; c__Coriobacteriia; o__Coriobacteriales; f__Coriobacteriaceae; g__Collinsella; s__aerofaciens
334839	41.8056	5.67e-07	4.55e-06	0.00806443	0	0	0	0	0	0	0	37.6	k__Bacteria; p__Firmicutes; c__Clostridia; o__Clostridiales; f__Ruminococcaceae; g__; s__
182116	41.8056	5.67e-07	4.55e-06	0.00806443	0	0	0	0	0	0	0	210	k__Bacteria; p__Firmicutes; c__Clostridia; o__Clostridiales; f__Lachnospiraceae; g__; s__
182289	41.8056	5.67e-07	4.55e-06	0.00806443	0	0	0	0	0	0	0	11.6	k__Bacteria; p__Firmicutes; c__Clostridia; o__Clostridiales; f__Lachnospiraceae; g__Coprococcus; s__
270612	41.8056	5.67e-07	4.55e-06	0.00806443	0	0	0	0	0	0	0	8.8	k__Bacteria; p__Firmicutes; c__Clostridia; o__Clostridiales; f__Lachnospiraceae; g__; s__
183886	41.8056	5.67e-07	4.55e-06	0.00806443	0	0	0	0	0	0	0	22.8	k__Bacteria; p__Firmicutes; c__Clostridia; o__Clostridiales; f__Lachnospiraceae; g__; s__
619140	41.8056	5.67e-07	4.55e-06	0.00806443	0	0	0	0	0	0	0	29.2	k__Bacteria; p__Firmicutes; c__Clostridia; o__Clostridiales; f__Ruminococcaceae; g__; s__
195015	41.8056	5.67e-07	4.55e-06	0.00806443	0	0	0	0	0	0	0	19.2	k__Bacteria; p__Firmicutes; c__Clostridia; o__Clostridiales; f__Lachnospiraceae; g__Lachnospira; s__
300877	41.8056	5.67e-07	4.55e-06	0.00806443	0	0	0	0	0	0	0	17.6	k__Bacteria; p__Firmicutes; c__Clostridia; o__Clostridiales; f__Lachnospiraceae; g__[Ruminococcus]; s__
189828	41.8056	5.67e-07	4.55e-06	0.00806443	0	0	0	0	0	0	0	27.2	k__Bacteria; p__Firmicutes; c__Clostridia; o__Clostridiales; f__Ruminococcaceae; g__; s__
192234	41.8056	5.67e-07	4.55e-06	0.00806443	0	0	0	0	0	0	0	5.2	k__Bacteria; p__Firmicutes; c__Clostridia; o__Clostridiales; f__; g__; s__
194015	41.8056	5.67e-07	4.55e-06	0.00806443	0	0	0	0	0	0	0	19.2	k__Bacteria; p__Firmicutes; c__Clostridia; o__Clostridiales; f__Lachnospiraceae; g__Blautia; s__
353336	41.8056	5.67e-07	4.55e-06	0.00806443	0	0	0	0	0	0	0	7.6	k__Bacteria; p__Firmicutes; c__Clostridia; o__Clostridiales; f__; g__; s__
198210	41.8056	5.67e-07	4.55e-06	0.00806443	0	0	0	0	0	0	0	76.4	k__Bacteria; p__Firmicutes; c__Clostridia; o__Clostridiales; f__Ruminococcaceae; g__Ruminococcus; s__
178904	41.8056	5.67e-07	4.55e-06	0.00806443	0	0	0	0	0	0	0	9.6	k__Bacteria; p__Firmicutes; c__Clostridia; o__Clostridiales; f__Ruminococcaceae; g__; s__
819353	41.8056	5.67e-07	4.55e-06	0.00806443	0	0	0	0	0	0	0	22.4	k__Bacteria; p__Firmicutes; c__Clostridia; o__Clostridiales; f__Ruminococcaceae; g__; s__
351200	41.8056	5.67e-07	4.55e-06	0.00806443	0	0	0	0	0	0	0	68.4	k__Bacteria; p__Firmicutes; c__Clostridia; o__Clostridiales; f__Ruminococcaceae; g__; s__
2229500	41.8056	5.67e-07	4.55e-06	0.00806443	0	0	0	0	0	0	0	34	k__Bacteria; p__Firmicutes; c__Clostridia; o__Clostridiales; f__Ruminococcaceae; g__; s__
365194	41.8056	5.67e-07	4.55e-06	0.00806443	0	0	0	0	0	0	0	22.8	k__Bacteria; p__Firmicutes; c__Clostridia; o__Clostridiales; f__Lachnospiraceae; g__Blautia; s__
178299	41.8056	5.67e-07	4.55e-06	0.00806443	0	0	0	0	0	0	0	23.6	k__Bacteria; p__Firmicutes; c__Clostridia; o__Clostridiales; f__Ruminococcaceae; g__; s__
364824	41.8056	5.67e-07	4.55e-06	0.00806443	0	0	0	0	0	0	0	4.8	k__Bacteria; p__Firmicutes; c__Clostridia; o__Clostridiales; f__Lachnospiraceae; g__Blautia; s__obeum
325279	41.8056	5.67e-07	4.55e-06	0.00806443	0	0	0	0	0	0	0	6.8	k__Bacteria; p__Firmicutes; c__Clostridia; o__Clostridiales; f__Lachnospiraceae; g__Coprococcus; s__
275653	41.8056	5.67e-07	4.55e-06	0.00806443	0	0	0	0	0	0	0	11.6	k__Bacteria; p__Firmicutes; c__Clostridia; o__Clostridiales; f__; g__; s__
186090	41.8056	5.67e-07	4.55e-06	0.00806443	0	0	0	0	0	0	0	112.4	k__Bacteria; p__Firmicutes; c__Clostridia; o__Clostridiales; f__Ruminococcaceae; g__Ruminococcus; s__
3195500	41.8056	5.67e-07	4.55e-06	0.00806443	0	0	0	0	0	0	0	5.2	k__Bacteria; p__Firmicutes; c__Clostridia; o__Clostridiales; f__Lachnospiraceae; g__; s__
195801	41.8056	5.67e-07	4.55e-06	0.00806443	0	0	0	0	0	0	0	10.8	k__Bacteria; p__Firmicutes; c__Clostridia; o__Clostridiales; f__Ruminococcaceae; g__Faecalibacterium; s__prausnitzii
180556	41.8056	5.67e-07	4.55e-06	0.00806443	0	0	0	0	0	0	0	8	k__Bacteria; p__Firmicutes; c__Clostridia; o__Clostridiales; f__Lachnospiraceae; g__; s__
4442387	41.8056	5.67e-07	4.55e-06	0.00806443	0	0	0	0	0	0	0	57.6	k__Bacteria; p__Firmicutes; c__Clostridia; o__Clostridiales; f__Ruminococcaceae; g__Faecalibacterium; s__prausnitzii
190980	41.8056	5.67e-07	4.55e-06	0.00806443	0	0	0	0	0	0	0	45.6	k__Bacteria; p__Firmicutes; c__Clostridia; o__Clostridiales; f__; g__; s__
298036	41.8056	5.67e-07	4.55e-06	0.00806443	0	0	0	0	0	0	0	8.4	k__Bacteria; p__Firmicutes; c__Clostridia; o__Clostridiales; f__Ruminococcaceae; g__; s__
185836	41.8056	5.67e-07	4.55e-06	0.00806443	0	0	0	0	0	0	0	6.4	k__Bacteria; p__Firmicutes; c__Clostridia; o__Clostridiales; f__Lachnospiraceae; g__Blautia; s__
808486	41.8056	5.67e-07	4.55e-06	0.00806443	0	0	0	0	0	0	0	53.2	k__Bacteria; p__Proteobacteria; c__Gammaproteobacteria; o__Enterobacteriales; f__Enterobacteriaceae; g__Serratia; s__
439880	41.8056	5.67e-07	4.55e-06	0.00806443	0	0	0	0	0	0	0	8	k__Bacteria; p__Firmicutes; c__Clostridia; o__Clostridiales; f__Ruminococcaceae; g__Oscillospira; s__
183198	41.8056	5.67e-07	4.55e-06	0.00806443	0	0	0	0	0	0	0	16	k__Bacteria; p__Firmicutes; c__Clostridia; o__Clostridiales; f__Lachnospiraceae; g__Roseburia; s__
347640	41.8056	5.67e-07	4.55e-06	0.00806443	0	0	0	0	0	0	0	9.6	k__Bacteria; p__Firmicutes; c__Clostridia; o__Clostridiales; f__Ruminococcaceae; g__; s__
525378	41.8056	5.67e-07	4.55e-06	0.00806443	0	0	0	0	0	0	0	40.4	k__Bacteria; p__Firmicutes; c__Clostridia; o__Clostridiales; f__Lachnospiraceae; g__Blautia; s__
4445028	41.8056	5.67e-07	4.55e-06	0.00806443	0	0	0	0	0	0	0	6.4	k__Bacteria; p__Firmicutes; c__Clostridia; o__Clostridiales; f__Ruminococcaceae; g__Faecalibacterium; s__prausnitzii
341920	41.8056	5.67e-07	4.55e-06	0.00806443	0	0	0	0	0	0	0	31.2	k__Bacteria; p__Firmicutes; c__Clostridia; o__Clostridiales; f__Ruminococcaceae; g__Faecalibacterium; s__prausnitzii
581079	41.8056	5.67e-07	4.55e-06	0.00806443	0	0	0	0	0	0	0	33.2	k__Bacteria; p__Firmicutes; c__Clostridia; o__Clostridiales; f__Ruminococcaceae; g__Oscillospira; s__
293307	41.8056	5.67e-07	4.55e-06	0.00806443	0	0	0	0	0	0	0	56	k__Bacteria; p__Firmicutes; c__Clostridia; o__Clostridiales; f__Lachnospiraceae; g__Blautia; s__
320224	41.8056	5.67e-07	4.55e-06	0.00806443	0	0	0	0	0	0	0	10	k__Bacteria; p__Firmicutes; c__Clostridia; o__Clostridiales; f__Ruminococcaceae; g__Ruminococcus; s__
199421	41.8056	5.67e-07	4.55e-06	0.00806443	0	0	0	0	0	0	0	27.6	k__Bacteria; p__Firmicutes; c__Clostridia; o__Clostridiales; f__Lachnospiraceae; g__Lachnospira; s__
176705	41.8056	5.67e-07	4.55e-06	0.00806443	0	0	0	0	0	0	0	21.2	k__Bacteria; p__Firmicutes; c__Clostridia; o__Clostridiales; f__Veillonellaceae; g__Phascolarctobacterium; s__
336708	41.8056	5.67e-07	4.55e-06	0.00806443	0	0	0	0	0	0	0	5.2	k__Bacteria; p__Firmicutes; c__Clostridia; o__Clostridiales; f__; g__; s__
316598	41.8056	5.67e-07	4.55e-06	0.00806443	0	0	0	0	0	0	0	4.4	k__Bacteria; p__Firmicutes; c__Clostridia; o__Clostridiales; f__Lachnospiraceae; g__Coprococcus; s__
337538	41.8056	5.67e-07	4.55e-06	0.00806443	0	0	0	0	0	0	0	29.6	k__Bacteria; p__Firmicutes; c__Clostridia; o__Clostridiales; f__Lachnospiraceae; g__; s__
581265	41.8056	5.67e-07	4.55e-06	0.00806443	0	0	0	0	0	0	0	20.4	k__Bacteria; p__Firmicutes; c__Clostridia; o__Clostridiales; f__Ruminococcaceae; g__Oscillospira; s__
355291	41.8056	5.67e-07	4.55e-06	0.00806443	0	0	0	0	0	0	0	4.4	k__Bacteria; p__Bacteroidetes; c__Bacteroidia; o__Bacteroidales; f__Bacteroidaceae; g__Bacteroides; s__
190711	41.8056	5.67e-07	4.55e-06	0.00806443	0	0	0	0	0	0	0	15.2	k__Bacteria; p__Firmicutes; c__Clostridia; o__Clostridiales; f__Lachnospiraceae; g__[Ruminococcus]; s__gnavus
44151	41.8056	5.67e-07	4.55e-06	0.00806443	0	0	0	0	0	0	0	20.4	k__Bacteria; p__Firmicutes; c__Clostridia; o__Clostridiales; f__Ruminococcaceae; g__; s__
198272	41.8056	5.67e-07	4.55e-06	0.00806443	0	0	0	0	0	0	0	39.2	k__Bacteria; p__Firmicutes; c__Clostridia; o__Clostridiales; f__Lachnospiraceae; g__Blautia; s__
195843	41.8056	5.67e-07	4.55e-06	0.00806443	0	0	0	0	0	0	0	33.2	k__Bacteria; p__Firmicutes; c__Clostridia; o__Clostridiales; f__Ruminococcaceae; g__; s__
351659	41.8056	5.67e-07	4.55e-06	0.00806443	0	0	0	0	0	0	0	7.2	k__Bacteria; p__Firmicutes; c__Clostridia; o__Clostridiales; f__; g__; s__
182756	41.8056	5.67e-07	4.55e-06	0.00806443	0	0	0	0	0	0	0	10.8	k__Bacteria; p__Firmicutes; c__Clostridia; o__Clostridiales; f__Ruminococcaceae; g__; s__
186831	41.8056	5.67e-07	4.55e-06	0.00806443	0	0	0	0	0	0	0	8.8	k__Bacteria; p__Firmicutes; c__Clostridia; o__Clostridiales; f__; g__; s__
191651	41.8056	5.67e-07	4.55e-06	0.00806443	0	0	0	0	0	0	0	25.6	k__Bacteria; p__Firmicutes; c__Clostridia; o__Clostridiales; f__Ruminococcaceae; g__; s__
182036	41.8056	5.67e-07	4.55e-06	0.00806443	0	0	0	0	0	0	0	78.8	k__Bacteria; p__Firmicutes; c__Clostridia; o__Clostridiales; f__Ruminococcaceae; g__; s__
296052	41.8056	5.67e-07	4.55e-06	0.00806443	0	0	0	0	0	0	0	16	k__Bacteria; p__Firmicutes; c__Clostridia; o__Clostridiales; f__Lachnospiraceae; g__; s__
183157	41.8056	5.67e-07	4.55e-06	0.00806443	0	0	0	0	0	0	0	12	k__Bacteria; p__Firmicutes; c__Clostridia; o__Clostridiales; f__Ruminococcaceae; g__Faecalibacterium; s__prausnitzii
184494	41.8056	5.67e-07	4.55e-06	0.00806443	0	0	0	0	0	0	0	34	k__Bacteria; p__Firmicutes; c__Clostridia; o__Clostridiales; f__; g__; s__
185951	41.8056	5.67e-07	4.55e-06	0.00806443	0	0	0	0	0	0	0	21.6	k__Bacteria; p__Firmicutes; c__Clostridia; o__Clostridiales; f__Lachnospiraceae; g__Blautia; s__
322560	41.8056	5.67e-07	4.55e-06	0.00806443	0	0	0	0	0	0	0	19.2	k__Bacteria; p__Firmicutes; c__Clostridia; o__Clostridiales; f__Clostridiaceae; g__SMB53; s__
554055	41.8056	5.67e-07	4.55e-06	0.00806443	0	0	0	0	0	0	0	37.6	k__Bacteria; p__Firmicutes; c__Clostridia; o__Clostridiales; f__Ruminococcaceae; g__; s__
185136	41.8056	5.67e-07	4.55e-06	0.00806443	0	0	0	0	0	0	0	7.6	k__Bacteria; p__Firmicutes; c__Clostridia; o__Clostridiales; f__Ruminococcaceae; g__; s__
253471	41.8056	5.67e-07	4.55e-06	0.00806443	0	0	0	0	0	0	0	6.8	k__Bacteria; p__Firmicutes; c__Clostridia; o__Clostridiales; f__; g__; s__
185859	41.8056	5.67e-07	4.55e-06	0.00806443	0	0	0	0	0	0	0	9.6	k__Bacteria; p__Firmicutes; c__Clostridia; o__Clostridiales; f__; g__; s__
817241	41.8056	5.67e-07	4.55e-06	0.00806443	0	0	0	0	0	0	0	21.2	k__Bacteria; p__Firmicutes; c__Clostridia; o__Clostridiales; f__; g__; s__
188863	41.8056	5.67e-07	4.55e-06	0.00806443	0	0	0	0	0	0	0	8.8	k__Bacteria; p__Firmicutes; c__Clostridia; o__Clostridiales; f__Ruminococcaceae; g__; s__
185542	41.8056	5.67e-07	4.55e-06	0.00806443	0	0	0	0	0	0	0	18	k__Bacteria; p__Firmicutes; c__Clostridia; o__Clostridiales; f__Ruminococcaceae; g__; s__
298050	41.8056	5.67e-07	4.55e-06	0.00806443	0	0	0	0	0	0	0	36.8	k__Bacteria; p__Firmicutes; c__Clostridia; o__Clostridiales; f__Veillonellaceae; g__Megasphaera; s__
197481	41.8056	5.67e-07	4.55e-06	0.00806443	0	0	0	0	0	0	0	25.6	k__Bacteria; p__Firmicutes; c__Clostridia; o__Clostridiales; f__Lachnospiraceae; g__Blautia; s__
2498994	41.8056	5.67e-07	4.55e-06	0.00806443	0	0	0	0	0	0	0	14	k__Bacteria; p__Firmicutes; c__Erysipelotrichi; o__Erysipelotrichales; f__Erysipelotrichaceae; g__; s__
4318212	41.8056	5.67e-07	4.55e-06	0.00806443	0	0	0	0	0	0	0	8	k__Bacteria; p__Firmicutes; c__Clostridia; o__Clostridiales; f__; g__; s__
195034	41.8056	5.67e-07	4.55e-06	0.00806443	0	0	0	0	0	0	0	41.6	k__Bacteria; p__Firmicutes; c__Clostridia; o__Clostridiales; f__Lachnospiraceae; g__; s__
198555	41.8056	5.67e-07	4.55e-06	0.00806443	0	0	0	0	0	0	0	16	k__Bacteria; p__Firmicutes; c__Clostridia; o__Clostridiales; f__Lachnospiraceae; g__Coprococcus; s__
357963	41.8056	5.67e-07	4.55e-06	0.00806443	0	0	0	0	0	0	0	20	k__Bacteria; p__Firmicutes; c__Clostridia; o__Clostridiales; f__Lachnospiraceae; g__; s__
187196	41.8056	5.67e-07	4.55e-06	0.00806443	0	0	0	0	0	0	0	8.8	k__Bacteria; p__Firmicutes; c__Clostridia; o__Clostridiales; f__Lachnospiraceae; g__; s__
77514	41.8056	5.67e-07	4.55e-06	0.00806443	0	0	0	0	0	0	0	7.2	k__Bacteria; p__Firmicutes; c__Clostridia; o__Clostridiales; f__Lachnospiraceae; g__Blautia; s__
523782	41.8056	5.67e-07	4.55e-06	0.00806443	0	0	0	0	0	0	0	29.2	k__Bacteria; p__Firmicutes; c__Clostridia; o__Clostridiales; f__Lachnospiraceae; g__; s__
573110	41.8056	5.67e-07	4.55e-06	0.00806443	0	0	0	0	0	0	0	152.4	k__Bacteria; p__Firmicutes; c__Clostridia; o__Clostridiales; f__Lachnospiraceae; g__; s__
177567	41.8056	5.67e-07	4.55e-06	0.00806443	0	0	0	0	0	0	0	9.2	k__Bacteria; p__Firmicutes; c__Clostridia; o__Clostridiales; f__Ruminococcaceae; g__; s__
528782	41.8056	5.67e-07	4.55e-06	0.00806443	0	0	0	0	0	0	0	10	k__Bacteria; p__Firmicutes; c__Clostridia; o__Clostridiales; f__Ruminococcaceae; g__; s__
351501	41.8056	5.67e-07	4.55e-06	0.00806443	0	0	0	0	0	0	0	148	k__Bacteria; p__Firmicutes; c__Clostridia; o__Clostridiales; f__; g__; s__
318569	41.8056	5.67e-07	4.55e-06	0.00806443	0	0	0	0	0	0	0	23.2	k__Bacteria; p__Firmicutes; c__Clostridia; o__Clostridiales; f__Ruminococcaceae; g__; s__
526665	41.8056	5.67e-07	4.55e-06	0.00806443	0	0	0	0	0	0	0	44	k__Bacteria; p__Firmicutes; c__Clostridia; o__Clostridiales; f__Ruminococcaceae; g__Oscillospira; s__
909065	41.8056	5.67e-07	4.55e-06	0.00806443	0	0	0	0	0	0	0	8	k__Bacteria; p__Firmicutes; c__Clostridia; o__Clostridiales; f__Lachnospiraceae; g__Dorea; s__
357449	41.8056	5.67e-07	4.55e-06	0.00806443	0	0	0	0	0	0	0	38.4	k__Bacteria; p__Firmicutes; c__Clostridia; o__Clostridiales; f__Lachnospiraceae; g__Coprococcus; s__
578016	41.8056	5.67e-07	4.55e-06	0.00806443	0	0	0	0	0	0	0	1130.4	k__Bacteria; p__Bacteroidetes; c__Bacteroidia; o__Bacteroidales; f__Porphyromonadaceae; g__Parabacteroides; s__distasonis
520775	41.8056	5.67e-07	4.55e-06	0.00806443	0	0	0	0	0	0	0	12	k__Bacteria; p__Firmicutes; c__Clostridia; o__Clostridiales; f__Lachnospiraceae; g__; s__
176924	41.8056	5.67e-07	4.55e-06	0.00806443	0	0	0	0	0	0	0	25.2	k__Bacteria; p__Firmicutes; c__Clostridia; o__Clostridiales; f__Lachnospiraceae; g__; s__
192958	41.8056	5.67e-07	4.55e-06	0.00806443	0	0	0	0	0	0	0	8.8	k__Bacteria; p__Firmicutes; c__Clostridia; o__Clostridiales; f__Lachnospiraceae; g__Coprococcus; s__
177493	41.8056	5.67e-07	4.55e-06	0.00806443	0	0	0	0	0	0	0	17.2	k__Bacteria; p__Firmicutes; c__Clostridia; o__Clostridiales; f__Lachnospiraceae; g__Coprococcus; s__
369768	41.8056	5.67e-07	4.55e-06	0.00806443	0	0	0	0	0	0	0	35.6	k__Bacteria; p__Firmicutes; c__Clostridia; o__Clostridiales; f__Lachnospiraceae; g__; s__
180366	41.8056	5.67e-07	4.55e-06	0.00806443	0	0	0	0	0	0	0	14.8	k__Bacteria; p__Firmicutes; c__Clostridia; o__Clostridiales; f__Lachnospiraceae; g__; s__
192438	41.8056	5.67e-07	4.55e-06	0.00806443	0	0	0	0	0	0	0	29.6	k__Bacteria; p__Firmicutes; c__Clostridia; o__Clostridiales; f__Ruminococcaceae; g__; s__
518016	41.8056	5.67e-07	4.55e-06	0.00806443	0	0	0	0	0	0	0	40.8	k__Bacteria; p__Firmicutes; c__Clostridia; o__Clostridiales; f__Lachnospiraceae; g__Blautia; s__
194497	41.8056	5.67e-07	4.55e-06	0.00806443	0	0	0	0	0	0	0	14.8	k__Bacteria; p__Firmicutes; c__Clostridia; o__Clostridiales; f__Ruminococcaceae; g__; s__
325924	41.8056	5.67e-07	4.55e-06	0.00806443	0	0	0	0	0	0	0	20.8	k__Bacteria; p__Firmicutes; c__Bacilli; o__Lactobacillales; f__Lactobacillaceae; g__Lactobacillus; s__agilis
189176	41.8056	5.67e-07	4.55e-06	0.00806443	0	0	0	0	0	0	0	6.4	k__Bacteria; p__Firmicutes; c__Clostridia; o__Clostridiales; f__Lachnospiraceae; g__[Ruminococcus]; s__gnavus
4403113	41.8056	5.67e-07	4.55e-06	0.00806443	0	0	0	0	0	0	0	16.8	k__Bacteria; p__Firmicutes; c__Clostridia; o__Clostridiales; f__Ruminococcaceae; g__Faecalibacterium; s__prausnitzii
184477	41.8056	5.67e-07	4.55e-06	0.00806443	0	0	0	0	0	0	0	10.4	k__Bacteria; p__Firmicutes; c__Clostridia; o__Clostridiales; f__Ruminococcaceae; g__; s__
192231	41.8056	5.67e-07	4.55e-06	0.00806443	0	0	0	0	0	0	0	27.6	k__Bacteria; p__Firmicutes; c__Clostridia; o__Clostridiales; f__Ruminococcaceae; g__Faecalibacterium; s__prausnitzii
351975	41.8056	5.67e-07	4.55e-06	0.00806443	0	0	0	0	0	0	0	12	k__Bacteria; p__Firmicutes; c__Clostridia; o__Clostridiales; f__Lachnospiraceae; g__; s__
211935	41.8056	5.67e-07	4.55e-06	0.00806443	0	0	0	0	0	0	0	64	k__Bacteria; p__Firmicutes; c__Clostridia; o__Clostridiales; f__Lachnospiraceae; g__; s__
198962	41.8056	5.67e-07	4.55e-06	0.00806443	0	0	0	0	0	0	0	16	k__Bacteria; p__Firmicutes; c__Clostridia; o__Clostridiales; f__Ruminococcaceae; g__; s__
196139	41.8056	5.67e-07	4.55e-06	0.00806443	0	0	0	0	0	0	0	12.8	k__Bacteria; p__Firmicutes; c__Clostridia; o__Clostridiales; f__Ruminococcaceae; g__; s__
353942	41.8056	5.67e-07	4.55e-06	0.00806443	0	0	0	0	0	0	0	15.2	k__Bacteria; p__Firmicutes; c__Clostridia; o__Clostridiales; f__Lachnospiraceae; g__Blautia; s__
197460	41.8056	5.67e-07	4.55e-06	0.00806443	0	0	0	0	0	0	0	7.2	k__Bacteria; p__Firmicutes; c__Clostridia; o__Clostridiales; f__Lachnospiraceae; g__; s__
663226	41.8056	5.67e-07	4.55e-06	0.00806443	0	0	0	0	0	0	0	4639.2	k__Bacteria; p__Firmicutes; c__Clostridia; o__Clostridiales; f__Veillonellaceae; g__Anaerovibrio; s__
185090	41.8056	5.67e-07	4.55e-06	0.00806443	0	0	0	0	0	0	0	11.2	k__Bacteria; p__Firmicutes; c__Clostridia; o__Clostridiales; f__Ruminococcaceae; g__; s__
194471	41.8056	5.67e-07	4.55e-06	0.00806443	0	0	0	0	0	0	0	25.2	k__Bacteria; p__Firmicutes; c__Clostridia; o__Clostridiales; f__Ruminococcaceae; g__; s__
335301	41.8056	5.67e-07	4.55e-06	0.00806443	0	0	0	0	0	0	0	12	k__Bacteria; p__Firmicutes; c__Clostridia; o__Clostridiales; f__Lachnospiraceae; g__; s__
189152	41.8056	5.67e-07	4.55e-06	0.00806443	0	0	0	0	0	0	0	23.2	k__Bacteria; p__Firmicutes; c__Clostridia; o__Clostridiales; f__Lachnospiraceae; g__Coprococcus; s__
186392	41.8056	5.67e-07	4.55e-06	0.00806443	0	0	0	0	0	0	0	53.2	k__Bacteria; p__Firmicutes; c__Clostridia; o__Clostridiales; f__Ruminococcaceae; g__Faecalibacterium; s__prausnitzii
178725	41.8056	5.67e-07	4.55e-06	0.00806443	0	0	0	0	0	0	0	8.8	k__Bacteria; p__Firmicutes; c__Clostridia; o__Clostridiales; f__; g__; s__
197112	41.8056	5.67e-07	4.55e-06	0.00806443	0	0	0	0	0	0	0	60	k__Bacteria; p__Firmicutes; c__Clostridia; o__Clostridiales; f__Lachnospiraceae; g__Coprococcus; s__
186478	41.8056	5.67e-07	4.55e-06	0.00806443	0	0	0	0	0	0	0	14.4	k__Bacteria; p__Firmicutes; c__Clostridia; o__Clostridiales; f__Ruminococcaceae; g__; s__
175560	41.8056	5.67e-07	4.55e-06	0.00806443	0	0	0	0	0	0	0	7.2	k__Bacteria; p__Firmicutes; c__Clostridia; o__Clostridiales; f__Ruminococcaceae; g__Faecalibacterium; s__prausnitzii
1105552	41.8056	5.67e-07	4.55e-06	0.00806443	0	0	0	0	0	0	0	172	k__Bacteria; p__Firmicutes; c__Clostridia; o__Clostridiales; f__Lachnospiraceae; g__Dorea; s__
582379	41.8056	5.67e-07	4.55e-06	0.00806443	0	0	0	0	0	0	0	20	k__Bacteria; p__Firmicutes; c__Clostridia; o__Clostridiales; f__Clostridiaceae; g__Clostridium; s__hiranonis
528725	41.8056	5.67e-07	4.55e-06	0.00806443	0	0	0	0	0	0	0	14.4	k__Bacteria; p__Firmicutes; c__Clostridia; o__Clostridiales; f__Ruminococcaceae; g__; s__
182184	41.8056	5.67e-07	4.55e-06	0.00806443	0	0	0	0	0	0	0	8.8	k__Bacteria; p__Firmicutes; c__Clostridia; o__Clostridiales; f__Ruminococcaceae; g__; s__
339771	41.8056	5.67e-07	4.55e-06	0.00806443	0	0	0	0	0	0	0	10.8	k__Bacteria; p__Firmicutes; c__Clostridia; o__Clostridiales; f__; g__; s__
189605	41.8056	5.67e-07	4.55e-06	0.00806443	0	0	0	0	0	0	0	7.2	k__Bacteria; p__Firmicutes; c__Clostridia; o__Clostridiales; f__Lachnospiraceae; g__Blautia; s__
1105928	41.8056	5.67e-07	4.55e-06	0.00806443	0	0	0	0	0	0	0	12.4	k__Bacteria; p__Firmicutes; c__Clostridia; o__Clostridiales; f__Clostridiaceae; g__Clostridium; s__
334699	41.8056	5.67e-07	4.55e-06	0.00806443	0	0	0	0	0	0	0	30.4	k__Bacteria; p__Firmicutes; c__Clostridia; o__Clostridiales; f__Ruminococcaceae; g__Oscillospira; s__
311390	41.8056	5.67e-07	4.55e-06	0.00806443	0	0	0	0	0	0	0	52.4	k__Bacteria; p__Firmicutes; c__Clostridia; o__Clostridiales; f__Lachnospiraceae; g__Coprococcus; s__
173986	41.8056	5.67e-07	4.55e-06	0.00806443	0	0	0	0	0	0	0	8.8	k__Bacteria; p__Firmicutes; c__Clostridia; o__Clostridiales; f__Ruminococcaceae; g__Faecalibacterium; s__prausnitzii
193041	41.8056	5.67e-07	4.55e-06	0.00806443	0	0	0	0	0	0	0	37.6	k__Bacteria; p__Firmicutes; c__Clostridia; o__Clostridiales; f__Lachnospiraceae; g__Blautia; s__
330193	41.8056	5.67e-07	4.55e-06	0.00806443	0	0	0	0	0	0	0	22	k__Bacteria; p__Firmicutes; c__Clostridia; o__Clostridiales; f__Ruminococcaceae; g__; s__
180446	41.8056	5.67e-07	4.55e-06	0.00806443	0	0	0	0	0	0	0	6.4	k__Bacteria; p__Firmicutes; c__Clostridia; o__Clostridiales; f__Lachnospiraceae; g__Blautia; s__
300374	41.8056	5.67e-07	4.55e-06	0.00806443	0	0	0	0	0	0	0	5.6	k__Bacteria; p__Firmicutes; c__Clostridia; o__Clostridiales; f__Ruminococcaceae; g__Oscillospira; s__
1106683	41.8056	5.67e-07	4.55e-06	0.00806443	0	0	0	0	0	0	0	24.8	k__Bacteria; p__Firmicutes; c__Clostridia; o__Clostridiales; f__; g__; s__
161579	41.8056	5.67e-07	4.55e-06	0.00806443	0	0	0	0	0	0	0	5.2	k__Bacteria; p__Firmicutes; c__Clostridia; o__Clostridiales; f__Peptococcaceae; g__Desulfosporosinus; s__meridiei
805066	41.8056	5.67e-07	4.55e-06	0.00806443	0	0	0	0	0	0	0	62.8	k__Bacteria; p__Firmicutes; c__Clostridia; o__Clostridiales; f__Lachnospiraceae; g__; s__
354908	41.8056	5.67e-07	4.55e-06	0.00806443	0	0	0	0	0	0	0	20	k__Bacteria; p__Firmicutes; c__Clostridia; o__Clostridiales; f__Peptostreptococcaceae; g__; s__
185763	41.8056	5.67e-07	4.55e-06	0.00806443	0	0	0	0	0	0	0	10.4	k__Bacteria; p__Firmicutes; c__Clostridia; o__Clostridiales; f__Ruminococcaceae; g__Faecalibacterium; s__prausnitzii
581463	41.8056	5.67e-07	4.55e-06	0.00806443	0	0	0	0	0	0	0	221.6	k__Bacteria; p__Firmicutes; c__Clostridia; o__Clostridiales; f__Clostridiaceae; g__Clostridium; s__
333050	41.8056	5.67e-07	4.55e-06	0.00806443	0	0	0	0	0	0	0	16.8	k__Bacteria; p__Firmicutes; c__Clostridia; o__Clostridiales; f__Clostridiaceae; g__Clostridium; s__
193666	41.8056	5.67e-07	4.55e-06	0.00806443	0	0	0	0	0	0	0	44.4	k__Bacteria; p__Firmicutes; c__Clostridia; o__Clostridiales; f__Lachnospiraceae; g__Blautia; s__
342788	41.8056	5.67e-07	4.55e-06	0.00806443	0	0	0	0	0	0	0	9.6	k__Bacteria; p__Firmicutes; c__Clostridia; o__Clostridiales; f__Ruminococcaceae; g__; s__
184760	41.8056	5.67e-07	4.55e-06	0.00806443	0	0	0	0	0	0	0	4.4	k__Bacteria; p__Firmicutes; c__Clostridia; o__Clostridiales; f__Ruminococcaceae; g__; s__
408877	41.8056	5.67e-07	4.55e-06	0.00806443	0	0	0	0	0	0	0	6.4	k__Bacteria; p__Firmicutes; c__Clostridia; o__Clostridiales; f__; g__; s__
186238	41.8056	5.67e-07	4.55e-06	0.00806443	0	0	0	0	0	0	0	11.2	k__Bacteria; p__Firmicutes; c__Clostridia; o__Clostridiales; f__Lachnospiraceae; g__Coprococcus; s__
194572	41.8056	5.67e-07	4.55e-06	0.00806443	0	0	0	0	0	0	0	26	k__Bacteria; p__Firmicutes; c__Clostridia; o__Clostridiales; f__Lachnospiraceae; g__Coprococcus; s__
550960	41.8056	5.67e-07	4.55e-06	0.00806443	0	0	0	0	0	0	0	8	k__Bacteria; p__Proteobacteria; c__Gammaproteobacteria; o__Enterobacteriales; f__Enterobacteriaceae; g__Providencia; s__
307978	41.8056	5.67e-07	4.55e-06	0.00806443	0	0	0	0	0	0	0	13.2	k__Bacteria; p__Firmicutes; c__Clostridia; o__Clostridiales; f__Ruminococcaceae; g__; s__
[truncated: 12,229 more rows]
