# Supplementary material for: Insights of the dental calculi microbiome of pre-Columbian inhabitants from Puerto Rico
Source: PeerJ. 2017 May 2;5:e3277. doi: 10.7717/peerj.3277 (PMC5417066; doi:10.7717/peerj.3277)
Supplement: Data S7 — Group Significance Dental Calculi Unfiltered [file peerj-05-3277-s014.xls]

## Sheet: Group_Significance_Unfiltered
OTU	Test-Statistic	P	FDR_P	Bonferroni_P	Soil_mean	Saliva_mean	Coprolite_mean	Calculi_mean	Subgingival plaque_mean	Calculi_Bone_mean	Blank_Control_mean	Supragingival plaque_mean	Amazonian_mean	taxonomy
538016	37.8706	7.95432e-06	5.99866e-05	0.109857	9750	0	0	0	0	18567.3	0	0	0	k__Bacteria; p__Firmicutes; c__Bacilli; o__Bacillales; f__Bacillaceae; g__Bacillus; s__
264748	22.8	0.00363074	0.0129773	1	1293	0	1.2	0	0	0	0	0	0	k__Bacteria; p__Firmicutes; c__Bacilli; o__Bacillales; f__Bacillaceae; g__Bacillus; s__
4321464	38	7.52829e-06	5.99866e-05	0.103973	1137	0	0	0	0	0	0	0	0	k__Bacteria; p__Actinobacteria; c__Thermoleophilia; o__Gaiellales; f__Gaiellaceae; g__; s__
567569	37.8282	8.09882e-06	5.99866e-05	0.111853	862	0	198	0	0	0	3	0	0	k__Bacteria; p__Actinobacteria; c__Thermoleophilia; o__Gaiellales; f__Gaiellaceae; g__; s__
1024352	26.2523	0.000950792	0.00368032	1	707	0	0	4.5	0	26	0	0	0	k__Bacteria; p__Firmicutes; c__Bacilli; o__Bacillales; f__Thermoactinomycetaceae; g__; s__
1081178	22.8	0.00363074	0.0129773	1	633	0	32	0	0	0	0	0	0	k__Bacteria; p__Actinobacteria; c__Thermoleophilia; o__Solirubrobacterales; f__Conexibacteraceae; g__; s__
591747	37.7458	8.38768e-06	6.03659e-05	0.115842	627	0	13828.4	0	0	0	49	0	0	k__Bacteria; p__Actinobacteria; c__Thermoleophilia; o__Gaiellales; f__Gaiellaceae; g__; s__
246387	31.3047	0.000123995	0.000799857	1	432	0	32.4	0	0	0	0	0	0	k__Bacteria; p__Actinobacteria; c__Thermoleophilia; o__Gaiellales; f__Gaiellaceae; g__; s__
253622	32.5455	7.43503e-05	0.000491317	1	414	0	0	18.1667	0	349	0	0	0	k__Bacteria; p__Actinobacteria; c__Thermoleophilia; o__Gaiellales; f__Gaiellaceae; g__; s__
555635	37.7458	8.38768e-06	6.03659e-05	0.115842	302	0	67.2	0	0	0	9	0	0	k__Bacteria; p__Actinobacteria; c__MB-A2-108; o__0319-7L14; f__; g__; s__
3443340	37.9445	7.70804e-06	5.99866e-05	0.106456	262	0	0	0	0	52.3333	0	0	0	k__Bacteria; p__Firmicutes; c__Bacilli; o__Bacillales; f__Bacillaceae; g__Bacillus; s__
1022861	37.6358	8.78873e-06	6.2471e-05	0.121381	258	0	2840.4	0	0	0	53	0	0	k__Bacteria; p__Actinobacteria; c__Thermoleophilia; o__Gaiellales; f__Gaiellaceae; g__; s__
2065980	37.7458	8.38768e-06	6.03659e-05	0.115842	242	0	1475.6	0	0	0	18	0	0	k__Bacteria; p__Actinobacteria; c__Thermoleophilia; o__Gaiellales; f__Gaiellaceae; g__; s__
539978	31.3047	0.000123995	0.000799857	1	217	0	27.6	0	0	0	0	0	0	k__Bacteria; p__Actinobacteria; c__Thermoleophilia; o__Gaiellales; f__Gaiellaceae; g__; s__
904452	22.8	0.00363074	0.0129773	1	206	0	0.4	0	0	0	0	0	0	k__Bacteria; p__Firmicutes; c__Bacilli; o__Bacillales; f__Staphylococcaceae; g__; s__
547749	26.7721	0.000773983	0.00301622	1	199	0	160.4	0	0	0	1	0	0	k__Bacteria; p__Actinobacteria; c__MB-A2-108; o__0319-7L14; f__; g__; s__
572991	37.7045	8.5359e-06	6.09878e-05	0.117889	198	0	999.2	0	0	0	4	0	0	k__Bacteria; p__Actinobacteria; c__Thermoleophilia; o__Solirubrobacterales; f__; g__; s__
172063	26.2753	0.000942186	0.00364905	1	196	0	20	0	0	0	2	0	8.8	k__Bacteria; p__Firmicutes; c__Bacilli; o__Bacillales; f__Bacillaceae; g__Bacillus; s__
1043045	29.3134	0.000279336	0.00113635	1	187	0	0	0	0	1	0	0	0	k__Bacteria; p__Proteobacteria; c__Betaproteobacteria; o__Burkholderiales; f__Oxalobacteraceae; g__; s__
2739099	37.713	8.50504e-06	6.0844e-05	0.117463	175	0	2655.2	0	0	0	72	0	0	k__Bacteria; p__Actinobacteria; c__Thermoleophilia; o__Gaiellales; f__Gaiellaceae; g__; s__
4304452	25.3333	0.00136467	0.005185	1	166	0	0	0	0	1.33333	0	0	0	k__Bacteria; p__Proteobacteria; c__Betaproteobacteria; o__Burkholderiales; f__Oxalobacteraceae; g__; s__
251539	25.3333	0.00136467	0.005185	1	163	0	0	0	0	0.666667	0	0	0	k__Bacteria; p__Proteobacteria; c__Deltaproteobacteria; o__Myxococcales; f__Cystobacteraceae; g__Cystobacter; s__
631107	37.8049	8.17937e-06	5.99866e-05	0.112965	160	0	60.8	0	0	0	0	0	0	k__Bacteria; p__Actinobacteria; c__Thermoleophilia; o__Gaiellales; f__Gaiellaceae; g__; s__
3662847	37.9445	7.70804e-06	5.99866e-05	0.106456	159	0	0	0	0	364.667	0	0	0	k__Bacteria; p__Firmicutes; c__Bacilli; o__Bacillales; f__; g__; s__
1132745	32.1713	8.67872e-05	0.000567259	1	154	0	33.2	0	0	0	15	0	0	k__Bacteria; p__Actinobacteria; c__Thermoleophilia; o__Gaiellales; f__Gaiellaceae; g__; s__
533926	22.8	0.00363074	0.0129773	1	144	0	0.4	0	0	0	0	0	0	k__Bacteria; p__Actinobacteria; c__Thermoleophilia; o__Gaiellales; f__Gaiellaceae; g__; s__
4329988	37.8706	7.95432e-06	5.99866e-05	0.109857	121	0	0	0	0	100	0	0	0	k__Bacteria; p__Firmicutes; c__Bacilli; o__Bacillales; f__Bacillaceae; g__Bacillus; s__
2801319	29.3273	0.000277768	0.0011313	1	115	0	0	0	0	0.666667	0	0	0	k__Bacteria; p__Proteobacteria; c__Betaproteobacteria; o__Burkholderiales; f__Comamonadaceae; g__; s__
240715	27.556	0.000566474	0.00222704	1	113	0	9.6	0	0	0	2	0	0	k__Bacteria; p__Actinobacteria; c__Thermoleophilia; o__Solirubrobacterales; f__; g__; s__
4342881	31.6546	0.000107383	0.00069824	1	108	0	143.6	0	0	0	4	0	0	k__Bacteria; p__Actinobacteria; c__MB-A2-108; o__0319-7L14; f__; g__; s__
332293	25.3333	0.00136467	0.005185	1	107	0	0	0	0	0.666667	0	0	0	k__Bacteria; p__Proteobacteria; c__Betaproteobacteria; o__Burkholderiales; f__Oxalobacteraceae; g__; s__
242098	38	7.52829e-06	5.99866e-05	0.103973	91	0	0	0	0	0	0	0	0	k__Bacteria; p__Firmicutes; c__Bacilli; o__Bacillales; f__Paenibacillaceae; g__Brevibacillus; s__reuszeri
2984010	22.0904	0.00475114	0.0158038	1	78	0	0	0.25	0	9.66667	0	0	0	k__Bacteria; p__Actinobacteria; c__Thermoleophilia; o__Gaiellales; f__Gaiellaceae; g__; s__
1639777	21.1579	0.00673962	0.01748	1	70	0	17.6	0	0	0	0	0	0	k__Bacteria; p__Actinobacteria; c__MB-A2-108; o__0319-7L14; f__; g__; s__
2579229	22.8	0.00363074	0.0129773	1	68	0	0.8	0	0	0	0	0	0	k__Bacteria; p__Firmicutes; c__Bacilli; o__Bacillales; f__Bacillaceae; g__Bacillus; s__
311035	27.043	0.000694991	0.00271682	1	67	0	1.2	0	0	0	1	0	0	k__Bacteria; p__Actinobacteria; c__Thermoleophilia; o__Gaiellales; f__Gaiellaceae; g__; s__
89763	37.8282	8.09882e-06	5.99866e-05	0.111853	64	0	14569.2	0	0	0	12	0	0	k__Bacteria; p__Actinobacteria; c__Thermoleophilia; o__Solirubrobacterales; f__; g__; s__
512030	37.9445	7.70804e-06	5.99866e-05	0.106456	57	0	0	0	0	24.6667	0	0	0	k__Bacteria; p__Actinobacteria; c__Thermoleophilia; o__Gaiellales; f__Gaiellaceae; g__; s__
511930	25.9288	0.00108019	0.00416601	1	57	0	10	0	0	0	0	0	0	k__Bacteria; p__Chloroflexi; c__S085; o__; f__; g__; s__
1013967	29.3134	0.000279336	0.00113635	1	51	0	0	0	0	13.3333	0	0	0	k__Bacteria; p__Actinobacteria; c__Thermoleophilia; o__Gaiellales; f__Gaiellaceae; g__; s__
593430	25.3333	0.00136467	0.005185	1	51	0	0	0	0	2	0	0	0	k__Bacteria; p__Actinobacteria; c__Thermoleophilia; o__Solirubrobacterales; f__; g__; s__
257224	31.9684	9.43641e-05	0.000615618	1	49	0	19.2	0	0	0	1	0	0	k__Bacteria; p__Actinobacteria; c__Thermoleophilia; o__Gaiellales; f__Gaiellaceae; g__; s__
545487	29.3134	0.000279336	0.00113635	1	49	0	0	0	0	4.66667	0	0	0	k__Bacteria; p__Actinobacteria; c__MB-A2-108; o__0319-7L14; f__; g__; s__
4429835	22.3786	0.00426078	0.0149887	1	49	0	2	0	0	0	0	0	0	k__Bacteria; p__Actinobacteria; c__Thermoleophilia; o__Solirubrobacterales; f__; g__; s__
592187	37.7113	8.51138e-06	6.0844e-05	0.117551	48	0	123.2	0	0	0	0	0	0	k__Bacteria; p__Actinobacteria; c__Thermoleophilia; o__Gaiellales; f__Gaiellaceae; g__; s__
241499	24.6307	0.00179504	0.00665359	1	47	0	160.4	0	0	0	0	0	0	k__Bacteria; p__Actinobacteria; c__Thermoleophilia; o__Gaiellales; f__Gaiellaceae; g__; s__
78784	38	7.52829e-06	5.99866e-05	0.103973	43	0	0	0	0	0	0	0	0	k__Bacteria; p__Actinobacteria; c__MB-A2-108; o__0319-7L14; f__; g__; s__
257321	22.3786	0.00426078	0.0149887	1	42	0	6	0	0	0	0	0	0	k__Bacteria; p__Actinobacteria; c__Thermoleophilia; o__Gaiellales; f__Gaiellaceae; g__; s__
547544	30.8398	0.00015003	0.000961071	1	41	0	137.6	0	0	0	0	0	0	k__Bacteria; p__Actinobacteria; c__Thermoleophilia; o__Gaiellales; f__Gaiellaceae; g__; s__
1062966	26.1175	0.00100277	0.00387824	1	41	0	0	0.25	0	15	0	0	0	k__Bacteria; p__Actinobacteria; c__Thermoleophilia; o__Gaiellales; f__Gaiellaceae; g__; s__
828151	29.3273	0.000277768	0.0011313	1	39	0	0	0	0	0.666667	0	0	0	k__Bacteria; p__Proteobacteria; c__Deltaproteobacteria; o__Myxococcales; f__OM27; g__; s__
640043	37.713	8.50504e-06	6.0844e-05	0.117463	38	0	311.6	0	0	0	2	0	0	k__Bacteria; p__Actinobacteria; c__Thermoleophilia; o__Gaiellales; f__Gaiellaceae; g__; s__
235293	37.6564	8.71211e-06	6.20242e-05	0.120323	38	0	147.6	0	0	0	5	0	0	k__Bacteria; p__Actinobacteria; c__Thermoleophilia; o__Solirubrobacterales; f__; g__; s__
960217	37.7458	8.38768e-06	6.03659e-05	0.115842	36	0	758.4	0	0	0	1	0	0	k__Bacteria; p__Actinobacteria; c__Thermoleophilia; o__Solirubrobacterales; f__; g__; s__
591683	27.043	0.000694991	0.00271682	1	36	0	0.8	0	0	0	2	0	0	k__Bacteria; p__Proteobacteria; c__Alphaproteobacteria; o__Rhizobiales; f__Hyphomicrobiaceae; g__Pedomicrobium; s__
855860	29.3134	0.000279336	0.00113635	1	35	0	0	0	0	8.66667	0	0	0	k__Bacteria; p__Actinobacteria; c__Thermoleophilia; o__Gaiellales; f__Gaiellaceae; g__; s__
113224	32.7854	6.73194e-05	0.000451334	0.929749	34	0	0	6	0	23	0	0	0	k__Bacteria; p__Gemmatimonadetes; c__Gemm-1; o__; f__; g__; s__
151263	22.8	0.00363074	0.0129773	1	34	0	0.8	0	0	0	0	0	0	k__Bacteria; p__Firmicutes; c__Bacilli; o__Bacillales; f__Paenibacillaceae; g__Paenibacillus; s__
153544	17.569	0.0247004	0.0589692	1	33	0	0	0.0833333	0	2	0	0	0	k__Bacteria; p__Firmicutes; c__Bacilli; o__Bacillales; f__Bacillaceae; g__Bacillus; s__
876066	31.8732	9.8141e-05	0.000639654	1	29	0	28	0	0	0	4	0	0	k__Bacteria; p__Actinobacteria; c__Thermoleophilia; o__Solirubrobacterales; f__; g__; s__
691349	38	7.52829e-06	5.99866e-05	0.103973	28	0	0	0	0	0	0	0	0	k__Bacteria; p__Proteobacteria; c__Gammaproteobacteria; o__Xanthomonadales; f__Sinobacteraceae; g__; s__
1682858	37.8282	8.09882e-06	5.99866e-05	0.111853	27	0	218	0	0	0	2	0	0	k__Bacteria; p__Actinobacteria; c__Thermoleophilia; o__Gaiellales; f__Gaiellaceae; g__; s__
258158	30.6894	0.000159553	0.00101361	1	27	0	102.4	0	0	0	0	0	0	k__Bacteria; p__Actinobacteria; c__MB-A2-108; o__; f__; g__; s__
4361436	24.6307	0.00179504	0.00665359	1	27	0	39.6	0	0	0	1	0	0	k__Bacteria; p__Actinobacteria; c__MB-A2-108; o__0319-7L14; f__; g__; s__
625511	21.1579	0.00673962	0.01748	1	26	0	15.6	0	0	0	0	0	0	k__Bacteria; p__Planctomycetes; c__Planctomycetia; o__Gemmatales; f__Isosphaeraceae; g__; s__
816291	31.7421	0.000103586	0.000674185	1	25	0	270.4	0	0	0	7	0	0	k__Bacteria; p__Actinobacteria; c__Thermoleophilia; o__Gaiellales; f__Gaiellaceae; g__; s__
1139405	28.7972	0.000344162	0.00138699	1	25	0	0	0	0	13	0	0	0	k__Bacteria; p__Actinobacteria; c__Thermoleophilia; o__Gaiellales; f__Gaiellaceae; g__; s__
406145	14.6019	0.0673655	0.146338	1	25	0	0	0.166667	0	0.333333	0	0	0	k__Bacteria; p__Proteobacteria; c__Gammaproteobacteria; o__Pseudomonadales; f__Pseudomonadaceae; g__Pseudomonas; s__
255859	37.6563	8.7124e-06	6.20242e-05	0.120327	24	0	45.6	0	0	0	6	0	0	k__Bacteria; p__Actinobacteria; c__Thermoleophilia; o__Solirubrobacterales; f__; g__; s__
610418	16.3183	0.0380441	0.0892824	1	24	0	0	0.166667	0	0	0	0	0	k__Bacteria; p__Proteobacteria; c__Alphaproteobacteria; o__Rhizobiales; f__Hyphomicrobiaceae; g__Rhodoplanes; s__
250348	22.8	0.00363074	0.0129773	1	23	0	0.4	0	0	0	0	0	0	k__Bacteria; p__Proteobacteria; c__Alphaproteobacteria; o__Rhodospirillales; f__Rhodospirillaceae; g__; s__
137445	38	7.52829e-06	5.99866e-05	0.103973	22	0	0	0	0	0	0	0	0	k__Bacteria; p__Proteobacteria; c__Betaproteobacteria; o__Burkholderiales; f__Oxalobacteraceae; g__; s__
586306	27.043	0.000694991	0.00271682	1	22	0	2	0	0	0	1	0	0	k__Bacteria; p__Proteobacteria; c__Deltaproteobacteria; o__Myxococcales; f__; g__; s__
706682	25.3333	0.00136467	0.005185	1	22	0	0	0	0	0.666667	0	0	0	k__Bacteria; p__GAL15; c__; o__; f__; g__; s__
4306214	19.2583	0.0135374	0.0339135	1	22	0	0	0.166667	0	9.66667	0	0	0	k__Bacteria; p__Firmicutes; c__Bacilli; o__Bacillales; f__Paenibacillaceae; g__Paenibacillus; s__
1146405	38	7.52829e-06	5.99866e-05	0.103973	21	0	0	0	0	0	0	0	0	k__Bacteria; p__Actinobacteria; c__Acidimicrobiia; o__Acidimicrobiales; f__; g__; s__
573137	25.3333	0.00136467	0.005185	1	21	0	0	0	0	0.666667	0	0	0	k__Bacteria; p__Firmicutes; c__Bacilli; o__Bacillales; f__Paenibacillaceae; g__Paenibacillus; s__
586084	22.7251	0.00373574	0.0133215	1	21	0	0	0.0833333	0	6	0	0	0	k__Bacteria; p__Actinobacteria; c__Actinobacteria; o__Actinomycetales; f__Streptosporangiaceae; g__; s__
246078	28.7972	0.000344162	0.00138699	1	20	0	0	0	0	19	0	0	0	k__Bacteria; p__Actinobacteria; c__Actinobacteria; o__Actinomycetales; f__Mycobacteriaceae; g__Mycobacterium; s__
86075	38	7.52829e-06	5.99866e-05	0.103973	19	0	0	0	0	0	0	0	0	k__Bacteria; p__Planctomycetes; c__Phycisphaerae; o__CCM11a; f__; g__; s__
577397	30.8398	0.00015003	0.000961071	1	19	0	28.4	0	0	0	0	0	0	k__Bacteria; p__Actinobacteria; c__Thermoleophilia; o__Solirubrobacterales; f__; g__; s__
585537	25.3333	0.00136467	0.005185	1	19	0	0	0	0	0.333333	0	0	0	k__Bacteria; p__Proteobacteria; c__Alphaproteobacteria; o__Rhizobiales; f__Hyphomicrobiaceae; g__Pedomicrobium; s__
170774	38	7.52829e-06	5.99866e-05	0.103973	18	0	0	0	0	0	1	0	0	k__Bacteria; p__Proteobacteria; c__Gammaproteobacteria; o__Pseudomonadales; f__Moraxellaceae; g__Acinetobacter; s__johnsonii
750018	37.8706	7.95432e-06	5.99866e-05	0.109857	18	0	0	0	0	10.6667	0	0	0	k__Bacteria; p__Proteobacteria; c__Gammaproteobacteria; o__Pseudomonadales; f__Pseudomonadaceae; g__Pseudomonas; s__veronii
242006	37.8282	8.09882e-06	5.99866e-05	0.111853	18	0	2115.2	0	0	0	22	0	0	k__Bacteria; p__Actinobacteria; c__Thermoleophilia; o__Gaiellales; f__Gaiellaceae; g__; s__
104622	22.8	0.00363074	0.0129773	1	18	0	0.8	0	0	0	0	0	0	k__Bacteria; p__Firmicutes; c__Bacilli; o__Bacillales; f__Bacillaceae; g__Bacillus; s__
1115110	25.3333	0.00136467	0.005185	1	17	0	0	0	0	0.333333	0	0	0	k__Bacteria; p__Proteobacteria; c__Deltaproteobacteria; o__Myxococcales; f__; g__; s__
583767	21.4925	0.00594803	0.0158038	1	17	0	5.6	0	0	0	0	0	0	k__Bacteria; p__Actinobacteria; c__Thermoleophilia; o__Gaiellales; f__Gaiellaceae; g__; s__
200536	38	7.52829e-06	5.99866e-05	0.103973	16	0	0	0	0	0	0	0	0	k__Bacteria; p__Proteobacteria; c__Betaproteobacteria; o__Burkholderiales; f__Oxalobacteraceae; g__; s__
257461	25.9382	0.00107617	0.00415399	1	16	0	2.4	0	0	0	0	0	0	k__Bacteria; p__Acidobacteria; c__Acidobacteria-6; o__iii1-15; f__; g__; s__
242929	21.1579	0.00673962	0.01748	1	16	0	8.8	0	0	0	0	0	0	k__Bacteria; p__Actinobacteria; c__Thermoleophilia; o__Gaiellales; f__Gaiellaceae; g__; s__
141564	18.5931	0.0171938	0.0425792	1	16	0	0	0.166667	0	1.66667	1	0	0	k__Bacteria; p__Proteobacteria; c__Gammaproteobacteria; o__Pseudomonadales; f__Pseudomonadaceae; g__; s__
4354039	29.3273	0.000277768	0.0011313	1	15	0	0	0	0	0.666667	0	0	0	k__Bacteria; p__Proteobacteria; c__Betaproteobacteria; o__Burkholderiales; f__Comamonadaceae; g__; s__
1111373	25.3333	0.00136467	0.005185	1	15	0	0	0	0	3.66667	0	0	0	k__Bacteria; p__Proteobacteria; c__Alphaproteobacteria; o__Rhizobiales; f__Hyphomicrobiaceae; g__; s__
2885855	22.5658	0.00396881	0.0140727	1	15	0	0	3.66667	0	7.33333	2	0	0	k__Bacteria; p__Firmicutes; c__Bacilli; o__Bacillales; f__Bacillaceae; g__Bacillus; s__
628393	30.6439	0.000162549	0.00103036	1	14	0	609.6	0	0	0	0	0	0	k__Bacteria; p__Acidobacteria; c__iii1-8; o__DS-18; f__; g__; s__
255128	37.6358	8.78873e-06	6.2471e-05	0.121381	13	0	44.8	0	0	0	12	0	0	k__Bacteria; p__Actinobacteria; c__Thermoleophilia; o__Gaiellales; f__Gaiellaceae; g__; s__
587975	33.2213	5.61828e-05	0.000379433	0.775941	13	0	0	13.5	0	1.66667	0	0	0	k__Bacteria; p__Acidobacteria; c__[Chloracidobacteria]; o__RB41; f__; g__; s__
837069	31.4846	0.000115161	0.00074671	1	13	0	192	0	0	0	7	0	0	k__Bacteria; p__Actinobacteria; c__Actinobacteria; o__Actinomycetales; f__Streptomycetaceae; g__Streptomyces; s__
177975	29.0571	0.000309869	0.0012576	1	13	0	0	0	0	4.66667	0	0	0	k__Bacteria; p__Proteobacteria; c__Alphaproteobacteria; o__Sphingomonadales; f__Sphingomonadaceae; g__Novosphingobium; s__
250533	25.3333	0.00136467	0.005185	1	13	0	0	0	0	3.33333	0	0	0	k__Bacteria; p__Acidobacteria; c__Acidobacteria-5; o__; f__; g__; s__
763545	20.5833	0.00834062	0.0213201	1	13	0	0	0.0833333	0	0	0	0	0	k__Bacteria; p__WS3; c__PRR-12; o__Sediment-1; f__PRR-10; g__; s__
1134094	38	7.52829e-06	5.99866e-05	0.103973	12	0	0	0	0	0	0	0	0	k__Bacteria; p__Firmicutes; c__Bacilli; o__Bacillales; f__[Exiguobacteraceae]; g__Exiguobacterium; s__
93508	38	7.52829e-06	5.99866e-05	0.103973	12	0	0	0	0	0	0	0	0	k__Bacteria; p__Gemmatimonadetes; c__Gemm-1; o__; f__; g__; s__
250550	37.8282	8.09882e-06	5.99866e-05	0.111853	12	0	852.8	0	0	0	1	0	0	k__Bacteria; p__Actinobacteria; c__Thermoleophilia; o__Gaiellales; f__Gaiellaceae; g__; s__
65684	37.6645	8.68235e-06	6.18741e-05	0.119912	12	0	24.4	0	0	0	0	0	0	k__Bacteria; p__Chloroflexi; c__SAR202; o__; f__; g__; s__
2025458	31.3441	0.000122003	0.000788111	1	12	0	116	0	0	0	10	0	0	k__Bacteria; p__Actinobacteria; c__Thermoleophilia; o__Solirubrobacterales; f__; g__; s__
137642	27.9424	0.000485322	0.00193331	1	12	0	0	0.25	0	8.33333	0	0	0	k__Bacteria; p__Firmicutes; c__Bacilli; o__Bacillales; f__Paenibacillaceae; g__Paenibacillus; s__
723142	27.7565	0.000522829	0.00207554	1	12	0	5.6	0	0	0	8	0	0	k__Bacteria; p__Proteobacteria; c__Betaproteobacteria; o__MND1; f__; g__; s__
544092	26.7721	0.000773983	0.00301622	1	12	0	12	0	0	0	1	0	0	k__Bacteria; p__Acidobacteria; c__Acidobacteria-6; o__iii1-15; f__; g__; s__
248375	22.8	0.00363074	0.0129773	1	12	0	1.6	0	0	0	0	0	0	k__Bacteria; p__Actinobacteria; c__MB-A2-108; o__; f__; g__; s__
2675750	22.4089	0.00421216	0.0148969	1	12	0	0	0.0833333	0	2.33333	0	0	0	k__Bacteria; p__Proteobacteria; c__Alphaproteobacteria; o__Rhizobiales; f__Rhizobiaceae; g__; s__
4366579	17.4358	0.0258779	0.0616526	1	12	0	0	0.333333	0	4.33333	0	0	0	k__Bacteria; p__Proteobacteria; c__Deltaproteobacteria; o__Myxococcales; f__; g__; s__
217448	37.8049	8.17937e-06	5.99866e-05	0.112965	11	0	863.6	0	0	0	0	0	0	k__Bacteria; p__Actinobacteria; c__Thermoleophilia; o__Solirubrobacterales; f__; g__; s__
235943	30.6894	0.000159553	0.00101361	1	11	0	105.2	0	0	0	0	0	0	k__Bacteria; p__Actinobacteria; c__Thermoleophilia; o__Solirubrobacterales; f__Solirubrobacteraceae; g__; s__
1110625	27.043	0.000694991	0.00271682	1	11	0	0.8	0	0	0	1	0	0	k__Bacteria; p__Actinobacteria; c__Thermoleophilia; o__Solirubrobacterales; f__; g__; s__
578911	25.8904	0.00109661	0.00422464	1	11	0	16	0	0	0	20	0	0	k__Bacteria; p__Firmicutes; c__Bacilli; o__Bacillales; f__[Exiguobacteraceae]; g__Exiguobacterium; s__
554483	14.3578	0.0729023	0.146338	1	11	0	0	0.833333	0	0.333333	0	0	0	k__Bacteria; p__Proteobacteria; c__Alphaproteobacteria; o__Rhodospirillales; f__Rhodospirillaceae; g__; s__
4410295	38	7.52829e-06	5.99866e-05	0.103973	10	0	0	0	0	0	0	0	0	k__Bacteria; p__Proteobacteria; c__Betaproteobacteria; o__Methylophilales; f__Methylophilaceae; g__; s__
589123	38	7.52829e-06	5.99866e-05	0.103973	10	0	0	0	0	0	0	0	0	k__Bacteria; p__Proteobacteria; c__Betaproteobacteria; o__Burkholderiales; f__Oxalobacteraceae; g__; s__
253744	37.8368	8.06943e-06	5.99866e-05	0.111447	10	0	5582.4	0	0	0	14	0	0	k__Bacteria; p__Actinobacteria; c__Thermoleophilia; o__Gaiellales; f__Gaiellaceae; g__; s__
551344	31.5707	0.000111154	0.000721744	1	10	0	12	0	0	0	1	0	0	k__Bacteria; p__Actinobacteria; c__Thermoleophilia; o__Gaiellales; f__Gaiellaceae; g__; s__
587013	22.8	0.00363074	0.0129773	1	10	0	0.4	0	0	0	0	0	0	k__Bacteria; p__Actinobacteria; c__Acidimicrobiia; o__Acidimicrobiales; f__koll13; g__; s__
822419	13.2182	0.10456	0.183003	1	10	0	0	0.833333	0	0	0	0	0.4	k__Bacteria; p__Proteobacteria; c__Betaproteobacteria; o__Burkholderiales; f__Oxalobacteraceae; g__; s__
150328	38	7.52829e-06	5.99866e-05	0.103973	9	0	0	0	0	0	0	0	0	k__Bacteria; p__Proteobacteria; c__Alphaproteobacteria; o__Rhizobiales; f__Rhizobiaceae; g__; s__
4320919	38	7.52829e-06	5.99866e-05	0.103973	9	0	0	0	0	0	0	0	0	k__Bacteria; p__Proteobacteria; c__Gammaproteobacteria; o__Pseudomonadales; f__Moraxellaceae; g__Acinetobacter; s__johnsonii
1071927	38	7.52829e-06	5.99866e-05	0.103973	9	0	0	0	0	0	0	0	0	k__Bacteria; p__Firmicutes; c__Bacilli; o__Bacillales; f__Paenibacillaceae; g__Brevibacillus; s__reuszeri
702896	30.8398	0.00015003	0.000961071	1	9	0	628.4	0	0	0	0	0	0	k__Bacteria; p__Chloroflexi; c__S085; o__; f__; g__; s__
512378	25.8904	0.00109661	0.00422464	1	9	0	14.4	0	0	0	4	0	0	k__Bacteria; p__Actinobacteria; c__Actinobacteria; o__Actinomycetales; f__Nocardioidaceae; g__; s__
540946	25.3333	0.00136467	0.005185	1	9	0	0	0	0	0.666667	0	0	0	k__Bacteria; p__Firmicutes; c__Bacilli; o__Bacillales; f__Bacillaceae; g__Bacillus; s__
562008	25.3333	0.00136467	0.005185	1	9	0	0	0	0	1	0	0	0	k__Bacteria; p__Proteobacteria; c__Gammaproteobacteria; o__Xanthomonadales; f__Sinobacteraceae; g__Steroidobacter; s__
838527	20.5833	0.00834062	0.0213201	1	9	0	0	0.0833333	0	0	0	0	0	k__Bacteria; p__Acidobacteria; c__Acidobacteria-6; o__iii1-15; f__; g__; s__
351211	38	7.52829e-06	5.99866e-05	0.103973	8	0	0	0	0	0	3	0	0	k__Bacteria; p__Firmicutes; c__Bacilli; o__Bacillales; f__; g__; s__
4329003	38	7.52829e-06	5.99866e-05	0.103973	8	0	0	0	0	0	0	0	0	k__Bacteria; p__Proteobacteria; c__Deltaproteobacteria; o__MIZ46; f__; g__; s__
408706	38	7.52829e-06	5.99866e-05	0.103973	8	0	0	0	0	0	0	0	0	k__Bacteria; p__Bacteroidetes; c__Flavobacteriia; o__Flavobacteriales; f__[Weeksellaceae]; g__Chryseobacterium; s__
4316328	28.7972	0.000344162	0.00138699	1	8	0	0	0	0	4	0	0	0	k__Bacteria; p__Acidobacteria; c__Acidobacteria-6; o__iii1-15; f__; g__; s__
4458917	28.7972	0.000344162	0.00138699	1	8	0	0	0	0	6.33333	0	0	0	k__Bacteria; p__Firmicutes; c__Bacilli; o__Bacillales; f__Bacillaceae; g__Bacillus; s__
4335968	27.2793	0.000632594	0.00248203	1	8	0	6.4	0	0	0	12	0	0	k__Bacteria; p__Firmicutes; c__Bacilli; o__Bacillales; f__Paenibacillaceae; g__Paenibacillus; s__
1081618	24.6307	0.00179504	0.00665359	1	8	0	4.8	0	0	0	1	0	0	k__Bacteria; p__Actinobacteria; c__Thermoleophilia; o__Solirubrobacterales; f__Patulibacteraceae; g__; s__
4282096	38	7.52829e-06	5.99866e-05	0.103973	7	0	0	0	0	0	0	0	0	k__Bacteria; p__Firmicutes; c__Bacilli; o__Bacillales; f__; g__; s__
543864	37.8706	7.95432e-06	5.99866e-05	0.109857	7	0	0	0	0	183.333	0	0	0	k__Bacteria; p__Proteobacteria; c__Gammaproteobacteria; o__Pseudomonadales; f__Pseudomonadaceae; g__Pseudomonas; s__
546371	37.6358	8.78873e-06	6.2471e-05	0.121381	7	0	613.6	0	0	0	36	0	0	k__Bacteria; p__Actinobacteria; c__Thermoleophilia; o__Solirubrobacterales; f__; g__; s__
525199	32.6594	7.09261e-05	0.000473479	0.979561	7	0	0	0	0.25	139.333	0	0	0	k__Bacteria; p__Proteobacteria; c__Betaproteobacteria; o__Burkholderiales; f__Comamonadaceae; g__Delftia; s__
813885	31.3441	0.000122003	0.000788111	1	7	0	66.4	0	0	0	9	0	0	k__Bacteria; p__Proteobacteria; c__Betaproteobacteria; o__MND1; f__; g__; s__
697990	30.8398	0.00015003	0.000961071	1	7	0	16.4	0	0	0	0	0	0	k__Bacteria; p__Actinobacteria; c__MB-A2-108; o__0319-7L14; f__; g__; s__
585529	24.9968	0.00155651	0.00586067	1	7	0	4.8	0	0	0	0	0	0	k__Bacteria; p__Actinobacteria; c__Thermoleophilia; o__Gaiellales; f__Gaiellaceae; g__; s__
1109587	20.6929	0.00800956	0.0205423	1	7	0	14.4	0	0	0	0	0	0	k__Bacteria; p__Proteobacteria; c__Alphaproteobacteria; o__Sphingomonadales; f__Sphingomonadaceae; g__Sphingobium; s__
876717	38	7.52829e-06	5.99866e-05	0.103973	6	0	0	0	0	0	0	0	0	k__Bacteria; p__Actinobacteria; c__Thermoleophilia; o__Solirubrobacterales; f__Patulibacteraceae; g__; s__
1137185	38	7.52829e-06	5.99866e-05	0.103973	6	0	0	0	0	0	0	0	0	k__Bacteria; p__Proteobacteria; c__Betaproteobacteria; o__Burkholderiales; f__Oxalobacteraceae; g__Massilia; s__alkalitolerans
4426289	38	7.52829e-06	5.99866e-05	0.103973	6	0	0	0	0	0	0	0	0	k__Bacteria; p__Actinobacteria; c__Thermoleophilia; o__Solirubrobacterales; f__Patulibacteraceae; g__; s__
114903	38	7.52829e-06	5.99866e-05	0.103973	6	0	0	0	0	0	0	0	0	k__Bacteria; p__Proteobacteria; c__Alphaproteobacteria; o__Sphingomonadales; f__Sphingomonadaceae; g__; s__
874750	38	7.52829e-06	5.99866e-05	0.103973	6	0	0	0	0	0	0	0	0	k__Bacteria; p__Proteobacteria; c__Gammaproteobacteria; o__Pseudomonadales; f__Pseudomonadaceae; g__Pseudomonas; s__
824801	37.8282	8.09882e-06	5.99866e-05	0.111853	6	0	9714	0	0	0	3	0	0	k__Bacteria; p__Actinobacteria; c__Thermoleophilia; o__Solirubrobacterales; f__; g__; s__
4302303	22.8	0.00363074	0.0129773	1	6	0	0.4	0	0	0	0	0	0	k__Bacteria; p__Verrucomicrobia; c__[Pedosphaerae]; o__[Pedosphaerales]; f__; g__; s__
211188	21.9927	0.00492947	0.0158038	1	6	0	0	0.0833333	0	6	0	0	0	k__Bacteria; p__Actinobacteria; c__Actinobacteria; o__Actinomycetales; f__Streptosporangiaceae; g__Nonomuraea; s__
656652	21.4925	0.00594803	0.0158038	1	6	0	17.2	0	0	0	0	0	0	k__Bacteria; p__Actinobacteria; c__Acidimicrobiia; o__Acidimicrobiales; f__; g__; s__
213177	21.1579	0.00673962	0.01748	1	6	0	59.2	0	0	0	0	0	0	k__Bacteria; p__Proteobacteria; c__Alphaproteobacteria; o__Rhizobiales; f__Hyphomicrobiaceae; g__Rhodoplanes; s__
961009	19.2289	0.0136822	0.0342514	1	6	0	0	0	0	1.33333	0	0	1.2	k__Bacteria; p__Proteobacteria; c__Gammaproteobacteria; o__Pseudomonadales; f__Moraxellaceae; g__Acinetobacter; s__johnsonii
68763	17.4024	0.0261812	0.0623537	1	6	0	0	0.0833333	0	0.333333	0	0	0	k__Bacteria; p__Firmicutes; c__Bacilli; o__Bacillales; f__Bacillaceae; g__Bacillus; s__
686219	38	7.52829e-06	5.99866e-05	0.103973	5	0	0	0	0	0	1	0	0	k__Bacteria; p__Firmicutes; c__Bacilli; o__Bacillales; f__Paenibacillaceae; g__Ammoniphilus; s__
941487	38	7.52829e-06	5.99866e-05	0.103973	5	0	0	0	0	0	7	0	0	k__Bacteria; p__Proteobacteria; c__Betaproteobacteria; o__Burkholderiales; f__Oxalobacteraceae; g__; s__
320782	38	7.52829e-06	5.99866e-05	0.103973	5	0	0	0	0	0	0	0	0	k__Bacteria; p__Proteobacteria; c__Gammaproteobacteria; o__Xanthomonadales; f__Sinobacteraceae; g__Steroidobacter; s__
590356	38	7.52829e-06	5.99866e-05	0.103973	5	0	0	0	0	0	0	0	0	k__Bacteria; p__Proteobacteria; c__Deltaproteobacteria; o__Myxococcales; f__; g__; s__
4295894	38	7.52829e-06	5.99866e-05	0.103973	5	0	0	0	0	0	0	0	0	k__Bacteria; p__Planctomycetes; c__Planctomycetia; o__Pirellulales; f__Pirellulaceae; g__Pirellula; s__
4335436	38	7.52829e-06	5.99866e-05	0.103973	5	0	0	0	0	0	0	0	0	k__Bacteria; p__Firmicutes; c__Bacilli; o__Bacillales; f__Bacillaceae; g__Bacillus; s__
151865	38	7.52829e-06	5.99866e-05	0.103973	5	0	0	0	0	0	0	0	0	k__Bacteria; p__Firmicutes; c__Bacilli; o__Bacillales; f__; g__; s__
543528	38	7.52829e-06	5.99866e-05	0.103973	5	0	0	0	0	0	0	0	0	k__Bacteria; p__Acidobacteria; c__Acidobacteria-6; o__iii1-15; f__; g__; s__
341939	38	7.52829e-06	5.99866e-05	0.103973	5	0	0	0	0	0	0	0	0	k__Bacteria; p__Proteobacteria; c__Betaproteobacteria; o__Burkholderiales; f__Oxalobacteraceae; g__; s__
1106498	27.043	0.000694991	0.00271682	1	5	0	0.8	0	0	0	1	0	0	k__Bacteria; p__Nitrospirae; c__Nitrospira; o__Nitrospirales; f__Nitrospiraceae; g__Nitrospira; s__
44738	23.9649	0.00232304	0.00852378	1	5	0	0	0	0	2	0	0	0	k__Bacteria; p__Proteobacteria; c__Alphaproteobacteria; o__Rhodospirillales; f__Rhodospirillaceae; g__; s__
4339286	22.8	0.00363074	0.0129773	1	5	0	0.4	0	0	0	0	0	0	k__Bacteria; p__Actinobacteria; c__Thermoleophilia; o__Gaiellales; f__Gaiellaceae; g__; s__
137956	22.3892	0.00424369	0.0149743	1	5	0	0.8	0	0	0	0	0	0	k__Bacteria; p__Actinobacteria; c__Actinobacteria; o__Actinomycetales; f__Streptomycetaceae; g__Streptomyces; s__
547148	21.1579	0.00673962	0.01748	1	5	0	4	0	0	0	0	0	0	k__Bacteria; p__Gemmatimonadetes; c__Gemm-1; o__; f__; g__; s__
1027418	21.1579	0.00673962	0.01748	1	5	0	1.6	0	0	0	0	0	0	k__Bacteria; p__Proteobacteria; c__Alphaproteobacteria; o__Sphingomonadales; f__Erythrobacteraceae; g__; s__
569952	20.5833	0.00834062	0.0213201	1	5	0	0	0.0833333	0	0	0	0	0	k__Bacteria; p__Proteobacteria; c__Betaproteobacteria; o__Burkholderiales; f__Comamonadaceae; g__Roseateles; s__depolymerans
513426	16.3183	0.0380441	0.0892824	1	5	0	0	0.166667	0	0	0	0	0	k__Bacteria; p__Acidobacteria; c__Acidobacteria-5; o__; f__; g__; s__
223139	38	7.52829e-06	5.99866e-05	0.103973	4	0	0	0	0	0	1	0	0	k__Bacteria; p__Actinobacteria; c__Acidimicrobiia; o__Acidimicrobiales; f__; g__; s__
4356373	38	7.52829e-06	5.99866e-05	0.103973	4	0	0	0	0	0	0	0	0	k__Bacteria; p__Actinobacteria; c__Actinobacteria; o__Actinomycetales; f__Streptomycetaceae; g__; s__
992035	38	7.52829e-06	5.99866e-05	0.103973	4	0	0	0	0	0	0	0	0	k__Bacteria; p__Proteobacteria; c__Betaproteobacteria; o__Burkholderiales; f__Oxalobacteraceae; g__; s__
806564	38	7.52829e-06	5.99866e-05	0.103973	4	0	0	0	0	0	0	0	0	k__Bacteria; p__Proteobacteria; c__Deltaproteobacteria; o__Myxococcales; f__; g__; s__
957360	37.7113	8.51138e-06	6.0844e-05	0.117551	4	0	36	0	0	0	0	0	0	k__Bacteria; p__Actinobacteria; c__Thermoleophilia; o__Gaiellales; f__Gaiellaceae; g__; s__
257611	31.3441	0.000122003	0.000788111	1	4	0	456.8	0	0	0	1	0	0	k__Bacteria; p__Actinobacteria; c__Acidimicrobiia; o__Acidimicrobiales; f__EB1017; g__; s__
247331	25.3333	0.00136467	0.005185	1	4	0	0	0	0	0.333333	0	0	0	k__Bacteria; p__Actinobacteria; c__Thermoleophilia; o__Gaiellales; f__Gaiellaceae; g__; s__
4302793	24.007	0.0022856	0.00840649	1	4	0	3.2	0	0	0	2	0	0	k__Bacteria; p__Firmicutes; c__Bacilli; o__Bacillales; f__Bacillaceae; g__Bacillus; s__
348270	23.9649	0.00232304	0.00852378	1	4	0	0	0	0	7.66667	0	0	0	k__Bacteria; p__Acidobacteria; c__Acidobacteria-6; o__iii1-15; f__; g__; s__
4451433	22.8	0.00363074	0.0129773	1	4	0	0.4	0	0	0	0	0	0	k__Bacteria; p__Actinobacteria; c__Acidimicrobiia; o__Acidimicrobiales; f__AKIW874; g__; s__
4369748	22.8	0.00363074	0.0129773	1	4	0	0.4	0	0	0	0	0	0	k__Bacteria; p__Acidobacteria; c__iii1-8; o__DS-18; f__; g__; s__
509119	22.3892	0.00424369	0.0149743	1	4	0	0.8	0	0	0	0	0	0	k__Bacteria; p__Proteobacteria; c__Deltaproteobacteria; o__Myxococcales; f__OM27; g__; s__
4433512	21.4925	0.00594803	0.0158038	1	4	0	2.4	0	0	0	0	0	0	k__Bacteria; p__Chloroflexi; c__Ellin6529; o__; f__; g__; s__
550219	21.4925	0.00594803	0.0158038	1	4	0	4	0	0	0	0	0	0	k__Bacteria; p__Acidobacteria; c__Acidobacteria-6; o__iii1-15; f__; g__; s__
3892522	21.1579	0.00673962	0.01748	1	4	0	2	0	0	0	0	0	0	k__Bacteria; p__Gemmatimonadetes; c__Gemm-1; o__; f__; g__; s__
940161	21.1579	0.00673962	0.01748	1	4	0	8.4	0	0	0	0	0	0	k__Bacteria; p__Actinobacteria; c__Thermoleophilia; o__Solirubrobacterales; f__; g__; s__
88154	21.1371	0.00679195	0.0176124	1	4	0	0	0.0833333	0	15	1	0	0	k__Bacteria; p__Firmicutes; c__Bacilli; o__Bacillales; f__Paenibacillaceae; g__Paenibacillus; s__
776170	20.6929	0.00800956	0.0205423	1	4	0	38.4	0	0	0	0	0	0	k__Bacteria; p__Planctomycetes; c__Planctomycetia; o__Gemmatales; f__Gemmataceae; g__; s__
106310	20.5833	0.00834062	0.0213201	1	4	0	0	0.0833333	0	0	0	0	0	k__Bacteria; p__Proteobacteria; c__Betaproteobacteria; o__Burkholderiales; f__Oxalobacteraceae; g__Massilia; s__timonae
257088	16.6085	0.0344541	0.0812022	1	4	0	0	0.0833333	0	2	0	0	0	k__Bacteria; p__Firmicutes; c__Bacilli; o__Bacillales; f__Paenibacillaceae; g__Paenibacillus; s__
252012	15.3	0.0535678	0.123181	1	4	0	0	1.08333	0	0	0	0	0	k__Bacteria; p__Proteobacteria; c__Gammaproteobacteria; o__Xanthomonadales; f__Sinobacteraceae; g__; s__
356523	38	7.52829e-06	5.99866e-05	0.103973	3	0	0	0	0	0	0	0	0	k__Bacteria; p__Proteobacteria; c__Gammaproteobacteria; o__Pseudomonadales; f__Moraxellaceae; g__Enhydrobacter; s__
834418	38	7.52829e-06	5.99866e-05	0.103973	3	0	0	0	0	0	0	0	0	k__Bacteria; p__Proteobacteria; c__Gammaproteobacteria; o__Xanthomonadales; f__Sinobacteraceae; g__; s__
208343	38	7.52829e-06	5.99866e-05	0.103973	3	0	0	0	0	0	0	0	0	k__Bacteria; p__Proteobacteria; c__Alphaproteobacteria; o__Sphingomonadales; f__; g__; s__
4408821	38	7.52829e-06	5.99866e-05	0.103973	3	0	0	0	0	0	0	0	0	k__Bacteria; p__Acidobacteria; c__Acidobacteria-6; o__CCU21; f__; g__; s__
4413349	38	7.52829e-06	5.99866e-05	0.103973	3	0	0	0	0	0	0	0	0	k__Bacteria; p__Proteobacteria; c__Betaproteobacteria; o__Neisseriales; f__Neisseriaceae; g__; s__
88872	38	7.52829e-06	5.99866e-05	0.103973	3	0	0	0	0	0	0	0	0	k__Bacteria; p__Proteobacteria; c__Alphaproteobacteria; o__Sphingomonadales; f__Sphingomonadaceae; g__Sphingomonas; s__
586387	38	7.52829e-06	5.99866e-05	0.103973	3	0	0	0	0	0	0	0	0	k__Bacteria; p__Firmicutes; c__Bacilli; o__Lactobacillales; f__Streptococcaceae; g__Lactococcus; s__
63126	37.8049	8.17937e-06	5.99866e-05	0.112965	3	0	709.6	0	0	0	0	0	0	k__Bacteria; p__Actinobacteria; c__Acidimicrobiia; o__Acidimicrobiales; f__; g__; s__
566165	37.8049	8.17937e-06	5.99866e-05	0.112965	3	0	52	0	0	0	0	0	0	k__Bacteria; p__Actinobacteria; c__Thermoleophilia; o__Gaiellales; f__Gaiellaceae; g__; s__
4476079	37.7458	8.38768e-06	6.03659e-05	0.115842	3	0	1051.6	0	0	0	30	0	0	k__Bacteria; p__Actinobacteria; c__Thermoleophilia; o__Solirubrobacterales; f__; g__; s__
4314522	37.7113	8.51138e-06	6.0844e-05	0.117551	3	0	507.2	0	0	0	0	0	0	k__Bacteria; p__Actinobacteria; c__Thermoleophilia; o__Gaiellales; f__Gaiellaceae; g__; s__
547926	34.6181	3.13785e-05	0.000216144	0.433369	3	0	0	33.5833	0	80.3333	3	0	0	k__Bacteria; p__Proteobacteria; c__Deltaproteobacteria; o__Myxococcales; f__; g__; s__
580497	31.4846	0.000115161	0.00074671	1	3	0	18.8	0	0	0	5	0	0	k__Bacteria; p__Actinobacteria; c__Thermoleophilia; o__Gaiellales; f__Gaiellaceae; g__; s__
505587	30.7882	0.000153231	0.000980209	1	3	0	10.4	0	0	0	0	0	14	k__Bacteria; p__Firmicutes; c__Clostridia; o__Clostridiales; f__[Tissierellaceae]; g__Finegoldia; s__
144554	28.7972	0.000344162	0.00138699	1	3	0	0	0	0	35.6667	0	0	0	k__Bacteria; p__Proteobacteria; c__Betaproteobacteria; o__Burkholderiales; f__; g__; s__
4335432	27.556	0.000566474	0.00222704	1	3	0	4.4	0	0	0	35	0	0	k__Bacteria; p__Firmicutes; c__Bacilli; o__Bacillales; f__Bacillaceae; g__Bacillus; s__
55589	25.8904	0.00109661	0.00422464	1	3	0	1.2	0	0	0	2	0	0	k__Bacteria; p__Actinobacteria; c__MB-A2-108; o__0319-7L14; f__; g__; s__
542933	25.3333	0.00136467	0.005185	1	3	0	0	0	0	0.333333	0	0	0	k__Bacteria; p__Actinobacteria; c__Acidimicrobiia; o__Acidimicrobiales; f__EB1017; g__; s__
4632	25.3333	0.00136467	0.005185	1	3	0	0	0	0	0.333333	0	0	0	k__Bacteria; p__Proteobacteria; c__Alphaproteobacteria; o__Rhizobiales; f__Hyphomicrobiaceae; g__Hyphomicrobium; s__zavarzinii
738747	23.9649	0.00232304	0.00852378	1	3	0	0	0	0	1.33333	0	0	0	k__Bacteria; p__Acidobacteria; c__Acidobacteria-6; o__iii1-15; f__; g__; s__
2579228	23.9649	0.00232304	0.00852378	1	3	0	0	0	0	3.66667	0	0	0	k__Bacteria; p__Firmicutes; c__Bacilli; o__Bacillales; f__Bacillaceae; g__Bacillus; s__
4433574	23.9649	0.00232304	0.00852378	1	3	0	0	0	0	4.33333	0	0	0	k__Bacteria; p__Chloroflexi; c__Ellin6529; o__; f__; g__; s__
538573	22.9592	0.003417	0.0124321	1	3	0	0	2.5	0	0	0	0	0	k__Bacteria; p__Planctomycetes; c__C6; o__d113; f__; g__; s__
559211	22.8	0.00363074	0.0129773	1	3	0	0.4	0	0	0	0	0	0	k__Bacteria; p__Proteobacteria; c__Alphaproteobacteria; o__Rhizobiales; f__Bradyrhizobiaceae; g__; s__
113935	22.8	0.00363074	0.0129773	1	3	0	0.4	0	0	0	0	0	0	k__Bacteria; p__Actinobacteria; c__Actinobacteria; o__Actinomycetales; f__Micromonosporaceae; g__Pilimelia; s__
550937	21.4925	0.00594803	0.0158038	1	3	0	5.2	0	0	0	0	0	0	k__Bacteria; p__Chloroflexi; c__Gitt-GS-136; o__; f__; g__; s__
989109	21.1579	0.00673962	0.01748	1	3	0	2	0	0	0	0	0	0	k__Bacteria; p__Proteobacteria; c__Alphaproteobacteria; o__Sphingomonadales; f__Sphingomonadaceae; g__Kaistobacter; s__
819185	21.1579	0.00673962	0.01748	1	3	0	4.8	0	0	0	0	0	0	k__Bacteria; p__Proteobacteria; c__Deltaproteobacteria; o__Myxococcales; f__Polyangiaceae; g__; s__
668525	21.1579	0.00673962	0.01748	1	3	0	2.8	0	0	0	0	0	0	k__Bacteria; p__Actinobacteria; c__Actinobacteria; o__Actinomycetales; f__Pseudonocardiaceae; g__Jiangella; s__
937813	20.4303	0.00882516	0.0225378	1	3	0	0	0.25	0	0	17	0	0	k__Bacteria; p__Firmicutes; c__Clostridia; o__Clostridiales; f__[Tissierellaceae]; g__Anaerococcus; s__
216771	17.4024	0.0261812	0.0623537	1	3	0	0	0.0833333	0	0.333333	0	0	0	k__Bacteria; p__Proteobacteria; c__Alphaproteobacteria; o__Rhizobiales; f__Hyphomicrobiaceae; g__Rhodoplanes; s__
4317753	16.5646	0.0349765	0.0824053	1	3	0	0	0.25	0	0.333333	0	0	0	k__Bacteria; p__Firmicutes; c__Bacilli; o__Bacillales; f__Paenibacillaceae; g__Cohnella; s__
3691870	38	7.52829e-06	5.99866e-05	0.103973	2	0	0	0	0	0	0	0	0	k__Bacteria; p__Acidobacteria; c__PAUC37f; o__; f__; g__; s__
1131545	38	7.52829e-06	5.99866e-05	0.103973	2	0	0	0	0	0	0	0	0	k__Bacteria; p__Proteobacteria; c__Deltaproteobacteria; o__Myxococcales; f__; g__; s__
143212	38	7.52829e-06	5.99866e-05	0.103973	2	0	0	0	0	0	0	0	0	k__Bacteria; p__Chloroflexi; c__TK17; o__mle1-48; f__; g__; s__
560629	38	7.52829e-06	5.99866e-05	0.103973	2	0	0	0	0	0	0	0	0	k__Bacteria; p__Proteobacteria; c__Gammaproteobacteria; o__Enterobacteriales; f__Enterobacteriaceae; g__Proteus; s__
814529	38	7.52829e-06	5.99866e-05	0.103973	2	0	0	0	0	0	0	0	0	k__Bacteria; p__Proteobacteria; c__Alphaproteobacteria; o__Sphingomonadales; f__Sphingomonadaceae; g__Novosphingobium; s__
949062	38	7.52829e-06	5.99866e-05	0.103973	2	0	0	0	0	0	0	0	0	k__Bacteria; p__Proteobacteria; c__Alphaproteobacteria; o__Sphingomonadales; f__Sphingomonadaceae; g__Kaistobacter; s__
741975	38	7.52829e-06	5.99866e-05	0.103973	2	0	0	0	0	0	0	0	0	k__Bacteria; p__Actinobacteria; c__Thermoleophilia; o__Solirubrobacterales; f__; g__; s__
634142	38	7.52829e-06	5.99866e-05	0.103973	2	0	0	0	0	0	0	0	0	k__Bacteria; p__Planctomycetes; c__Planctomycetia; o__Gemmatales; f__Gemmataceae; g__; s__
1017063	38	7.52829e-06	5.99866e-05	0.103973	2	0	0	0	0	0	0	0	0	k__Bacteria; p__Proteobacteria; c__Deltaproteobacteria; o__Myxococcales; f__Polyangiaceae; g__; s__
83531	38	7.52829e-06	5.99866e-05	0.103973	2	0	0	0	0	0	0	0	0	k__Bacteria; p__Proteobacteria; c__Alphaproteobacteria; o__Rhizobiales; f__Hyphomicrobiaceae; g__Rhodoplanes; s__
534888	37.8282	8.09882e-06	5.99866e-05	0.111853	2	0	668.4	0	0	0	1	0	0	k__Bacteria; p__Actinobacteria; c__Acidimicrobiia; o__Acidimicrobiales; f__AKIW874; g__; s__
3334377	37.8049	8.17937e-06	5.99866e-05	0.112965	2	0	294.8	0	0	0	0	0	0	k__Bacteria; p__Actinobacteria; c__Thermoleophilia; o__Solirubrobacterales; f__; g__; s__
509487	37.762	8.33013e-06	6.01084e-05	0.115047	2	0	127.6	0	0	0	0	0	0	k__Bacteria; p__Actinobacteria; c__Actinobacteria; o__Actinomycetales; f__Pseudonocardiaceae; g__Pseudonocardia; s__
4452899	31.3424	0.000122089	0.000788296	1	2	0	11.6	0	0	0	2	0	0	k__Bacteria; p__Chloroflexi; c__Thermomicrobia; o__JG30-KF-CM45; f__; g__; s__
788498	30.5937	0.00016592	0.00103036	1	2	0	21.2	0	0	0	0	0	0	k__Bacteria; p__Actinobacteria; c__Thermoleophilia; o__Gaiellales; f__Gaiellaceae; g__; s__
570189	28.7972	0.000344162	0.00138699	1	2	0	0	0	0	1.33333	0	0	0	k__Bacteria; p__Proteobacteria; c__Gammaproteobacteria; o__Xanthomonadales; f__Xanthomonadaceae; g__Stenotrophomonas; s__
1088265	27.7833	0.000517249	0.00205752	1	2	0	0	0.0833333	0.5	32.3333	0	0	0	k__Bacteria; p__Actinobacteria; c__Actinobacteria; o__Actinomycetales; f__Propionibacteriaceae; g__Propionibacterium; s__acnes
423795	26.4587	0.000876315	0.00339775	1	2	0	25.2	0	0	0	2	0	0	k__Bacteria; p__Actinobacteria; c__Actinobacteria; o__Actinomycetales; f__Streptosporangiaceae; g__Nonomuraea; s__
410549	25.3333	0.00136467	0.005185	1	2	0	0	0	0	0.333333	0	0	0	k__Bacteria; p__Firmicutes; c__Bacilli; o__Bacillales; f__Paenibacillaceae; g__Paenibacillus; s__pueri
586563	24.8145	0.00167116	0.00628208	1	2	0	5.6	0	0	0	0	0	0	k__Bacteria; p__Acidobacteria; c__Acidobacteria-6; o__iii1-15; f__; g__; s__
112045	24.6307	0.00179504	0.00665359	1	2	0	6	0	0	0	0	0	0	k__Bacteria; p__Actinobacteria; c__Thermoleophilia; o__Solirubrobacterales; f__Solirubrobacteraceae; g__; s__
3956482	24.6111	0.00180873	0.00670073	1	2	0	12.8	0	0	0	2	0	0	k__Bacteria; p__Actinobacteria; c__MB-A2-108; o__0319-7L14; f__; g__; s__
593329	24.6111	0.00180873	0.00670073	1	2	0	5.6	0	0	0	2	0	0	k__Bacteria; p__Actinobacteria; c__Acidimicrobiia; o__Acidimicrobiales; f__AKIW874; g__; s__
950668	23.9649	0.00232304	0.00852378	1	2	0	0	0	0	11	0	0	0	k__Bacteria; p__Proteobacteria; c__Deltaproteobacteria; o__Myxococcales; f__; g__; s__
2571880	21.9784	0.00495608	0.0158038	1	2	0	0.4	0	0	0	0	0	0	k__Bacteria; p__Actinobacteria; c__Actinobacteria; o__Actinomycetales; f__Streptomycetaceae; g__; s__
237703	21.1579	0.00673962	0.01748	1	2	0	5.6	0	0	0	0	0	0	k__Bacteria; p__Actinobacteria; c__Acidimicrobiia; o__Acidimicrobiales; f__EB1017; g__; s__
523224	21.1579	0.00673962	0.01748	1	2	0	2	0	0	0	0	0	0	k__Bacteria; p__Proteobacteria; c__Alphaproteobacteria; o__Rhizobiales; f__Bradyrhizobiaceae; g__; s__
353899	21.0919	0.00690729	0.0178813	1	2	0	1.2	0	0	0	0	0	0	k__Bacteria; p__Firmicutes; c__Bacilli; o__Bacillales; f__Paenibacillaceae; g__Paenibacillus; s__
3453734	21.0919	0.00690729	0.0178813	1	2	0	0	0	0	0	0	0	1.2	k__Bacteria; p__Proteobacteria; c__Gammaproteobacteria; o__Pseudomonadales; f__Moraxellaceae; g__Acinetobacter; s__
338140	17.8875	0.0220858	0.052855	1	2	0	0	1.41667	0	0	2	0	0	k__Bacteria; p__Proteobacteria; c__Gammaproteobacteria; o__Pseudomonadales; f__Pseudomonadaceae; g__; s__
329035	16.3183	0.0380441	0.0892824	1	2	0	0	0.166667	0	0	0	0	0	k__Bacteria; p__Proteobacteria; c__Deltaproteobacteria; o__Myxococcales; f__Polyangiaceae; g__; s__
256241	15.4375	0.0511764	0.11857	1	2	0	0	0.25	0	0	0	0	0	k__Bacteria; p__Proteobacteria; c__Deltaproteobacteria; o__Myxococcales; f__; g__; s__
1140285	38	7.52829e-06	5.99866e-05	0.103973	1	0	0	0	0	0	0	0	0	k__Bacteria; p__Actinobacteria; c__Actinobacteria; o__Actinomycetales; f__Pseudonocardiaceae; g__Jiangella; s__
4294646	38	7.52829e-06	5.99866e-05	0.103973	1	0	0	0	0	0	0	0	0	k__Bacteria; p__Proteobacteria; c__Alphaproteobacteria; o__Rhizobiales; f__Rhizobiaceae; g__; s__
4413494	38	7.52829e-06	5.99866e-05	0.103973	1	0	0	0	0	0	0	0	0	k__Bacteria; p__Actinobacteria; c__Actinobacteria; o__Actinomycetales; f__Mycobacteriaceae; g__Mycobacterium; s__
4413214	38	7.52829e-06	5.99866e-05	0.103973	1	0	0	0	0	0	0	0	0	k__Bacteria; p__Proteobacteria; c__Alphaproteobacteria; o__; f__; g__; s__
236554	38	7.52829e-06	5.99866e-05	0.103973	1	0	0	0	0	0	0	0	0	k__Bacteria; p__GAL15; c__; o__; f__; g__; s__
40511	38	7.52829e-06	5.99866e-05	0.103973	1	0	0	0	0	0	0	0	0	k__Bacteria; p__Proteobacteria; c__Alphaproteobacteria; o__Rhizobiales; f__; g__; s__
3843956	38	7.52829e-06	5.99866e-05	0.103973	1	0	0	0	0	0	0	0	0	k__Bacteria; p__Proteobacteria; c__Alphaproteobacteria; o__; f__; g__; s__
558394	38	7.52829e-06	5.99866e-05	0.103973	1	0	0	0	0	0	0	0	0	k__Bacteria; p__Proteobacteria; c__Alphaproteobacteria; o__Rhizobiales; f__Rhizobiaceae; g__; s__
837878	38	7.52829e-06	5.99866e-05	0.103973	1	0	0	0	0	0	0	0	0	k__Bacteria; p__Chloroflexi; c__S085; o__; f__; g__; s__
699694	38	7.52829e-06	5.99866e-05	0.103973	1	0	0	0	0	0	0	0	0	k__Bacteria; p__Firmicutes; c__Bacilli; o__Bacillales; f__Bacillaceae; g__Bacillus; s__
138034	38	7.52829e-06	5.99866e-05	0.103973	1	0	0	0	0	0	0	0	0	k__Bacteria; p__Firmicutes; c__Bacilli; o__Bacillales; f__Thermoactinomycetaceae; g__; s__
544441	38	7.52829e-06	5.99866e-05	0.103973	1	0	0	0	0	0	0	0	0	k__Bacteria; p__Chloroflexi; c__Gitt-GS-136; o__; f__; g__; s__
709657	38	7.52829e-06	5.99866e-05	0.103973	1	0	0	0	0	0	0	0	0	k__Bacteria; p__Proteobacteria; c__Alphaproteobacteria; o__Rhodospirillales; f__Rhodospirillaceae; g__; s__
4409907	38	7.52829e-06	5.99866e-05	0.103973	1	0	0	0	0	0	0	0	0	k__Bacteria; p__Actinobacteria; c__Thermoleophilia; o__Solirubrobacterales; f__; g__; s__
4470190	38	7.52829e-06	5.99866e-05	0.103973	1	0	0	0	0	0	0	0	0	k__Bacteria; p__Firmicutes; c__Clostridia; o__; f__; g__; s__
570387	38	7.52829e-06	5.99866e-05	0.103973	1	0	0	0	0	0	0	0	0	k__Bacteria; p__Nitrospirae; c__Nitrospira; o__Nitrospirales; f__0319-6A21; g__; s__
805707	38	7.52829e-06	5.99866e-05	0.103973	1	0	0	0	0	0	0	0	0	k__Bacteria; p__Firmicutes; c__Erysipelotrichi; o__Erysipelotrichales; f__Erysipelotrichaceae; g__; s__
626554	38	7.52829e-06	5.99866e-05	0.103973	1	0	0	0	0	0	0	0	0	k__Bacteria; p__Actinobacteria; c__Thermoleophilia; o__Gaiellales; f__Gaiellaceae; g__; s__
238116	38	7.52829e-06	5.99866e-05	0.103973	1	0	0	0	0	0	0	0	0	k__Bacteria; p__Firmicutes; c__Bacilli; o__Bacillales; f__Bacillaceae; g__Bacillus; s__
744041	38	7.52829e-06	5.99866e-05	0.103973	1	0	0	0	0	0	0	0	0	k__Bacteria; p__Proteobacteria; c__Alphaproteobacteria; o__Rhizobiales; f__Hyphomicrobiaceae; g__; s__
154482	38	7.52829e-06	5.99866e-05	0.103973	1	0	0	0	0	0	0	0	0	k__Bacteria; p__Firmicutes; c__Bacilli; o__Bacillales; f__Bacillaceae; g__Bacillus; s__
554602	38	7.52829e-06	5.99866e-05	0.103973	1	0	0	0	0	0	0	0	0	k__Bacteria; p__Proteobacteria; c__Alphaproteobacteria; o__Rhodospirillales; f__Rhodospirillaceae; g__; s__
249975	37.8624	7.98192e-06	5.99866e-05	0.110238	1	0	124	0	0	0	1	0	0	k__Bacteria; p__Actinobacteria; c__Thermoleophilia; o__Solirubrobacterales; f__; g__; s__
3334378	37.8282	8.09896e-06	5.99866e-05	0.111855	1	0	643.6	0	0	0	1	0	0	k__Bacteria; p__Actinobacteria; c__Thermoleophilia; o__Gaiellales; f__Gaiellaceae; g__; s__
1144738	37.8146	8.14569e-06	5.99866e-05	0.1125	1	0	22	0	0	0	0	0	0	k__Bacteria; p__Actinobacteria; c__Thermoleophilia; o__Solirubrobacterales; f__; g__; s__
642522	37.8049	8.17937e-06	5.99866e-05	0.112965	1	0	119.2	0	0	0	0	0	0	k__Bacteria; p__Actinobacteria; c__Thermoleophilia; o__Gaiellales; f__Gaiellaceae; g__; s__
537516	36.4636	1.444e-05	0.000102115	0.199431	1	0	0	11.0833	0	0	0	0	0	k__Bacteria; p__Actinobacteria; c__Acidimicrobiia; o__Acidimicrobiales; f__C111; g__; s__
268513	31.3505	0.000121686	0.000787535	1	1	0	7.2	0	0	0	1	0	0	k__Bacteria; p__Actinobacteria; c__Actinobacteria; o__Actinomycetales; f__Pseudonocardiaceae; g__Saccharopolyspora; s__
1012112	31.3441	0.000122003	0.000788111	1	1	0	257.6	0	0	0	15	0	0	k__Bacteria; p__Actinobacteria; c__Thermoleophilia; o__Solirubrobacterales; f__Solirubrobacteraceae; g__; s__
534856	30.5937	0.00016592	0.00103036	1	1	0	160.4	0	0	0	0	0	0	k__Bacteria; p__Actinobacteria; c__Thermoleophilia; o__Gaiellales; f__Gaiellaceae; g__; s__
246178	30.5937	0.00016592	0.00103036	1	1	0	399.2	0	0	0	0	0	0	k__Bacteria; p__GAL15; c__; o__; f__; g__; s__
782413	28.8519	0.000336649	0.00136073	1	1	0	0	0	0	0.666667	0	0	0	k__Bacteria; p__Actinobacteria; c__Actinobacteria; o__Actinomycetales; f__Streptosporangiaceae; g__Microtetraspora; s__malaysiensis
2675748	28.8519	0.000336649	0.00136073	1	1	0	0	0	0	0.333333	1	0	0	k__Bacteria; p__Proteobacteria; c__Alphaproteobacteria; o__Rhizobiales; f__Rhizobiaceae; g__; s__
2739100	28.5886	0.00037435	0.00149686	1	1	0	0	0	0	4	0	0	0	k__Bacteria; p__Actinobacteria; c__Thermoleophilia; o__Gaiellales; f__Gaiellaceae; g__; s__
384716	28.5886	0.00037435	0.00149686	1	1	0	0	0	0	41.6667	0	0	0	k__Bacteria; p__Firmicutes; c__Bacilli; o__Gemellales; f__; g__; s__
155940	28.5886	0.00037435	0.00149686	1	1	0	0	0	0	12	0	0	0	k__Bacteria; p__Firmicutes; c__Bacilli; o__Bacillales; f__Bacillaceae; g__Bacillus; s__
563273	28.3769	0.000407637	0.00162901	1	1	0	0	0	0	4.66667	0	0	0	k__Bacteria; p__Proteobacteria; c__Gammaproteobacteria; o__Pseudomonadales; f__Pseudomonadaceae; g__Pseudomonas; s__
699353	27.7083	0.000533006	0.00211229	1	1	0	0	0	0	0	1	0.25	0	k__Bacteria; p__Actinobacteria; c__Thermoleophilia; o__Gaiellales; f__Gaiellaceae; g__; s__
891054	26.4701	0.000872372	0.00338436	1	1	0	32.8	0	0	0	2	0	0	k__Bacteria; p__Proteobacteria; c__Gammaproteobacteria; o__Pseudomonadales; f__Moraxellaceae; g__Acinetobacter; s__
920506	26.4587	0.000876315	0.00339775	1	1	0	33.6	0	0	0	1	0	0	k__Bacteria; p__Firmicutes; c__Bacilli; o__Bacillales; f__Thermoactinomycetaceae; g__Shimazuella; s__
570692	26.0902	0.0010136	0.00391796	1	1	0	0	2	0	0	1	0	0	k__Bacteria; p__Actinobacteria; c__Actinobacteria; o__Actinomycetales; f__Micromonosporaceae; g__; s__
4057605	24.6486	0.00178253	0.00665359	1	1	0	0	0	0	0.333333	0	0	0	k__Bacteria; p__Firmicutes; c__Bacilli; o__Bacillales; f__Bacillaceae; g__Bacillus; s__
879361	24.6486	0.00178253	0.00665359	1	1	0	0	0	0	0.333333	0	0	0	k__Bacteria; p__Proteobacteria; c__Gammaproteobacteria; o__Pseudomonadales; f__Moraxellaceae; g__Acinetobacter; s__johnsonii
632751	24.6396	0.00178878	0.00665359	1	1	0	1.6	0	0	0	0	0	0	k__Bacteria; p__Actinobacteria; c__MB-A2-108; o__0319-7L14; f__; g__; s__
2326547	24.6396	0.00178878	0.00665359	1	1	0	4	0	0	0	0	0	0	k__Bacteria; p__Proteobacteria; c__Gammaproteobacteria; o__Pseudomonadales; f__Moraxellaceae; g__Acinetobacter; s__
537883	23.9649	0.00232304	0.00852378	1	1	0	0	0	0	0.666667	0	0	0	k__Bacteria; p__Proteobacteria; c__Alphaproteobacteria; o__Rhizobiales; f__Hyphomicrobiaceae; g__; s__
731533	23.9649	0.00232304	0.00852378	1	1	0	0	0	0	1	0	0	0	k__Bacteria; p__GAL15; c__; o__; f__; g__; s__
63696	23.9649	0.00232304	0.00852378	1	1	0	0	0	0	3	0	0	0	k__Bacteria; p__Actinobacteria; c__Actinobacteria; o__Actinomycetales; f__Actinosynnemataceae; g__Saccharothrix; s__
812696	21.1579	0.00673962	0.01748	1	1	0	0.4	0	0	0	0	0	0	k__Bacteria; p__Acidobacteria; c__Acidobacteria-6; o__CCU21; f__; g__; s__
579583	21.1579	0.00673962	0.01748	1	1	0	4.8	0	0	0	0	0	0	k__Bacteria; p__Actinobacteria; c__Thermoleophilia; o__Gaiellales; f__Gaiellaceae; g__; s__
288283	21.1579	0.00673962	0.01748	1	1	0	2.8	0	0	0	0	0	0	k__Bacteria; p__Proteobacteria; c__Alphaproteobacteria; o__Caulobacterales; f__Caulobacteraceae; g__; s__
247956	21.1579	0.00673962	0.01748	1	1	0	6.8	0	0	0	0	0	0	k__Bacteria; p__Chloroflexi; c__P2-11E; o__; f__; g__; s__
605150	21.1579	0.00673962	0.01748	1	1	0	1.2	0	0	0	0	0	0	k__Bacteria; p__Acidobacteria; c__Acidobacteria-6; o__iii1-15; f__; g__; s__
573296	21.1579	0.00673962	0.01748	1	1	0	0.4	0	0	0	0	0	0	k__Bacteria; p__Proteobacteria; c__Alphaproteobacteria; o__Rhizobiales; f__; g__; s__
581639	21.1579	0.00673962	0.01748	1	1	0	0	0	0	0	0	0	0.4	k__Bacteria; p__Proteobacteria; c__Betaproteobacteria; o__Burkholderiales; f__Comamonadaceae; g__Rubrivivax; s__
818509	20.7027	0.00798054	0.0205423	1	1	0	0.8	0	0	0	0	0	0	k__Bacteria; p__Proteobacteria; c__Betaproteobacteria; o__Burkholderiales; f__Comamonadaceae; g__; s__
332788	20.6929	0.00800956	0.0205423	1	1	0	1.2	0	0	0	0	0	0	k__Bacteria; p__Actinobacteria; c__Thermoleophilia; o__Gaiellales; f__Gaiellaceae; g__; s__
245124	20.6929	0.00800956	0.0205423	1	1	0	64.8	0	0	0	0	0	0	k__Bacteria; p__Nitrospirae; c__Nitrospira; o__Nitrospirales; f__0319-6A21; g__; s__
160311	20.6929	0.00800956	0.0205423	1	1	0	1.2	0	0	0	0	0	0	k__Bacteria; p__Actinobacteria; c__Thermoleophilia; o__Gaiellales; f__Gaiellaceae; g__; s__
253644	20.6929	0.00800956	0.0205423	1	1	0	6	0	0	0	0	0	0	k__Bacteria; p__Proteobacteria; c__Deltaproteobacteria; o__Syntrophobacterales; f__Syntrophobacteraceae; g__; s__
82558	19.6419	0.0117792	0.029638	1	1	0	0	0.0833333	0	0	0	0	0	k__Bacteria; p__Chloroflexi; c__Anaerolineae; o__H39; f__; g__; s__
972341	19.6419	0.0117792	0.029638	1	1	0	0	0.0833333	0	0	0	0	0	k__Bacteria; p__Proteobacteria; c__Betaproteobacteria; o__Burkholderiales; f__Oxalobacteraceae; g__; s__
560353	19.6419	0.0117792	0.029638	1	1	0	0	0.0833333	0	0	0	0	0	k__Bacteria; p__Proteobacteria; c__Alphaproteobacteria; o__Rhodobacterales; f__Rhodobacteraceae; g__; s__
814363	19.2974	0.0133476	0.0334502	1	1	0	16.4	0	0	0	17	0	7.6	k__Bacteria; p__Proteobacteria; c__Betaproteobacteria; o__Burkholderiales; f__Oxalobacteraceae; g__; s__
672144	18.812	0.0158978	0.0396112	1	1	0	0	1.58333	0	0	11	0	0	k__Bacteria; p__Proteobacteria; c__Betaproteobacteria; o__Burkholderiales; f__Comamonadaceae; g__Rubrivivax; s__
332042	17.501	0.0252954	0.0603584	1	1	0	0	1.25	0	0	0	0	0	k__Bacteria; p__Proteobacteria; c__Alphaproteobacteria; o__Rhizobiales; f__Hyphomicrobiaceae; g__Rhodoplanes; s__
360518	16.9517	0.0306157	0.0726519	1	1	0	0	0	0	3	0	0	1.6	k__Bacteria; p__Bacteroidetes; c__Bacteroidia; o__Bacteroidales; f__Bacteroidaceae; g__Bacteroides; s__
412145	16.2731	0.0386333	0.0906035	1	1	0	0	0.0833333	0	0.333333	0	0	0	k__Bacteria; p__Firmicutes; c__Bacilli; o__Bacillales; f__Staphylococcaceae; g__Staphylococcus; s__
203689	15.1296	0.0566734	0.130041	1	1	0	0	0.166667	0	0	0	0	0	k__Bacteria; p__Proteobacteria; c__Deltaproteobacteria; o__Myxococcales; f__; g__; s__
4479944	14.7529	0.0641312	0.146338	1	1	0	0	0.333333	0	0	0	0	0	k__Bacteria; p__Actinobacteria; c__MB-A2-108; o__0319-7L14; f__; g__; s__
4448095	14.5323	0.0689039	0.146338	1	1	0	0	0.916667	0	0	0	0	0	k__Bacteria; p__Actinobacteria; c__Actinobacteria; o__Actinomycetales; f__Mycobacteriaceae; g__Mycobacterium; s__
585584	12.7974	0.119014	0.207958	1	1	0	0	0.333333	0	11	0	0	0	k__Bacteria; p__Firmicutes; c__Clostridia; o__Clostridiales; f__[Tissierellaceae]; g__Sporanaerobacter; s__
4308656	12.7407	0.121087	0.21149	1	1	0	0	0.333333	0	0.333333	0	0	0	k__Bacteria; p__Actinobacteria; c__Actinobacteria; o__Actinomycetales; f__Streptomycetaceae; g__Streptomyces; s__
697027	12.5765	0.127277	0.222228	1	1	0	0	0.25	0	0.666667	0	0	0	k__Bacteria; p__Actinobacteria; c__Actinobacteria; o__Actinomycetales; f__Streptosporangiaceae; g__Herbidospora; s__cretacea
235594	12.1738	0.143616	0.248962	1	1	0	0	0.583333	0	0.333333	0	0	0	k__Bacteria; p__Acidobacteria; c__[Chloracidobacteria]; o__RB41; f__; g__; s__
553653	38	7.52829e-06	5.99866e-05	0.103973	0	0	0	0	0	0	3	0	0	k__Bacteria; p__Firmicutes; c__Bacilli; o__Bacillales; f__Bacillaceae; g__Bacillus; s__selenatarsenatis
201726	38	7.52829e-06	5.99866e-05	0.103973	0	0	0	0	0	0	3	0	0	k__Bacteria; p__Proteobacteria; c__Alphaproteobacteria; o__Rhodobacterales; f__Rhodobacteraceae; g__Rhodobacter; s__
331752	38	7.52829e-06	5.99866e-05	0.103973	0	0	0	0	0	0	3	0	0	k__Bacteria; p__Proteobacteria; c__Betaproteobacteria; o__Burkholderiales; f__Oxalobacteraceae; g__Ralstonia; s__
4335446	38	7.52829e-06	5.99866e-05	0.103973	0	0	0	0	0	0	1	0	0	k__Bacteria; p__Bacteroidetes; c__Cytophagia; o__Cytophagales; f__Cytophagaceae; g__; s__
807035	38	7.52829e-06	5.99866e-05	0.103973	0	0	0	0	0	0	1	0	0	k__Bacteria; p__Actinobacteria; c__Actinobacteria; o__Actinomycetales; f__Microbacteriaceae; g__Leucobacter; s__
1072867	38	7.52829e-06	5.99866e-05	0.103973	0	0	0	0	0	0	1	0	0	k__Bacteria; p__Firmicutes; c__Bacilli; o__Bacillales; f__Staphylococcaceae; g__Staphylococcus; s__
4472813	38	7.52829e-06	5.99866e-05	0.103973	0	0	0	0	0	0	1	0	0	k__Bacteria; p__Proteobacteria; c__Betaproteobacteria; o__Burkholderiales; f__Comamonadaceae; g__Leptothrix; s__ochracea
463861	38	7.52829e-06	5.99866e-05	0.103973	0	0	0	0	0	0	2	0	0	k__Bacteria; p__Actinobacteria; c__Actinobacteria; o__Actinomycetales; f__Micrococcaceae; g__Arthrobacter; s__
150491	38	7.52829e-06	5.99866e-05	0.103973	0	0	0	0	0	0	1	0	0	k__Bacteria; p__Proteobacteria; c__Betaproteobacteria; o__Burkholderiales; f__Comamonadaceae; g__; s__
582007	38	7.52829e-06	5.99866e-05	0.103973	0	0	0	0	0	0	3	0	0	k__Bacteria; p__Proteobacteria; c__Betaproteobacteria; o__Burkholderiales; f__Comamonadaceae; g__; s__
143131	38	7.52829e-06	5.99866e-05	0.103973	0	0	0	0	0	0	1	0	0	k__Bacteria; p__Proteobacteria; c__Gammaproteobacteria; o__Pseudomonadales; f__Moraxellaceae; g__; s__
1144747	38	7.52829e-06	5.99866e-05	0.103973	0	0	0	0	0	0	1	0	0	k__Bacteria; p__Bacteroidetes; c__Flavobacteriia; o__Flavobacteriales; f__[Weeksellaceae]; g__Chryseobacterium; s__
4194886	38	7.52829e-06	5.99866e-05	0.103973	0	0	0	0	0	0	1	0	0	k__Bacteria; p__Proteobacteria; c__Gammaproteobacteria; o__Pseudomonadales; f__Moraxellaceae; g__Acinetobacter; s__johnsonii
111659	38	7.52829e-06	5.99866e-05	0.103973	0	0	0	0	0	0	9	0	0	k__Bacteria; p__Firmicutes; c__Bacilli; o__Bacillales; f__Paenibacillaceae; g__Brevibacillus; s__invocatus
4297391	38	7.52829e-06	5.99866e-05	0.103973	0	0	0	0	0	0	3	0	0	k__Bacteria; p__Actinobacteria; c__Actinobacteria; o__Actinomycetales; f__Intrasporangiaceae; g__Phycicoccus; s__
564586	38	7.52829e-06	5.99866e-05	0.103973	0	0	0	0	0	0	4	0	0	k__Bacteria; p__Actinobacteria; c__Actinobacteria; o__Actinomycetales; f__Micrococcaceae; g__Micrococcus; s__
513055	38	7.52829e-06	5.99866e-05	0.103973	0	0	0	0	0	0	1	0	0	k__Bacteria; p__Proteobacteria; c__Gammaproteobacteria; o__Xanthomonadales; f__Sinobacteraceae; g__Steroidobacter; s__
19020	38	7.52829e-06	5.99866e-05	0.103973	0	0	0	0	0	0	1	0	0	k__Bacteria; p__Actinobacteria; c__Actinobacteria; o__Actinomycetales; f__Intrasporangiaceae; g__; s__
27188	38	7.52829e-06	5.99866e-05	0.103973	0	0	0	0	0	0	1	0	0	k__Bacteria; p__Proteobacteria; c__Alphaproteobacteria; o__Rhodobacterales; f__Rhodobacteraceae; g__Paracoccus; s__kawasakiensis
305430	38	7.52829e-06	5.99866e-05	0.103973	0	0	0	0	0	0	1	0	0	k__Bacteria; p__Actinobacteria; c__Actinobacteria; o__Actinomycetales; f__Intrasporangiaceae; g__; s__
1512104	38	7.52829e-06	5.99866e-05	0.103973	0	0	0	0	0	0	1	0	0	k__Bacteria; p__Proteobacteria; c__Gammaproteobacteria; o__Pseudomonadales; f__Moraxellaceae; g__Acinetobacter; s__johnsonii
245860	38	7.52829e-06	5.99866e-05	0.103973	0	0	0	0	0	0	1	0	0	k__Bacteria; p__Armatimonadetes; c__0319-6E2; o__; f__; g__; s__
42014	38	7.52829e-06	5.99866e-05	0.103973	0	0	0	0	0	0	1	0	0	k__Bacteria; p__Cyanobacteria; c__Chloroplast; o__Streptophyta; f__; g__; s__
1132020	38	7.52829e-06	5.99866e-05	0.103973	0	0	0	0	0	0	1	0	0	k__Bacteria; p__Cyanobacteria; c__Chloroplast; o__Streptophyta; f__; g__; s__
795075	38	7.52829e-06	5.99866e-05	0.103973	0	0	0	0	0	0	3	0	0	k__Bacteria; p__Firmicutes; c__Bacilli; o__Lactobacillales; f__Aerococcaceae; g__Aerococcus; s__
94055	38	7.52829e-06	5.99866e-05	0.103973	0	0	0	0	0	0	1	0	0	k__Bacteria; p__Proteobacteria; c__Alphaproteobacteria; o__Rhodospirillales; f__Rhodospirillaceae; g__; s__
301554	38	7.52829e-06	5.99866e-05	0.103973	0	0	0	0	0	0	1	0	0	k__Bacteria; p__Actinobacteria; c__Actinobacteria; o__Actinomycetales; f__Nocardioidaceae; g__; s__
254401	38	7.52829e-06	5.99866e-05	0.103973	0	0	0	0	0	0	8	0	0	k__Bacteria; p__Proteobacteria; c__Alphaproteobacteria; o__Caulobacterales; f__Caulobacteraceae; g__Phenylobacterium; s__
594023	38	7.52829e-06	5.99866e-05	0.103973	0	0	0	0	0	0	1	0	0	k__Bacteria; p__Actinobacteria; c__Thermoleophilia; o__Solirubrobacterales; f__; g__; s__
251465	38	7.52829e-06	5.99866e-05	0.103973	0	0	0	0	0	0	1	0	0	k__Bacteria; p__Proteobacteria; c__Betaproteobacteria; o__Burkholderiales; f__Comamonadaceae; g__; s__
1111200	38	7.52829e-06	5.99866e-05	0.103973	0	0	0	0	0	0	1	0	0	k__Bacteria; p__Proteobacteria; c__Betaproteobacteria; o__Burkholderiales; f__; g__; s__
4438355	38	7.52829e-06	5.99866e-05	0.103973	0	0	0	0	0	0	1	0	0	k__Bacteria; p__Proteobacteria; c__Alphaproteobacteria; o__Rhodospirillales; f__Rhodospirillaceae; g__; s__
995960	38	7.52829e-06	5.99866e-05	0.103973	0	0	0	0	0	0	13	0	0	k__Bacteria; p__Actinobacteria; c__Actinobacteria; o__Actinomycetales; f__; g__; s__
271621	38	7.52829e-06	5.99866e-05	0.103973	0	0	0	0	0	0	1	0	0	k__Bacteria; p__Actinobacteria; c__Actinobacteria; o__Actinomycetales; f__Micrococcaceae; g__Arthrobacter; s__
4391816	38	7.52829e-06	5.99866e-05	0.103973	0	0	0	0	0	0	1	0	0	k__Bacteria; p__Actinobacteria; c__Rubrobacteria; o__Rubrobacterales; f__Rubrobacteraceae; g__; s__
816529	38	7.52829e-06	5.99866e-05	0.103973	0	0	0	0	0	0	2	0	0	k__Bacteria; p__Actinobacteria; c__Actinobacteria; o__Actinomycetales; f__Micrococcaceae; g__Arthrobacter; s__psychrolactophilus
341674	38	7.52829e-06	5.99866e-05	0.103973	0	0	0	0	0	0	1	0	0	k__Bacteria; p__Actinobacteria; c__Actinobacteria; o__Actinomycetales; f__Micrococcaceae; g__; s__
153535	38	7.52829e-06	5.99866e-05	0.103973	0	0	0	0	0	0	3	0	0	k__Bacteria; p__Actinobacteria; c__Actinobacteria; o__Actinomycetales; f__Micrococcaceae; g__; s__
1107280	38	7.52829e-06	5.99866e-05	0.103973	0	0	0	0	0	0	5	0	0	k__Bacteria; p__Proteobacteria; c__Gammaproteobacteria; o__Xanthomonadales; f__Sinobacteraceae; g__; s__
4408739	38	7.52829e-06	5.99866e-05	0.103973	0	0	0	0	0	0	1	0	0	k__Bacteria; p__Proteobacteria; c__Betaproteobacteria; o__Burkholderiales; f__Comamonadaceae; g__Limnohabitans; s__
338142	38	7.52829e-06	5.99866e-05	0.103973	0	0	0	0	0	0	1	0	0	k__Bacteria; p__Proteobacteria; c__Betaproteobacteria; o__Burkholderiales; f__Oxalobacteraceae; g__Ralstonia; s__
4357500	38	7.52829e-06	5.99866e-05	0.103973	0	0	0	0	0	0	1	0	0	k__Bacteria; p__Proteobacteria; c__Betaproteobacteria; o__Burkholderiales; f__Comamonadaceae; g__Leptothrix; s__
186479	38	7.52829e-06	5.99866e-05	0.103973	0	0	0	0	0	0	1	0	0	k__Bacteria; p__Actinobacteria; c__Actinobacteria; o__Actinomycetales; f__Micrococcaceae; g__; s__
463546	38	7.52829e-06	5.99866e-05	0.103973	0	0	0	0	0	0	1	0	0	k__Bacteria; p__Proteobacteria; c__Betaproteobacteria; o__Burkholderiales; f__Comamonadaceae; g__Limnohabitans; s__
111868	38	7.52829e-06	5.99866e-05	0.103973	0	0	0	0	0	0	1	0	0	k__Bacteria; p__Proteobacteria; c__Betaproteobacteria; o__Burkholderiales; f__Oxalobacteraceae; g__; s__
1075891	38	7.52829e-06	5.99866e-05	0.103973	0	0	0	0	0	0	6	0	0	k__Bacteria; p__Firmicutes; c__Bacilli; o__Bacillales; f__Staphylococcaceae; g__Staphylococcus; s__
4319297	38	7.52829e-06	5.99866e-05	0.103973	0	0	0	0	0	0	1	0	0	k__Bacteria; p__Proteobacteria; c__Gammaproteobacteria; o__Xanthomonadales; f__Xanthomonadaceae; g__; s__
547714	38	7.52829e-06	5.99866e-05	0.103973	0	0	0	0	0	0	1	0	0	k__Bacteria; p__Firmicutes; c__Clostridia; o__Clostridiales; f__Peptostreptococcaceae; g__; s__
588605	38	7.52829e-06	5.99866e-05	0.103973	0	0	0	0	0	0	2	0	0	k__Bacteria; p__Actinobacteria; c__Actinobacteria; o__Actinomycetales; f__Micrococcaceae; g__Arthrobacter; s__
219151	38	7.52829e-06	5.99866e-05	0.103973	0	0	0	0	0	0	1	0	0	k__Bacteria; p__Proteobacteria; c__Gammaproteobacteria; o__Pseudomonadales; f__Moraxellaceae; g__; s__
254145	38	7.52829e-06	5.99866e-05	0.103973	0	0	0	0	0	0	1	0	0	k__Bacteria; p__Firmicutes; c__Bacilli; o__Bacillales; f__Planococcaceae; g__Planomicrobium; s__
570552	38	7.52829e-06	5.99866e-05	0.103973	0	0	0	0	0	0	6	0	0	k__Bacteria; p__Actinobacteria; c__Actinobacteria; o__Actinomycetales; f__Microbacteriaceae; g__Agromyces; s__
2194872	38	7.52829e-06	5.99866e-05	0.103973	0	0	0	0	0	0	2	0	0	k__Bacteria; p__Proteobacteria; c__Betaproteobacteria; o__Burkholderiales; f__Oxalobacteraceae; g__; s__
2194875	38	7.52829e-06	5.99866e-05	0.103973	0	0	0	0	0	0	2	0	0	k__Bacteria; p__Proteobacteria; c__Betaproteobacteria; o__Rhodocyclales; f__Rhodocyclaceae; g__; s__
574141	38	7.52829e-06	5.99866e-05	0.103973	0	0	0	0	0	0	2	0	0	k__Bacteria; p__Actinobacteria; c__Actinobacteria; o__Actinomycetales; f__Intrasporangiaceae; g__; s__
137072	38	7.52829e-06	5.99866e-05	0.103973	0	0	0	0	0	0	1	0	0	k__Bacteria; p__Actinobacteria; c__Actinobacteria; o__Actinomycetales; f__Streptomycetaceae; g__Streptomyces; s__
1130640	38	7.52829e-06	5.99866e-05	0.103973	0	0	0	0	0	0	1	0	0	k__Bacteria; p__Actinobacteria; c__Actinobacteria; o__Actinomycetales; f__Intrasporangiaceae; g__Terracoccus; s__
1103391	38	7.52829e-06	5.99866e-05	0.103973	0	0	0	0	0	0	4	0	0	k__Bacteria; p__Firmicutes; c__Bacilli; o__Bacillales; f__Paenibacillaceae; g__Cohnella; s__
380713	38	7.52829e-06	5.99866e-05	0.103973	0	0	0	0	0	0	6	0	0	k__Bacteria; p__Firmicutes; c__Bacilli; o__Bacillales; f__Staphylococcaceae; g__Staphylococcus; s__
807180	38	7.52829e-06	5.99866e-05	0.103973	0	0	0	0	0	0	5	0	0	k__Bacteria; p__Actinobacteria; c__Actinobacteria; o__Actinomycetales; f__Micrococcaceae; g__; s__
4191382	38	7.52829e-06	5.99866e-05	0.103973	0	0	0	0	0	0	2	0	0	k__Bacteria; p__Cyanobacteria; c__Chloroplast; o__Streptophyta; f__; g__; s__
544313	38	7.52829e-06	5.99866e-05	0.103973	0	0	0	0	0	0	4	0	0	k__Bacteria; p__Proteobacteria; c__Gammaproteobacteria; o__Pseudomonadales; f__Pseudomonadaceae; g__Pseudomonas; s__
180611	38	7.52829e-06	5.99866e-05	0.103973	0	0	0	0	0	0	1	0	0	k__Bacteria; p__Actinobacteria; c__Actinobacteria; o__Actinomycetales; f__Micrococcaceae; g__; s__
984280	38	7.52829e-06	5.99866e-05	0.103973	0	0	0	0	0	0	1	0	0	k__Bacteria; p__Nitrospirae; c__Nitrospira; o__Nitrospirales; f__Nitrospiraceae; g__Nitrospira; s__
828667	38	7.52829e-06	5.99866e-05	0.103973	0	0	0	0	0	0	3	0	0	k__Bacteria; p__Actinobacteria; c__Actinobacteria; o__Actinomycetales; f__Micrococcaceae; g__; s__
1649772	38	7.52829e-06	5.99866e-05	0.103973	0	0	0	0	0	0	1	0	0	k__Bacteria; p__Proteobacteria; c__Gammaproteobacteria; o__Enterobacteriales; f__Enterobacteriaceae; g__; s__
133467	38	7.52829e-06	5.99866e-05	0.103973	0	0	0	0	0	0	11	0	0	k__Bacteria; p__Actinobacteria; c__Actinobacteria; o__Actinomycetales; f__Intrasporangiaceae; g__; s__
321409	38	7.52829e-06	5.99866e-05	0.103973	0	0	0	0	0	0	1	0	0	k__Bacteria; p__Proteobacteria; c__Alphaproteobacteria; o__Rhodobacterales; f__Rhodobacteraceae; g__Rhodobacter; s__
559935	38	7.52829e-06	5.99866e-05	0.103973	0	0	0	0	0	0	8	0	0	k__Bacteria; p__Actinobacteria; c__Actinobacteria; o__Actinomycetales; f__Intrasporangiaceae; g__Phycicoccus; s__
4457167	38	7.52829e-06	5.99866e-05	0.103973	0	0	0	0	0	0	1	0	0	k__Bacteria; p__Armatimonadetes; c__0319-6E2; o__; f__; g__; s__
399197	38	7.52829e-06	5.99866e-05	0.103973	0	0	0	0	0	0	2	0	0	k__Bacteria; p__Firmicutes; c__Bacilli; o__Bacillales; f__Bacillaceae; g__Bacillus; s__
4456068	38	7.52829e-06	5.99866e-05	0.103973	0	0	0	0	0	0	1	0	0	k__Bacteria; p__Proteobacteria; c__Betaproteobacteria; o__Burkholderiales; f__Comamonadaceae; g__Variovorax; s__paradoxus
1108308	38	7.52829e-06	5.99866e-05	0.103973	0	0	0	0	0	0	9	0	0	k__Bacteria; p__Proteobacteria; c__Alphaproteobacteria; o__Rhodobacterales; f__Rhodobacteraceae; g__; s__
574432	38	7.52829e-06	5.99866e-05	0.103973	0	0	0	0	0	0	3	0	0	k__Bacteria; p__Actinobacteria; c__Actinobacteria; o__Actinomycetales; f__Intrasporangiaceae; g__; s__
283765	38	7.52829e-06	5.99866e-05	0.103973	0	0	0	0	0	0	1	0	0	k__Bacteria; p__Actinobacteria; c__Actinobacteria; o__Actinomycetales; f__Micrococcaceae; g__Kocuria; s__rhizophila
132101	38	7.52829e-06	5.99866e-05	0.103973	0	0	0	0	0	0	3	0	0	k__Bacteria; p__Actinobacteria; c__Actinobacteria; o__Actinomycetales; f__Intrasporangiaceae; g__; s__
74352	38	7.52829e-06	5.99866e-05	0.103973	0	0	0	0	0	0	2	0	0	k__Bacteria; p__Actinobacteria; c__Actinobacteria; o__Actinomycetales; f__Micromonosporaceae; g__Catellatospora; s__
444649	38	7.52829e-06	5.99866e-05	0.103973	0	0	0	0	0	0	1	0	0	k__Bacteria; p__Firmicutes; c__Bacilli; o__Bacillales; f__Planococcaceae; g__; s__
3040333	38	7.52829e-06	5.99866e-05	0.103973	0	0	0	0	0	0	1	0	0	k__Bacteria; p__Acidobacteria; c__Acidobacteria-6; o__iii1-15; f__mb2424; g__; s__
4317170	38	7.52829e-06	5.99866e-05	0.103973	0	0	0	0	0	0	1	0	0	k__Bacteria; p__Firmicutes; c__Clostridia; o__Clostridiales; f__Peptostreptococcaceae; g__; s__
1127748	38	7.52829e-06	5.99866e-05	0.103973	0	0	0	0	0	0	1	0	0	k__Bacteria; p__Proteobacteria; c__Betaproteobacteria; o__Burkholderiales; f__Comamonadaceae; g__; s__
675940	38	7.52829e-06	5.99866e-05	0.103973	0	0	0	0	0	0	1	0	0	k__Bacteria; p__Firmicutes; c__Bacilli; o__Bacillales; f__Planococcaceae; g__; s__
1136510	38	7.52829e-06	5.99866e-05	0.103973	0	0	0	0	0	0	1	0	0	k__Bacteria; p__Proteobacteria; c__Betaproteobacteria; o__Burkholderiales; f__Comamonadaceae; g__; s__
4432889	38	7.52829e-06	5.99866e-05	0.103973	0	0	0	0	0	0	11	0	0	k__Bacteria; p__Actinobacteria; c__Actinobacteria; o__Actinomycetales; f__Intrasporangiaceae; g__Knoellia; s__subterranea
114415	38	7.52829e-06	5.99866e-05	0.103973	0	0	0	0	0	0	1	0	0	k__Bacteria; p__Proteobacteria; c__Alphaproteobacteria; o__Rhizobiales; f__Hyphomicrobiaceae; g__Rhodoplanes; s__
256974	38	7.52829e-06	5.99866e-05	0.103973	0	0	0	0	0	0	7	0	0	k__Bacteria; p__Firmicutes; c__Bacilli; o__Bacillales; f__Bacillaceae; g__Bacillus; s__
3541	38	7.52829e-06	5.99866e-05	0.103973	0	0	0	0	0	0	4	0	0	k__Bacteria; p__Cyanobacteria; c__Chloroplast; o__Streptophyta; f__; g__; s__
180516	38	7.52829e-06	5.99866e-05	0.103973	0	0	0	0	0	0	2	0	0	k__Bacteria; p__Firmicutes; c__Clostridia; o__Clostridiales; f__Clostridiaceae; g__; s__
4434375	38	7.52829e-06	5.99866e-05	0.103973	0	0	0	0	0	0	1	0	0	k__Bacteria; p__Proteobacteria; c__Betaproteobacteria; o__Burkholderiales; f__Oxalobacteraceae; g__; s__
689528	38	7.52829e-06	5.99866e-05	0.103973	0	0	0	0	0	0	10	0	0	k__Bacteria; p__Actinobacteria; c__Actinobacteria; o__Actinomycetales; f__Intrasporangiaceae; g__; s__
4306488	38	7.52829e-06	5.99866e-05	0.103973	0	0	0	0	0	0	2	0	0	k__Bacteria; p__Firmicutes; c__Bacilli; o__Bacillales; f__Bacillaceae; g__Bacillus; s__
882018	38	7.52829e-06	5.99866e-05	0.103973	0	0	0	0	0	0	1	0	0	k__Bacteria; p__Actinobacteria; c__Actinobacteria; o__Actinomycetales; f__Dermabacteraceae; g__Brachybacterium; s__conglomeratum
541223	38	7.52829e-06	5.99866e-05	0.103973	0	0	0	0	0	0	1	0	0	k__Bacteria; p__Proteobacteria; c__Gammaproteobacteria; o__Pseudomonadales; f__Pseudomonadaceae; g__Pseudomonas; s__
541108	38	7.52829e-06	5.99866e-05	0.103973	0	0	0	0	0	0	1	0	0	k__Bacteria; p__Actinobacteria; c__Actinobacteria; o__Actinomycetales; f__Streptosporangiaceae; g__Nonomuraea; s__
186004	38	7.52829e-06	5.99866e-05	0.103973	0	0	0	0	0	0	1	0	0	k__Bacteria; p__Actinobacteria; c__Actinobacteria; o__Actinomycetales; f__Micrococcaceae; g__Arthrobacter; s__
3093433	38	7.52829e-06	5.99866e-05	0.103973	0	0	0	0	0	0	1	0	0	k__Bacteria; p__Proteobacteria; c__Betaproteobacteria; o__Burkholderiales; f__Comamonadaceae; g__; s__
712797	38	7.52829e-06	5.99866e-05	0.103973	0	0	0	0	0	0	7	0	0	k__Bacteria; p__Actinobacteria; c__Actinobacteria; o__Actinomycetales; f__Micrococcaceae; g__; s__
1138512	38	7.52829e-06	5.99866e-05	0.103973	0	0	0	0	0	0	1	0	0	k__Bacteria; p__Proteobacteria; c__Alphaproteobacteria; o__Sphingomonadales; f__Sphingomonadaceae; g__Sphingomonas; s__wittichii
286686	38	7.52829e-06	5.99866e-05	0.103973	0	0	0	0	0	0	1	0	0	k__Bacteria; p__Proteobacteria; c__Gammaproteobacteria; o__Pseudomonadales; f__Moraxellaceae; g__Acinetobacter; s__
132985	38	7.52829e-06	5.99866e-05	0.103973	0	0	0	0	0	0	1	0	0	k__Bacteria; p__Actinobacteria; c__Actinobacteria; o__Actinomycetales; f__Micrococcaceae; g__; s__
170409	38	7.52829e-06	5.99866e-05	0.103973	0	0	0	0	0	0	5	0	0	k__Bacteria; p__Proteobacteria; c__Gammaproteobacteria; o__Pseudomonadales; f__Moraxellaceae; g__Acinetobacter; s__johnsonii
761601	38	7.52829e-06	5.99866e-05	0.103973	0	0	0	0	0	0	3	0	0	k__Bacteria; p__Proteobacteria; c__Gammaproteobacteria; o__Xanthomonadales; f__Sinobacteraceae; g__; s__
863013	38	7.52829e-06	5.99866e-05	0.103973	0	0	0	0	0	0	1	0	0	k__Bacteria; p__Actinobacteria; c__Actinobacteria; o__Actinomycetales; f__Micrococcaceae; g__Micrococcus; s__luteus
526833	38	7.52829e-06	5.99866e-05	0.103973	0	0	0	0	0	0	1	0	0	k__Bacteria; p__Actinobacteria; c__Actinobacteria; o__Actinomycetales; f__Micrococcaceae; g__; s__
1566691	38	7.52829e-06	5.99866e-05	0.103973	0	0	0	0	0	0	2	0	0	k__Bacteria; p__Proteobacteria; c__Gammaproteobacteria; o__Pseudomonadales; f__Pseudomonadaceae; g__Pseudomonas; s__
4424705	38	7.52829e-06	5.99866e-05	0.103973	0	0	0	0	0	0	1	0	0	k__Bacteria; p__Proteobacteria; c__Betaproteobacteria; o__Burkholderiales; f__Comamonadaceae; g__; s__
569335	38	7.52829e-06	5.99866e-05	0.103973	0	0	0	0	0	0	1	0	0	k__Bacteria; p__Proteobacteria; c__Gammaproteobacteria; o__Alteromonadales; f__[Chromatiaceae]; g__Rheinheimera; s__
159041	38	7.52829e-06	5.99866e-05	0.103973	0	0	0	0	0	0	1	0	0	k__Bacteria; p__Actinobacteria; c__Actinobacteria; o__Actinomycetales; f__Streptomycetaceae; g__Streptomyces; s__
138914	38	7.52829e-06	5.99866e-05	0.103973	0	0	0	0	0	0	1	0	0	k__Bacteria; p__Proteobacteria; c__Gammaproteobacteria; o__Pseudomonadales; f__Pseudomonadaceae; g__Pseudomonas; s__
1137879	38	7.52829e-06	5.99866e-05	0.103973	0	0	0	0	0	0	6	0	0	k__Bacteria; p__Firmicutes; c__Bacilli; o__Bacillales; f__Bacillaceae; g__Bacillus; s__
143362	38	7.52829e-06	5.99866e-05	0.103973	0	0	0	0	0	0	1	0	0	k__Bacteria; p__Proteobacteria; c__Gammaproteobacteria; o__Pseudomonadales; f__Moraxellaceae; g__Acinetobacter; s__
961783	38	7.52829e-06	5.99866e-05	0.103973	0	0	0	0	0	0	36	0	0	k__Bacteria; p__Proteobacteria; c__Gammaproteobacteria; o__Pseudomonadales; f__Pseudomonadaceae; g__Pseudomonas; s__
1030519	38	7.52829e-06	5.99866e-05	0.103973	0	0	0	0	0	0	1	0	0	k__Bacteria; p__Actinobacteria; c__Actinobacteria; o__Actinomycetales; f__Nocardioidaceae; g__; s__
217320	38	7.52829e-06	5.99866e-05	0.103973	0	0	0	0	0	0	1	0	0	k__Bacteria; p__Proteobacteria; c__Alphaproteobacteria; o__Rhodobacterales; f__Rhodobacteraceae; g__Rhodobacter; s__
1084157	38	7.52829e-06	5.99866e-05	0.103973	0	0	0	0	0	0	1747	0	0	k__Bacteria; p__Actinobacteria; c__Actinobacteria; o__Actinomycetales; f__Intrasporangiaceae; g__Janibacter; s__
4431803	38	7.52829e-06	5.99866e-05	0.103973	0	0	0	0	0	0	1	0	0	k__Bacteria; p__Cyanobacteria; c__Chloroplast; o__Streptophyta; f__; g__; s__
567725	38	7.52829e-06	5.99866e-05	0.103973	0	0	0	0	0	0	1	0	0	k__Bacteria; p__Firmicutes; c__Bacilli; o__Bacillales; f__Bacillaceae; g__Bacillus; s__acidicola
247509	38	7.52829e-06	5.99866e-05	0.103973	0	0	0	0	0	0	1	0	0	k__Bacteria; p__Proteobacteria; c__Alphaproteobacteria; o__Sphingomonadales; f__Sphingomonadaceae; g__Kaistobacter; s__
571004	38	7.52829e-06	5.99866e-05	0.103973	0	0	0	0	0	0	1	0	0	k__Bacteria; p__Firmicutes; c__Bacilli; o__Bacillales; f__Planococcaceae; g__; s__
823633	38	7.52829e-06	5.99866e-05	0.103973	0	0	0	0	0	0	3	0	0	k__Bacteria; p__Actinobacteria; c__Actinobacteria; o__Actinomycetales; f__Mycobacteriaceae; g__Mycobacterium; s__
503354	38	7.52829e-06	5.99866e-05	0.103973	0	0	0	0	0	0	3	0	0	k__Bacteria; p__Firmicutes; c__Bacilli; o__Bacillales; f__Staphylococcaceae; g__Staphylococcus; s__
181121	38	7.52829e-06	5.99866e-05	0.103973	0	0	0	0	0	0	0	0	2	k__Bacteria; p__Firmicutes; c__Clostridia; o__Clostridiales; f__; g__; s__
1084738	37.928	7.76252e-06	5.99866e-05	0.107208	0	0	0	0	0	3.66667	0	0	0	k__Bacteria; p__Actinobacteria; c__Actinobacteria; o__Actinomycetales; f__Propionibacteriaceae; g__Propionibacterium; s__acnes
969543	37.9167	7.7999e-06	5.99866e-05	0.107724	0	1.5	0	0	0	0	0	0	0	k__Bacteria; p__Proteobacteria; c__Gammaproteobacteria; o__Pasteurellales; f__Pasteurellaceae; g__Haemophilus; s__parainfluenzae
579141	37.889	7.8923e-06	5.99866e-05	0.109001	0	2	0	0	0	0	0	0	0	k__Bacteria; p__Proteobacteria; c__Gammaproteobacteria; o__Pasteurellales; f__Pasteurellaceae; g__; s__
509709	37.8857	7.90323e-06	5.99866e-05	0.109152	0	0	0	0	0	0	0	0	3.6	k__Bacteria; p__Firmicutes; c__Clostridia; o__Clostridiales; f__Lachnospiraceae; g__; s__
529368	37.8857	7.90323e-06	5.99866e-05	0.109152	0	0	0	0	0	0	0	0	3.6	k__Bacteria; p__Firmicutes; c__Clostridia; o__Clostridiales; f__Lachnospiraceae; g__; s__
758788	37.8857	7.90323e-06	5.99866e-05	0.109152	0	0	0	0	0	0	0	0	4.8	k__Bacteria; p__Firmicutes; c__Clostridia; o__Clostridiales; f__Lachnospiraceae; g__; s__
584978	37.8857	7.90323e-06	5.99866e-05	0.109152	0	0	0	0	0	0	0	0	3.2	k__Bacteria; p__Firmicutes; c__Clostridia; o__Clostridiales; f__Ruminococcaceae; g__Ruminococcus; s__
1811927	37.8857	7.90323e-06	5.99866e-05	0.109152	0	0	0	0	0	0	0	0	9.6	k__Bacteria; p__Actinobacteria; c__Coriobacteriia; o__Coriobacteriales; f__Coriobacteriaceae; g__Collinsella; s__aerofaciens
325842	37.8857	7.90323e-06	5.99866e-05	0.109152	0	0	0	0	0	0	0	0	21.2	k__Bacteria; p__Firmicutes; c__Clostridia; o__Clostridiales; f__Ruminococcaceae; g__; s__
336149	37.8857	7.90323e-06	5.99866e-05	0.109152	0	0	0	0	0	0	0	0	2.8	k__Bacteria; p__Firmicutes; c__Clostridia; o__Clostridiales; f__Lachnospiraceae; g__; s__
192058	37.8857	7.90323e-06	5.99866e-05	0.109152	0	0	0	0	0	0	0	0	6	k__Bacteria; p__Firmicutes; c__Clostridia; o__Clostridiales; f__Ruminococcaceae; g__Oscillospira; s__
333753	37.8857	7.90323e-06	5.99866e-05	0.109152	0	0	0	0	0	0	0	0	2.4	k__Bacteria; p__Firmicutes; c__Clostridia; o__Clostridiales; f__Lachnospiraceae; g__; s__
182613	37.8857	7.90323e-06	5.99866e-05	0.109152	0	0	0	0	0	0	0	0	3.6	k__Bacteria; p__Firmicutes; c__Clostridia; o__Clostridiales; f__Lachnospiraceae; g__; s__
198423	37.8857	7.90323e-06	5.99866e-05	0.109152	0	0	0	0	0	0	0	0	3.6	k__Bacteria; p__Firmicutes; c__Clostridia; o__Clostridiales; f__Lachnospiraceae; g__[Ruminococcus]; s__gnavus
547913	37.8857	7.90323e-06	5.99866e-05	0.109152	0	0	0	0	0	0	0	0	2.4	k__Bacteria; p__Firmicutes; c__Clostridia; o__Clostridiales; f__Lachnospiraceae; g__Coprococcus; s__
291392	37.8857	7.90323e-06	5.99866e-05	0.109152	0	0	0	0	0	0	0	0	2.4	k__Bacteria; p__Firmicutes; c__Clostridia; o__Clostridiales; f__Lachnospiraceae; g__Blautia; s__
2363623	37.8857	7.90323e-06	5.99866e-05	0.109152	0	0	0	0	0	0	0	0	3.6	k__Bacteria; p__Firmicutes; c__Clostridia; o__Clostridiales; f__Ruminococcaceae; g__Oscillospira; s__
182089	37.8857	7.90323e-06	5.99866e-05	0.109152	0	0	0	0	0	0	0	0	2.4	k__Bacteria; p__Firmicutes; c__Clostridia; o__Clostridiales; f__Ruminococcaceae; g__; s__
277081	37.8857	7.90323e-06	5.99866e-05	0.109152	0	0	0	0	0	0	0	0	2.8	k__Bacteria; p__Firmicutes; c__Clostridia; o__Clostridiales; f__; g__; s__
181171	37.8857	7.90323e-06	5.99866e-05	0.109152	0	0	0	0	0	0	0	0	2.4	k__Bacteria; p__Firmicutes; c__Clostridia; o__Clostridiales; f__; g__; s__
310160	37.8857	7.90323e-06	5.99866e-05	0.109152	0	0	0	0	0	0	0	0	3.6	k__Bacteria; p__Firmicutes; c__Clostridia; o__Clostridiales; f__Lachnospiraceae; g__; s__
39443	37.8751	7.93886e-06	5.99866e-05	0.109644	0	2.75	0	0	0	0	0	0	0	k__Bacteria; p__TM7; c__TM7-3; o__CW040; f__F16; g__; s__
873174	37.8751	7.93886e-06	5.99866e-05	0.109644	0	2.25	0	0	0	0	0	0	0	k__Bacteria; p__Firmicutes; c__Clostridia; o__Clostridiales; f__Veillonellaceae; g__Veillonella; s__parvula
651897	37.8613	7.98565e-06	5.99866e-05	0.11029	0	10	0	0	0	0	0	0	0	k__Bacteria; p__Bacteroidetes; c__Bacteroidia; o__Bacteroidales; f__Prevotellaceae; g__Prevotella; s__melaninogenica
799211	37.8613	7.98565e-06	5.99866e-05	0.11029	0	11	0	0	0	0	0	0	0	k__Bacteria; p__Bacteroidetes; c__Bacteroidia; o__Bacteroidales; f__[Paraprevotellaceae]; g__[Prevotella]; s__
705241	37.8613	7.98565e-06	5.99866e-05	0.11029	0	31.5	0	0	0	0	0	0	0	k__Bacteria; p__Bacteroidetes; c__Bacteroidia; o__Bacteroidales; f__Prevotellaceae; g__Prevotella; s__pallens
239506	37.8613	7.98565e-06	5.99866e-05	0.11029	0	23	0	0	0	0	0	0	0	k__Bacteria; p__Bacteroidetes; c__Bacteroidia; o__Bacteroidales; f__Prevotellaceae; g__Prevotella; s__
190956	37.8288	8.09669e-06	5.99866e-05	0.111823	0	0	0	0	0	0	0	0	5.2	k__Bacteria; p__Firmicutes; c__Clostridia; o__Clostridiales; f__Lachnospiraceae; g__Blautia; s__
332411	37.8288	8.09669e-06	5.99866e-05	0.111823	0	0	0	0	0	0	0	0	2.8	k__Bacteria; p__Firmicutes; c__Clostridia; o__Clostridiales; f__Lachnospiraceae; g__Coprococcus; s__
511510	37.8288	8.09669e-06	5.99866e-05	0.111823	0	0	0	0	0	0	0	0	2.8	k__Bacteria; p__Firmicutes; c__Clostridia; o__Clostridiales; f__; g__; s__
427159	37.8288	8.09669e-06	5.99866e-05	0.111823	0	0	0	0	0	0	0	0	3.6	k__Bacteria; p__Firmicutes; c__Clostridia; o__Clostridiales; f__Ruminococcaceae; g__; s__
180120	37.8288	8.09669e-06	5.99866e-05	0.111823	0	0	0	0	0	0	0	0	2.8	k__Bacteria; p__Firmicutes; c__Clostridia; o__Clostridiales; f__Lachnospiraceae; g__Coprococcus; s__
198696	37.8288	8.09669e-06	5.99866e-05	0.111823	0	0	0	0	0	0	0	0	4.4	k__Bacteria; p__Firmicutes; c__Clostridia; o__Clostridiales; f__; g__; s__
360553	37.8288	8.09669e-06	5.99866e-05	0.111823	0	0	0	0	0	0	0	0	18	k__Bacteria; p__Firmicutes; c__Clostridia; o__Clostridiales; f__Lachnospiraceae; g__; s__
532203	37.8288	8.09669e-06	5.99866e-05	0.111823	0	0	0	0	0	0	0	0	2.8	k__Bacteria; p__Firmicutes; c__Clostridia; o__Clostridiales; f__Lachnospiraceae; g__Blautia; s__
198559	37.8288	8.09669e-06	5.99866e-05	0.111823	0	0	0	0	0	0	0	0	3.6	k__Bacteria; p__Firmicutes; c__Clostridia; o__Clostridiales; f__Lachnospiraceae; g__Blautia; s__
344430	37.8288	8.09669e-06	5.99866e-05	0.111823	0	0	0	0	0	0	0	0	13.2	k__Bacteria; p__Firmicutes; c__Clostridia; o__Clostridiales; f__Ruminococcaceae; g__Faecalibacterium; s__prausnitzii
364227	37.8288	8.09669e-06	5.99866e-05	0.111823	0	0	0	0	0	0	0	0	3.2	k__Bacteria; p__Firmicutes; c__Clostridia; o__Clostridiales; f__; g__; s__
527988	37.8288	8.09669e-06	5.99866e-05	0.111823	0	0	0	0	0	0	0	0	2.8	k__Bacteria; p__Firmicutes; c__Clostridia; o__Clostridiales; f__Eubacteriaceae; g__Anaerofustis; s__
589657	37.8288	8.09669e-06	5.99866e-05	0.111823	0	0	0	0	0	0	0	0	5.2	k__Bacteria; p__Firmicutes; c__Clostridia; o__Clostridiales; f__Lachnospiraceae; g__Dorea; s__
194513	37.8288	8.09669e-06	5.99866e-05	0.111823	0	0	0	0	0	0	0	0	3.6	k__Bacteria; p__Firmicutes; c__Clostridia; o__Clostridiales; f__Lachnospiraceae; g__Blautia; s__
317199	37.8288	8.09669e-06	5.99866e-05	0.111823	0	0	0	0	0	0	0	0	3.2	k__Bacteria; p__Firmicutes; c__Clostridia; o__Clostridiales; f__; g__; s__
1912118	37.8288	8.09669e-06	5.99866e-05	0.111823	0	0	0	0	0	0	0	0	2.8	k__Bacteria; p__Firmicutes; c__Clostridia; o__Clostridiales; f__Lachnospiraceae; g__; s__
176865	37.8288	8.09669e-06	5.99866e-05	0.111823	0	0	0	0	0	0	0	0	4.8	k__Bacteria; p__Firmicutes; c__Clostridia; o__Clostridiales; f__; g__; s__
470117	37.8288	8.09669e-06	5.99866e-05	0.111823	0	0	0	0	0	0	0	0	2.8	k__Bacteria; p__Firmicutes; c__Clostridia; o__Clostridiales; f__Ruminococcaceae; g__Clostridium; s__methylpentosum
365167	37.8288	8.09669e-06	5.99866e-05	0.111823	0	0	0	0	0	0	0	0	2.8	k__Bacteria; p__Firmicutes; c__Clostridia; o__Clostridiales; f__Lachnospiraceae; g__Blautia; s__
4474844	37.8175	8.13587e-06	5.99866e-05	0.112365	0	0	0	0	0	0	0	0	7.2	k__Bacteria; p__Firmicutes; c__Clostridia; o__Clostridiales; f__Lachnospiraceae; g__Coprococcus; s__
199300	37.8175	8.13587e-06	5.99866e-05	0.112365	0	0	0	0	0	0	0	0	4.8	k__Bacteria; p__Firmicutes; c__Clostridia; o__Clostridiales; f__Lachnospiraceae; g__Coprococcus; s__
527762	37.8175	8.13587e-06	5.99866e-05	0.112365	0	0	0	0	0	0	0	0	409.6	k__Bacteria; p__Cyanobacteria; c__4C0d-2; o__YS2; f__; g__; s__
193797	37.8175	8.13587e-06	5.99866e-05	0.112365	0	0	0	0	0	0	0	0	5.6	k__Bacteria; p__Firmicutes; c__Clostridia; o__Clostridiales; f__; g__; s__
199145	37.8175	8.13587e-06	5.99866e-05	0.112365	0	0	0	0	0	0	0	0	4	k__Bacteria; p__Firmicutes; c__Clostridia; o__Clostridiales; f__Ruminococcaceae; g__Faecalibacterium; s__prausnitzii
554160	37.8175	8.13587e-06	5.99866e-05	0.112365	0	0	0	0	0	0	0	0	19.6	k__Bacteria; p__Firmicutes; c__Clostridia; o__Clostridiales; f__Lachnospiraceae; g__Blautia; s__
195492	37.8175	8.13587e-06	5.99866e-05	0.112365	0	0	0	0	0	0	0	0	9.6	k__Bacteria; p__Firmicutes; c__Clostridia; o__Clostridiales; f__Ruminococcaceae; g__; s__
4282363	37.8175	8.13587e-06	5.99866e-05	0.112365	0	0	0	0	0	0	0	0	4	k__Bacteria; p__Firmicutes; c__Clostridia; o__Clostridiales; f__Ruminococcaceae; g__Faecalibacterium; s__prausnitzii
758471	37.8175	8.13587e-06	5.99866e-05	0.112365	0	0	0	0	0	0	0	0	6	k__Bacteria; p__Bacteroidetes; c__Bacteroidia; o__Bacteroidales; f__Prevotellaceae; g__Prevotella; s__
589923	37.8175	8.13587e-06	5.99866e-05	0.112365	0	0	0	0	0	0	0	0	23.2	k__Bacteria; p__Proteobacteria; c__Betaproteobacteria; o__Burkholderiales; f__Alcaligenaceae; g__Sutterella; s__
3568684	37.8175	8.13587e-06	5.99866e-05	0.112365	0	0	0	0	0	0	0	0	3.2	k__Bacteria; p__Firmicutes; c__Clostridia; o__Clostridiales; f__Ruminococcaceae; g__Oscillospira; s__
1931229	37.8175	8.13587e-06	5.99866e-05	0.112365	0	0	0	0	0	0	0	0	18	k__Bacteria; p__Proteobacteria; c__Betaproteobacteria; o__Burkholderiales; f__Alcaligenaceae; g__Sutterella; s__
326270	37.8175	8.13587e-06	5.99866e-05	0.112365	0	0	0	0	0	0	0	0	4.8	k__Bacteria; p__Firmicutes; c__Bacilli; o__Lactobacillales; f__Lactobacillaceae; g__Lactobacillus; s__
215855	37.8175	8.13587e-06	5.99866e-05	0.112365	0	0	0	0	0	0	0	0	14	k__Bacteria; p__Firmicutes; c__Clostridia; o__Clostridiales; f__Ruminococcaceae; g__; s__
314582	37.8175	8.13587e-06	5.99866e-05	0.112365	0	0	0	0	0	0	0	0	10.4	k__Bacteria; p__Firmicutes; c__Clostridia; o__Clostridiales; f__Ruminococcaceae; g__Oscillospira; s__
183680	37.8175	8.13587e-06	5.99866e-05	0.112365	0	0	0	0	0	0	0	0	6	k__Bacteria; p__Firmicutes; c__Clostridia; o__Clostridiales; f__Lachnospiraceae; g__Coprococcus; s__
294196	37.8175	8.13587e-06	5.99866e-05	0.112365	0	0	0	0	0	0	0	0	4.8	k__Bacteria; p__Bacteroidetes; c__Bacteroidia; o__Bacteroidales; f__Prevotellaceae; g__Prevotella; s__copri
2424737	37.8175	8.13587e-06	5.99866e-05	0.112365	0	0	0	0	0	0	0	0	11.6	k__Bacteria; p__Firmicutes; c__Clostridia; o__Clostridiales; f__Lachnospiraceae; g__; s__
2710761	37.8175	8.13587e-06	5.99866e-05	0.112365	0	0	0	0	0	0	0	0	9.6	k__Bacteria; p__Firmicutes; c__Clostridia; o__Clostridiales; f__Veillonellaceae; g__Phascolarctobacterium; s__
113761	37.8175	8.13587e-06	5.99866e-05	0.112365	0	0	0	0	0	0	0	0	10.8	k__Bacteria; p__Firmicutes; c__Clostridia; o__Clostridiales; f__Ruminococcaceae; g__; s__
181047	37.8175	8.13587e-06	5.99866e-05	0.112365	0	0	0	0	0	0	0	0	4.8	k__Bacteria; p__Firmicutes; c__Clostridia; o__Clostridiales; f__Lachnospiraceae; g__Coprococcus; s__
289074	37.8175	8.13587e-06	5.99866e-05	0.112365	0	0	0	0	0	0	0	0	9.6	k__Bacteria; p__Firmicutes; c__Clostridia; o__Clostridiales; f__Lachnospiraceae; g__; s__
559204	37.8175	8.13587e-06	5.99866e-05	0.112365	0	0	0	0	0	0	0	0	9.2	k__Bacteria; p__Proteobacteria; c__Gammaproteobacteria; o__Enterobacteriales; f__Enterobacteriaceae; g__; s__
184656	37.8175	8.13587e-06	5.99866e-05	0.112365	0	0	0	0	0	0	0	0	3.2	k__Bacteria; p__Firmicutes; c__Clostridia; o__Clostridiales; f__Lachnospiraceae; g__Coprococcus; s__
193709	37.8175	8.13587e-06	5.99866e-05	0.112365	0	0	0	0	0	0	0	0	49.2	k__Bacteria; p__Firmicutes; c__Clostridia; o__Clostridiales; f__Ruminococcaceae; g__; s__
195548	37.8175	8.13587e-06	5.99866e-05	0.112365	0	0	0	0	0	0	0	0	20.4	k__Bacteria; p__Firmicutes; c__Clostridia; o__Clostridiales; f__; g__; s__
510880	37.8175	8.13587e-06	5.99866e-05	0.112365	0	0	0	0	0	0	0	0	5.2	k__Bacteria; p__Firmicutes; c__Clostridia; o__Clostridiales; f__Ruminococcaceae; g__; s__
776708	37.8175	8.13587e-06	5.99866e-05	0.112365	0	0	0	0	0	0	0	0	26.8	k__Bacteria; p__Firmicutes; c__Clostridia; o__Clostridiales; f__Ruminococcaceae; g__; s__
190124	37.8175	8.13587e-06	5.99866e-05	0.112365	0	0	0	0	0	0	0	0	3.6	k__Bacteria; p__Firmicutes; c__Clostridia; o__Clostridiales; f__Ruminococcaceae; g__; s__
300855	37.8175	8.13587e-06	5.99866e-05	0.112365	0	0	0	0	0	0	0	0	6.8	k__Bacteria; p__Firmicutes; c__Clostridia; o__Clostridiales; f__Clostridiaceae; g__; s__
207487	37.8175	8.13587e-06	5.99866e-05	0.112365	0	0	0	0	0	0	0	0	4.8	k__Bacteria; p__Firmicutes; c__Clostridia; o__Clostridiales; f__Lachnospiraceae; g__Lachnospira; s__
355468	37.8175	8.13587e-06	5.99866e-05	0.112365	0	0	0	0	0	0	0	0	3.2	k__Bacteria; p__Firmicutes; c__Clostridia; o__Clostridiales; f__Lachnospiraceae; g__[Ruminococcus]; s__gnavus
3746307	37.8175	8.13587e-06	5.99866e-05	0.112365	0	0	0	0	0	0	0	0	8.4	k__Bacteria; p__Firmicutes; c__Clostridia; o__Clostridiales; f__Ruminococcaceae; g__; s__
194512	37.8175	8.13587e-06	5.99866e-05	0.112365	0	0	0	0	0	0	0	0	28.4	k__Bacteria; p__Firmicutes; c__Clostridia; o__Clostridiales; f__Lachnospiraceae; g__; s__
589234	37.8175	8.13587e-06	5.99866e-05	0.112365	0	0	0	0	0	0	0	0	4.8	k__Bacteria; p__Firmicutes; c__Clostridia; o__Clostridiales; f__Lachnospiraceae; g__; s__
317502	37.8175	8.13587e-06	5.99866e-05	0.112365	0	0	0	0	0	0	0	0	9.6	k__Bacteria; p__Firmicutes; c__Clostridia; o__Clostridiales; f__Ruminococcaceae; g__; s__
336872	37.8175	8.13587e-06	5.99866e-05	0.112365	0	0	0	0	0	0	0	0	5.6	k__Bacteria; p__Firmicutes; c__Clostridia; o__Clostridiales; f__Lachnospiraceae; g__[Ruminococcus]; s__gnavus
4333648	37.8175	8.13587e-06	5.99866e-05	0.112365	0	0	0	0	0	0	0	0	4	k__Bacteria; p__Firmicutes; c__Clostridia; o__Clostridiales; f__Ruminococcaceae; g__; s__
183339	37.8175	8.13587e-06	5.99866e-05	0.112365	0	0	0	0	0	0	0	0	7.6	k__Bacteria; p__Firmicutes; c__Clostridia; o__Clostridiales; f__Lachnospiraceae; g__Blautia; s__
592860	37.8175	8.13587e-06	5.99866e-05	0.112365	0	0	0	0	0	0	0	0	4.8	k__Bacteria; p__Firmicutes; c__Clostridia; o__Clostridiales; f__Lachnospiraceae; g__; s__
296298	37.8175	8.13587e-06	5.99866e-05	0.112365	0	0	0	0	0	0	0	0	4	k__Bacteria; p__Firmicutes; c__Clostridia; o__Clostridiales; f__Lachnospiraceae; g__; s__
198059	37.8175	8.13587e-06	5.99866e-05	0.112365	0	0	0	0	0	0	0	0	19.2	k__Bacteria; p__Firmicutes; c__Clostridia; o__Clostridiales; f__Lachnospiraceae; g__Blautia; s__
191241	37.8175	8.13587e-06	5.99866e-05	0.112365	0	0	0	0	0	0	0	0	12.8	k__Bacteria; p__Firmicutes; c__Clostridia; o__Clostridiales; f__Ruminococcaceae; g__; s__
191874	37.8175	8.13587e-06	5.99866e-05	0.112365	0	0	0	0	0	0	0	0	6.8	k__Bacteria; p__Firmicutes; c__Clostridia; o__Clostridiales; f__Ruminococcaceae; g__Ruminococcus; s__
3301187	37.8175	8.13587e-06	5.99866e-05	0.112365	0	0	0	0	0	0	0	0	6.8	k__Bacteria; p__Firmicutes; c__Clostridia; o__Clostridiales; f__Lachnospiraceae; g__; s__
357765	37.8175	8.13587e-06	5.99866e-05	0.112365	0	0	0	0	0	0	0	0	8.8	k__Bacteria; p__Firmicutes; c__Clostridia; o__Clostridiales; f__; g__; s__
4328550	37.8175	8.13587e-06	5.99866e-05	0.112365	0	0	0	0	0	0	0	0	4.4	k__Bacteria; p__Firmicutes; c__Clostridia; o__Clostridiales; f__Lachnospiraceae; g__Blautia; s__
360015	37.8175	8.13587e-06	5.99866e-05	0.112365	0	0	0	0	0	0	0	0	12.8	k__Bacteria; p__Firmicutes; c__Clostridia; o__Clostridiales; f__Lachnospiraceae; g__[Ruminococcus]; s__gnavus
413275	37.8175	8.13587e-06	5.99866e-05	0.112365	0	0	0	0	0	0	0	0	7.2	k__Bacteria; p__Firmicutes; c__Clostridia; o__Clostridiales; f__Ruminococcaceae; g__; s__
831922	37.8175	8.13587e-06	5.99866e-05	0.112365	0	0	0	0	0	0	0	0	8.8	k__Bacteria; p__Firmicutes; c__Clostridia; o__Clostridiales; f__; g__; s__
309534	37.8175	8.13587e-06	5.99866e-05	0.112365	0	0	0	0	0	0	0	0	6	k__Bacteria; p__Firmicutes; c__Clostridia; o__Clostridiales; f__Lachnospiraceae; g__; s__
184661	37.8175	8.13587e-06	5.99866e-05	0.112365	0	0	0	0	0	0	0	0	16	k__Bacteria; p__Firmicutes; c__Clostridia; o__Clostridiales; f__; g__; s__
272953	37.8175	8.13587e-06	5.99866e-05	0.112365	0	0	0	0	0	0	0	0	3.2	k__Bacteria; p__Firmicutes; c__Clostridia; o__Clostridiales; f__Ruminococcaceae; g__Oscillospira; s__
183287	37.8175	8.13587e-06	5.99866e-05	0.112365	0	0	0	0	0	0	0	0	4.4	k__Bacteria; p__Firmicutes; c__Clostridia; o__Clostridiales; f__Lachnospiraceae; g__Blautia; s__
348897	37.8175	8.13587e-06	5.99866e-05	0.112365	0	0	0	0	0	0	0	0	13.2	k__Bacteria; p__Firmicutes; c__Clostridia; o__Clostridiales; f__; g__; s__
842786	37.8175	8.13587e-06	5.99866e-05	0.112365	0	0	0	0	0	0	0	0	10.4	k__Bacteria; p__Firmicutes; c__Clostridia; o__Clostridiales; f__Ruminococcaceae; g__Oscillospira; s__
176967	37.8175	8.13587e-06	5.99866e-05	0.112365	0	0	0	0	0	0	0	0	5.6	k__Bacteria; p__Firmicutes; c__Clostridia; o__Clostridiales; f__Ruminococcaceae; g__; s__
292814	37.8175	8.13587e-06	5.99866e-05	0.112365	0	0	0	0	0	0	0	0	8.8	k__Bacteria; p__Firmicutes; c__Clostridia; o__Clostridiales; f__Ruminococcaceae; g__; s__
190706	37.8175	8.13587e-06	5.99866e-05	0.112365	0	0	0	0	0	0	0	0	5.6	k__Bacteria; p__Firmicutes; c__Clostridia; o__Clostridiales; f__Lachnospiraceae; g__Blautia; s__
185324	37.8175	8.13587e-06	5.99866e-05	0.112365	0	0	0	0	0	0	0	0	4	k__Bacteria; p__Firmicutes; c__Clostridia; o__Clostridiales; f__Ruminococcaceae; g__Faecalibacterium; s__prausnitzii
368462	37.8175	8.13587e-06	5.99866e-05	0.112365	0	0	0	0	0	0	0	0	4	k__Bacteria; p__Firmicutes; c__Clostridia; o__Clostridiales; f__Lachnospiraceae; g__; s__
310760	37.8175	8.13587e-06	5.99866e-05	0.112365	0	0	0	0	0	0	0	0	3.2	k__Bacteria; p__Firmicutes; c__Clostridia; o__Clostridiales; f__Lachnospiraceae; g__; s__
534204	37.8146	8.14569e-06	5.99866e-05	0.1125	0	0	38	0	0	0	1	0	0	k__Bacteria; p__Proteobacteria; c__Gammaproteobacteria; o__Pseudomonadales; f__Moraxellaceae; g__Acinetobacter; s__
236377	37.8049	8.17937e-06	5.99866e-05	0.112965	0	0	343.2	0	0	0	1	0	0	k__Bacteria; p__Chloroflexi; c__TK10; o__B07_WMSP1; f__FFCH4570; g__; s__
1108685	37.8049	8.17937e-06	5.99866e-05	0.112965	0	0	1722	0	0	0	2	0	0	k__Bacteria; p__Nitrospirae; c__Nitrospira; o__Nitrospirales; f__0319-6A21; g__; s__
567166	37.8049	8.17937e-06	5.99866e-05	0.112965	0	0	1190.4	0	0	0	3	0	0	k__Bacteria; p__Actinobacteria; c__Acidimicrobiia; o__Acidimicrobiales; f__; g__; s__
249773	37.8049	8.17937e-06	5.99866e-05	0.112965	0	0	3056	0	0	0	2	0	0	k__Bacteria; p__Actinobacteria; c__Thermoleophilia; o__Gaiellales; f__Gaiellaceae; g__; s__
134616	37.8049	8.17937e-06	5.99866e-05	0.112965	0	0	140	0	0	0	10	0	0	k__Bacteria; p__Chloroflexi; c__Ellin6529; o__; f__; g__; s__
256272	37.8049	8.17937e-06	5.99866e-05	0.112965	0	0	8804.4	0	0	0	2	0	0	k__Bacteria; p__Nitrospirae; c__Nitrospira; o__Nitrospirales; f__0319-6A21; g__; s__
112952	37.8049	8.17937e-06	5.99866e-05	0.112965	0	0	405.6	0	0	0	6	0	0	k__Bacteria; p__Chloroflexi; c__Ellin6529; o__; f__; g__; s__
722264	37.8049	8.17937e-06	5.99866e-05	0.112965	0	0	3450.8	0	0	0	1	0	0	k__Bacteria; p__NC10; c__12-24; o__MIZ17; f__; g__; s__
817067	37.8049	8.17937e-06	5.99866e-05	0.112965	0	0	83.6	0	0	0	1	0	0	k__Bacteria; p__Actinobacteria; c__Thermoleophilia; o__Gaiellales; f__; g__; s__
638858	37.8049	8.17937e-06	5.99866e-05	0.112965	0	0	59.6	0	0	0	3	0	0	k__Bacteria; p__Proteobacteria; c__Deltaproteobacteria; o__Syntrophobacterales; f__Syntrophobacteraceae; g__; s__
673969	37.8049	8.17937e-06	5.99866e-05	0.112965	0	0	624.8	0	0	0	1	0	0	k__Bacteria; p__Chloroflexi; c__S085; o__; f__; g__; s__
407437	37.8049	8.17937e-06	5.99866e-05	0.112965	0	0	276.4	0	0	0	1	0	0	k__Bacteria; p__Actinobacteria; c__Thermoleophilia; o__Solirubrobacterales; f__Solirubrobacteraceae; g__; s__
220013	37.8049	8.17937e-06	5.99866e-05	0.112965	0	0	2714.4	0	0	0	1	0	0	k__Bacteria; p__Actinobacteria; c__Thermoleophilia; o__Gaiellales; f__Gaiellaceae; g__; s__
112867	37.8049	8.17937e-06	5.99866e-05	0.112965	0	0	23.2	0	0	0	3	0	0	k__Bacteria; p__Chloroflexi; c__Ellin6529; o__; f__; g__; s__
219330	37.8049	8.17937e-06	5.99866e-05	0.112965	0	0	1950	0	0	0	17	0	0	k__Bacteria; p__Actinobacteria; c__Thermoleophilia; o__Solirubrobacterales; f__; g__; s__
748601	37.8049	8.17937e-06	5.99866e-05	0.112965	0	0	508	0	0	0	3	0	0	k__Archaea; p__Crenarchaeota; c__Thaumarchaeota; o__Nitrososphaerales; f__Nitrososphaeraceae; g__Candidatus Nitrososphaera; s__gargensis
1094887	37.8049	8.17937e-06	5.99866e-05	0.112965	0	0	286.8	0	0	0	2	0	0	k__Bacteria; p__Actinobacteria; c__Thermoleophilia; o__Gaiellales; f__Gaiellaceae; g__; s__
710863	37.8049	8.17937e-06	5.99866e-05	0.112965	0	0	1085.6	0	0	0	3	0	0	k__Bacteria; p__Chloroflexi; c__TK10; o__AKYG885; f__5B-12; g__; s__
788205	37.8049	8.17937e-06	5.99866e-05	0.112965	0	0	49.2	0	0	0	4	0	0	k__Bacteria; p__Firmicutes; c__Bacilli; o__Bacillales; f__Bacillaceae; g__Bacillus; s__
543942	37.8049	8.17937e-06	5.99866e-05	0.112965	0	0	233.6	0	0	0	1	0	0	k__Bacteria; p__Proteobacteria; c__Gammaproteobacteria; o__Pseudomonadales; f__Moraxellaceae; g__Acinetobacter; s__
968261	37.8049	8.17937e-06	5.99866e-05	0.112965	0	0	3916	0	0	0	34	0	0	k__Bacteria; p__Actinobacteria; c__Thermoleophilia; o__Solirubrobacterales; f__; g__; s__
562084	37.8049	8.17937e-06	5.99866e-05	0.112965	0	0	5767.6	0	0	0	9	0	0	k__Bacteria; p__Proteobacteria; c__Gammaproteobacteria; o__Pseudomonadales; f__Moraxellaceae; g__Acinetobacter; s__
549954	37.8049	8.17937e-06	5.99866e-05	0.112965	0	0	369.2	0	0	0	10	0	0	k__Bacteria; p__Chloroflexi; c__Thermomicrobia; o__JG30-KF-CM45; f__; g__; s__
514996	37.8049	8.17937e-06	5.99866e-05	0.112965	0	0	0	0	0	0	1	0	2571.2	k__Bacteria; p__Firmicutes; c__Clostridia; o__Clostridiales; f__Lachnospiraceae; g__; s__
250264	37.8049	8.17937e-06	5.99866e-05	0.112965	0	0	1472.8	0	0	0	3	0	0	k__Bacteria; p__Actinobacteria; c__Thermoleophilia; o__Solirubrobacterales; f__; g__; s__
4354477	37.8049	8.17937e-06	5.99866e-05	0.112965	0	0	0	0	0	0	1	0	141.6	k__Bacteria; p__Proteobacteria; c__Gammaproteobacteria; o__Enterobacteriales; f__Enterobacteriaceae; g__; s__
3801733	37.8049	8.17937e-06	5.99866e-05	0.112965	0	0	649.2	0	0	0	7	0	0	k__Bacteria; p__Actinobacteria; c__Thermoleophilia; o__Gaiellales; f__Gaiellaceae; g__; s__
936752	37.8049	8.17937e-06	5.99866e-05	0.112965	0	0	142.4	0	0	0	3	0	0	k__Bacteria; p__Actinobacteria; c__Thermoleophilia; o__Gaiellales; f__Gaiellaceae; g__; s__
236596	37.8049	8.17937e-06	5.99866e-05	0.112965	0	0	2074.8	0	0	0	13	0	0	k__Bacteria; p__Actinobacteria; c__Thermoleophilia; o__Solirubrobacterales; f__; g__; s__
128177	37.7948	8.21472e-06	5.99866e-05	0.113454	0	0	11.2	0	0	0	0	0	0	k__Bacteria; p__Chloroflexi; c__Ellin6529; o__; f__; g__; s__
290485	37.7948	8.21472e-06	5.99866e-05	0.113454	0	0	0	0	0	0	0	0	6.4	k__Bacteria; p__Firmicutes; c__Clostridia; o__Clostridiales; f__; g__; s__
193171	37.7948	8.21472e-06	5.99866e-05	0.113454	0	0	0	0	0	0	0	0	4.8	k__Bacteria; p__Firmicutes; c__Clostridia; o__Clostridiales; f__Ruminococcaceae; g__; s__
322580	37.7948	8.21472e-06	5.99866e-05	0.113454	0	0	0	0	0	0	0	0	3.6	k__Bacteria; p__Firmicutes; c__Clostridia; o__Clostridiales; f__; g__; s__
182609	37.7948	8.21472e-06	5.99866e-05	0.113454	0	0	0	0	0	0	0	0	5.6	k__Bacteria; p__Firmicutes; c__Clostridia; o__Clostridiales; f__Ruminococcaceae; g__Faecalibacterium; s__prausnitzii
301956	37.7948	8.21472e-06	5.99866e-05	0.113454	0	0	0	0	0	0	0	0	1226	k__Bacteria; p__Bacteroidetes; c__Bacteroidia; o__Bacteroidales; f__[Paraprevotellaceae]; g__[Prevotella]; s__
338372	37.7948	8.21472e-06	5.99866e-05	0.113454	0	0	0	0	0	0	0	0	6.8	k__Bacteria; p__Firmicutes; c__Clostridia; o__Clostridiales; f__Lachnospiraceae; g__; s__
194380	37.7948	8.21472e-06	5.99866e-05	0.113454	0	0	0	0	0	0	0	0	6	k__Bacteria; p__Firmicutes; c__Clostridia; o__Clostridiales; f__Lachnospiraceae; g__Blautia; s__
516029	37.7948	8.21472e-06	5.99866e-05	0.113454	0	0	0	0	0	0	0	0	4	k__Bacteria; p__Firmicutes; c__Clostridia; o__Clostridiales; f__Lachnospiraceae; g__; s__
187123	37.7948	8.21472e-06	5.99866e-05	0.113454	0	0	0	0	0	0	0	0	3.6	k__Bacteria; p__Firmicutes; c__Clostridia; o__Clostridiales; f__Ruminococcaceae; g__; s__
345473	37.7948	8.21472e-06	5.99866e-05	0.113454	0	0	0	0	0	0	0	0	11.6	k__Bacteria; p__Firmicutes; c__Clostridia; o__Clostridiales; f__Lachnospiraceae; g__Blautia; s__
361581	37.7948	8.21472e-06	5.99866e-05	0.113454	0	0	0	0	0	0	0	0	9.6	k__Bacteria; p__Firmicutes; c__Clostridia; o__Clostridiales; f__Ruminococcaceae; g__Faecalibacterium; s__prausnitzii
178961	37.7948	8.21472e-06	5.99866e-05	0.113454	0	0	0	0	0	0	0	0	6	k__Bacteria; p__Firmicutes; c__Clostridia; o__Clostridiales; f__Lachnospiraceae; g__Coprococcus; s__
354540	37.7948	8.21472e-06	5.99866e-05	0.113454	0	0	0	0	0	0	0	0	3.6	k__Bacteria; p__Firmicutes; c__Clostridia; o__Clostridiales; f__Clostridiaceae; g__Clostridium; s__
551295	37.7948	8.21472e-06	5.99866e-05	0.113454	0	0	0	0	0	0	0	0	4	k__Bacteria; p__Firmicutes; c__Clostridia; o__Clostridiales; f__Lachnospiraceae; g__Butyrivibrio; s__
196878	37.7948	8.21472e-06	5.99866e-05	0.113454	0	0	0	0	0	0	0	0	18.8	k__Bacteria; p__Firmicutes; c__Clostridia; o__Clostridiales; f__Lachnospiraceae; g__Blautia; s__
181918	37.7948	8.21472e-06	5.99866e-05	0.113454	0	0	0	0	0	0	0	0	3.6	k__Bacteria; p__Firmicutes; c__Clostridia; o__Clostridiales; f__Lachnospiraceae; g__Coprococcus; s__
4320971	37.7948	8.21472e-06	5.99866e-05	0.113454	0	0	0	0	0	0	0	0	6.8	k__Bacteria; p__Firmicutes; c__Clostridia; o__Clostridiales; f__Ruminococcaceae; g__Faecalibacterium; s__prausnitzii
232975	37.7948	8.21472e-06	5.99866e-05	0.113454	0	0	0	0	0	0	0	0	4	k__Bacteria; p__Firmicutes; c__Clostridia; o__Clostridiales; f__Ruminococcaceae; g__Oscillospira; s__
178957	37.7948	8.21472e-06	5.99866e-05	0.113454	0	0	0	0	0	0	0	0	3.6	k__Bacteria; p__Firmicutes; c__Clostridia; o__Clostridiales; f__Ruminococcaceae; g__; s__
181025	37.7948	8.21472e-06	5.99866e-05	0.113454	0	0	0	0	0	0	0	0	20.8	k__Bacteria; p__Firmicutes; c__Clostridia; o__Clostridiales; f__Lachnospiraceae; g__Coprococcus; s__
191842	37.7948	8.21472e-06	5.99866e-05	0.113454	0	0	0	0	0	0	0	0	12.8	k__Bacteria; p__Firmicutes; c__Clostridia; o__Clostridiales; f__; g__; s__
300457	37.7948	8.21472e-06	5.99866e-05	0.113454	0	0	0	0	0	0	0	0	16	k__Bacteria; p__Firmicutes; c__Clostridia; o__Clostridiales; f__Ruminococcaceae; g__Oscillospira; s__
2018038	37.7948	8.21472e-06	5.99866e-05	0.113454	0	0	0	0	0	0	0	0	5.2	k__Bacteria; p__Firmicutes; c__Clostridia; o__Clostridiales; f__Ruminococcaceae; g__; s__
180215	37.7948	8.21472e-06	5.99866e-05	0.113454	0	0	0	0	0	0	0	0	6.4	k__Bacteria; p__Firmicutes; c__Clostridia; o__Clostridiales; f__Lachnospiraceae; g__[Ruminococcus]; s__gnavus
350681	37.7948	8.21472e-06	5.99866e-05	0.113454	0	0	0	0	0	0	0	0	15.2	k__Bacteria; p__Firmicutes; c__Clostridia; o__Clostridiales; f__Ruminococcaceae; g__; s__
360962	37.7948	8.21472e-06	5.99866e-05	0.113454	0	0	0	0	0	0	0	0	7.6	k__Bacteria; p__Firmicutes; c__Clostridia; o__Clostridiales; f__Lachnospiraceae; g__Dorea; s__formicigenerans
186256	37.7948	8.21472e-06	5.99866e-05	0.113454	0	0	0	0	0	0	0	0	6	k__Bacteria; p__Firmicutes; c__Clostridia; o__Clostridiales; f__Lachnospiraceae; g__Blautia; s__
185502	37.7948	8.21472e-06	5.99866e-05	0.113454	0	0	0	0	0	0	0	0	13.2	k__Bacteria; p__Firmicutes; c__Clostridia; o__Clostridiales; f__Ruminococcaceae; g__Faecalibacterium; s__prausnitzii
4342682	37.7948	8.21472e-06	5.99866e-05	0.113454	0	0	0	0	0	0	0	0	3.6	k__Bacteria; p__Firmicutes; c__Clostridia; o__Clostridiales; f__Ruminococcaceae; g__Faecalibacterium; s__prausnitzii
193873	37.7948	8.21472e-06	5.99866e-05	0.113454	0	0	0	0	0	0	0	0	12.8	k__Bacteria; p__Firmicutes; c__Clostridia; o__Clostridiales; f__Ruminococcaceae; g__; s__
564077	37.7948	8.21472e-06	5.99866e-05	0.113454	0	0	0	0	0	0	0	0	4.4	k__Bacteria; p__Firmicutes; c__Clostridia; o__Clostridiales; f__; g__; s__
341969	37.7948	8.21472e-06	5.99866e-05	0.113454	0	0	0	0	0	0	0	0	3.6	k__Bacteria; p__Firmicutes; c__Clostridia; o__Clostridiales; f__Ruminococcaceae; g__Oscillospira; s__
529810	37.7948	8.21472e-06	5.99866e-05	0.113454	0	0	0	0	0	0	0	0	16.4	k__Bacteria; p__Firmicutes; c__Clostridia; o__Clostridiales; f__Lachnospiraceae; g__Anaerostipes; s__
193240	37.7948	8.21472e-06	5.99866e-05	0.113454	0	0	0	0	0	0	0	0	4	k__Bacteria; p__Firmicutes; c__Clostridia; o__Clostridiales; f__Ruminococcaceae; g__; s__
290281	37.7948	8.21472e-06	5.99866e-05	0.113454	0	0	0	0	0	0	0	0	8.8	k__Bacteria; p__Firmicutes; c__Clostridia; o__Clostridiales; f__Lachnospiraceae; g__; s__
363232	37.7948	8.21472e-06	5.99866e-05	0.113454	0	0	0	0	0	0	0	0	4.4	k__Bacteria; p__Firmicutes; c__Clostridia; o__Clostridiales; f__Lachnospiraceae; g__Dorea; s__
366623	37.7948	8.21472e-06	5.99866e-05	0.113454	0	0	0	0	0	0	0	0	28.8	k__Bacteria; p__Firmicutes; c__Clostridia; o__Clostridiales; f__Lachnospiraceae; g__Coprococcus; s__
197675	37.7948	8.21472e-06	5.99866e-05	0.113454	0	0	0	0	0	0	0	0	13.6	k__Bacteria; p__Firmicutes; c__Clostridia; o__Clostridiales; f__Lachnospiraceae; g__Coprococcus; s__
338992	37.7948	8.21472e-06	5.99866e-05	0.113454	0	0	0	0	0	0	0	0	10	k__Bacteria; p__Firmicutes; c__Clostridia; o__Clostridiales; f__Lachnospiraceae; g__; s__
4027629	37.7948	8.21472e-06	5.99866e-05	0.113454	0	0	0	0	0	0	0	0	5.6	k__Bacteria; p__Firmicutes; c__Clostridia; o__Clostridiales; f__Ruminococcaceae; g__Faecalibacterium; s__prausnitzii
195933	37.7948	8.21472e-06	5.99866e-05	0.113454	0	0	0	0	0	0	0	0	11.6	k__Bacteria; p__Firmicutes; c__Clostridia; o__Clostridiales; f__Ruminococcaceae; g__Oscillospira; s__
311087	37.7948	8.21472e-06	5.99866e-05	0.113454	0	0	0	0	0	0	0	0	6.8	k__Bacteria; p__Firmicutes; c__Clostridia; o__Clostridiales; f__; g__; s__
350004	37.7948	8.21472e-06	5.99866e-05	0.113454	0	0	0	0	0	0	0	0	49.6	k__Bacteria; p__Firmicutes; c__Clostridia; o__Clostridiales; f__Lachnospiraceae; g__Blautia; s__
583398	37.7948	8.21472e-06	5.99866e-05	0.113454	0	0	0	0	0	0	0	0	3.6	k__Bacteria; p__Firmicutes; c__Clostridia; o__Clostridiales; f__Lachnospiraceae; g__[Ruminococcus]; s__torques
187816	37.7948	8.21472e-06	5.99866e-05	0.113454	0	0	0	0	0	0	0	0	4.8	k__Bacteria; p__Firmicutes; c__Clostridia; o__Clostridiales; f__; g__; s__
185042	37.7948	8.21472e-06	5.99866e-05	0.113454	0	0	0	0	0	0	0	0	3.6	k__Bacteria; p__Firmicutes; c__Clostridia; o__Clostridiales; f__Ruminococcaceae; g__Oscillospira; s__
197120	37.7948	8.21472e-06	5.99866e-05	0.113454	0	0	0	0	0	0	0	0	5.2	k__Bacteria; p__Firmicutes; c__Clostridia; o__Clostridiales; f__Lachnospiraceae; g__; s__
304154	37.7948	8.21472e-06	5.99866e-05	0.113454	0	0	0	0	0	0	0	0	8	k__Bacteria; p__Firmicutes; c__Clostridia; o__Clostridiales; f__Lachnospiraceae; g__Coprococcus; s__
72420	37.7948	8.21472e-06	5.99866e-05	0.113454	0	0	0	0	0	0	0	0	12	k__Bacteria; p__Firmicutes; c__Clostridia; o__Clostridiales; f__Lachnospiraceae; g__; s__
23694	37.7948	8.21472e-06	5.99866e-05	0.113454	0	0	0	0	0	0	0	0	51.2	k__Bacteria; p__Proteobacteria; c__Gammaproteobacteria; o__Enterobacteriales; f__Enterobacteriaceae; g__; s__
194648	37.7948	8.21472e-06	5.99866e-05	0.113454	0	0	0	0	0	0	0	0	3.6	k__Bacteria; p__Firmicutes; c__Clostridia; o__Clostridiales; f__Lachnospiraceae; g__Blautia; s__
348622	37.7948	8.21472e-06	5.99866e-05	0.113454	0	0	0	0	0	0	0	0	6	k__Bacteria; p__Firmicutes; c__Clostridia; o__Clostridiales; f__Lachnospiraceae; g__Dorea; s__
325268	37.7948	8.21472e-06	5.99866e-05	0.113454	0	0	0	0	0	0	0	0	15.2	k__Bacteria; p__Firmicutes; c__Clostridia; o__Clostridiales; f__Clostridiaceae; g__Clostridium; s__
187041	37.7948	8.21472e-06	5.99866e-05	0.113454	0	0	0	0	0	0	0	0	16.4	k__Bacteria; p__Firmicutes; c__Clostridia; o__Clostridiales; f__Lachnospiraceae; g__[Ruminococcus]; s__gnavus
3014078	37.7948	8.21472e-06	5.99866e-05	0.113454	0	0	0	0	0	0	0	0	3.6	k__Bacteria; p__Firmicutes; c__Clostridia; o__Clostridiales; f__Lachnospiraceae; g__Blautia; s__
304131	37.7948	8.21472e-06	5.99866e-05	0.113454	0	0	0	0	0	0	0	0	7.6	k__Bacteria; p__Firmicutes; c__Clostridia; o__Clostridiales; f__Ruminococcaceae; g__Oscillospira; s__
194236	37.7948	8.21472e-06	5.99866e-05	0.113454	0	0	0	0	0	0	0	0	4.8	k__Bacteria; p__Firmicutes; c__Clostridia; o__Clostridiales; f__; g__; s__
445575	37.7948	8.21472e-06	5.99866e-05	0.113454	0	0	0	0	0	0	0	0	20.8	k__Bacteria; p__Firmicutes; c__Clostridia; o__Clostridiales; f__Lachnospiraceae; g__; s__
190534	37.7948	8.21472e-06	5.99866e-05	0.113454	0	0	0	0	0	0	0	0	6.4	k__Bacteria; p__Firmicutes; c__Clostridia; o__Clostridiales; f__Lachnospiraceae; g__Coprococcus; s__
181139	37.7948	8.21472e-06	5.99866e-05	0.113454	0	0	0	0	0	0	0	0	66	k__Bacteria; p__Firmicutes; c__Clostridia; o__Clostridiales; f__Ruminococcaceae; g__Faecalibacterium; s__prausnitzii
193484	37.7948	8.21472e-06	5.99866e-05	0.113454	0	0	0	0	0	0	0	0	3.6	k__Bacteria; p__Firmicutes; c__Clostridia; o__Clostridiales; f__Lachnospiraceae; g__Blautia; s__
193865	37.7948	8.21472e-06	5.99866e-05	0.113454	0	0	0	0	0	0	0	0	7.6	k__Bacteria; p__Firmicutes; c__Clostridia; o__Clostridiales; f__Ruminococcaceae; g__; s__
635495	37.7948	8.21472e-06	5.99866e-05	0.113454	0	0	0	0	0	0	0	0	7.6	k__Bacteria; p__Firmicutes; c__Clostridia; o__Clostridiales; f__Ruminococcaceae; g__; s__
198587	37.7948	8.21472e-06	5.99866e-05	0.113454	0	0	0	0	0	0	0	0	3.6	k__Bacteria; p__Firmicutes; c__Clostridia; o__Clostridiales; f__Ruminococcaceae; g__; s__
791214	37.7834	8.2544e-06	5.99866e-05	0.114001	0	0	73.6	0	0	0	0	0	0	k__Bacteria; p__Chloroflexi; c__S085; o__; f__; g__; s__
4312879	37.7834	8.2544e-06	5.99866e-05	0.114001	0	0	13.2	0	0	0	0	0	0	k__Bacteria; p__Actinobacteria; c__Nitriliruptoria; o__Euzebyales; f__Euzebyaceae; g__Euzebya; s__
704748	37.7834	8.2544e-06	5.99866e-05	0.114001	0	0	24	0	0	0	0	0	0	k__Archaea; p__Crenarchaeota; c__Thaumarchaeota; o__Nitrososphaerales; f__Nitrososphaeraceae; g__Candidatus Nitrososphaera; s__gargensis
223743	37.7834	8.2544e-06	5.99866e-05	0.114001	0	0	648	0	0	0	0	0	0	k__Bacteria; p__Actinobacteria; c__Thermoleophilia; o__Solirubrobacterales; f__; g__; s__
181342	37.7834	8.2544e-06	5.99866e-05	0.114001	0	0	0	0	0	0	0	0	9.2	k__Bacteria; p__Firmicutes; c__Clostridia; o__Clostridiales; f__Clostridiaceae; g__02d06; s__
198956	37.7834	8.2544e-06	5.99866e-05	0.114001	0	0	0	0	0	0	0	0	10.8	k__Bacteria; p__Firmicutes; c__Clostridia; o__Clostridiales; f__Ruminococcaceae; g__Faecalibacterium; s__prausnitzii
193778	37.7834	8.2544e-06	5.99866e-05	0.114001	0	0	0	0	0	0	0	0	21.2	k__Bacteria; p__Firmicutes; c__Clostridia; o__Clostridiales; f__Ruminococcaceae; g__; s__
190485	37.7834	8.2544e-06	5.99866e-05	0.114001	0	0	0	0	0	0	0	0	10.4	k__Bacteria; p__Firmicutes; c__Clostridia; o__Clostridiales; f__Lachnospiraceae; g__; s__
518002	37.7834	8.2544e-06	5.99866e-05	0.114001	0	0	0	0	0	0	0	0	27.6	k__Bacteria; p__Proteobacteria; c__Gammaproteobacteria; o__Enterobacteriales; f__Enterobacteriaceae; g__; s__
168260	37.7834	8.2544e-06	5.99866e-05	0.114001	0	0	0	0	0	0	0	0	30.8	k__Bacteria; p__Firmicutes; c__Clostridia; o__Clostridiales; f__Lachnospiraceae; g__Blautia; s__obeum
364179	37.7834	8.2544e-06	5.99866e-05	0.114001	0	0	0	0	0	0	0	0	36.8	k__Bacteria; p__Bacteroidetes; c__Bacteroidia; o__Bacteroidales; f__Bacteroidaceae; g__Bacteroides; s__
4421273	37.7834	8.2544e-06	5.99866e-05	0.114001	0	0	0	0	0	0	0	0	6.8	k__Bacteria; p__Firmicutes; c__Clostridia; o__Clostridiales; f__Ruminococcaceae; g__Oscillospira; s__
555547	37.7834	8.2544e-06	5.99866e-05	0.114001	0	0	0	0	0	0	0	0	68.4	k__Bacteria; p__Firmicutes; c__Clostridia; o__Clostridiales; f__Christensenellaceae; g__; s__
302333	37.7834	8.2544e-06	5.99866e-05	0.114001	0	0	0	0	0	0	0	0	107.6	k__Bacteria; p__Firmicutes; c__Clostridia; o__Clostridiales; f__Ruminococcaceae; g__; s__
350189	37.7834	8.2544e-06	5.99866e-05	0.114001	0	0	0	0	0	0	0	0	8	k__Bacteria; p__Firmicutes; c__Clostridia; o__Clostridiales; f__Ruminococcaceae; g__; s__
383971	37.7834	8.2544e-06	5.99866e-05	0.114001	0	0	0	0	0	0	0	0	28.4	k__Bacteria; p__Firmicutes; c__Clostridia; o__Clostridiales; f__Lachnospiraceae; g__[Ruminococcus]; s__gnavus
307978	37.7834	8.2544e-06	5.99866e-05	0.114001	0	0	0	0	0	0	0	0	13.2	k__Bacteria; p__Firmicutes; c__Clostridia; o__Clostridiales; f__Ruminococcaceae; g__; s__
197897	37.7834	8.2544e-06	5.99866e-05	0.114001	0	0	0	0	0	0	0	0	15.2	k__Bacteria; p__Firmicutes; c__Clostridia; o__Clostridiales; f__Lachnospiraceae; g__Coprococcus; s__
194129	37.7834	8.2544e-06	5.99866e-05	0.114001	0	0	0	0	0	0	0	0	9.6	k__Bacteria; p__Firmicutes; c__Clostridia; o__Clostridiales; f__Lachnospiraceae; g__[Ruminococcus]; s__
367176	37.7834	8.2544e-06	5.99866e-05	0.114001	0	0	0	0	0	0	0	0	84.8	k__Bacteria; p__Firmicutes; c__Clostridia; o__Clostridiales; f__Ruminococcaceae; g__Oscillospira; s__
178977	37.7834	8.2544e-06	5.99866e-05	0.114001	0	0	0	0	0	0	0	0	6	k__Bacteria; p__Firmicutes; c__Clostridia; o__Clostridiales; f__Ruminococcaceae; g__; s__
347735	37.7834	8.2544e-06	5.99866e-05	0.114001	0	0	0	0	0	0	0	0	15.2	k__Bacteria; p__Firmicutes; c__Clostridia; o__Clostridiales; f__Clostridiaceae; g__02d06; s__
537219	37.7834	8.2544e-06	5.99866e-05	0.114001	0	0	0	0	0	0	0	0	478.4	k__Bacteria; p__Firmicutes; c__Clostridia; o__Clostridiales; f__; g__; s__
191783	37.7834	8.2544e-06	5.99866e-05	0.114001	0	0	0	0	0	0	0	0	33.6	k__Bacteria; p__Firmicutes; c__Clostridia; o__Clostridiales; f__; g__; s__
366195	37.7834	8.2544e-06	5.99866e-05	0.114001	0	0	0	0	0	0	0	0	14.4	k__Bacteria; p__Firmicutes; c__Clostridia; o__Clostridiales; f__Ruminococcaceae; g__Ruminococcus; s__bromii
640999	37.7834	8.2544e-06	5.99866e-05	0.114001	0	0	0	0	0	0	0	0	31.2	k__Bacteria; p__Firmicutes; c__Clostridia; o__Clostridiales; f__; g__; s__
354563	37.7834	8.2544e-06	5.99866e-05	0.114001	0	0	0	0	0	0	0	0	7.2	k__Bacteria; p__Firmicutes; c__Clostridia; o__Clostridiales; f__Clostridiaceae; g__Clostridium; s__
563591	37.7834	8.2544e-06	5.99866e-05	0.114001	0	0	0	0	0	0	0	0	8	k__Bacteria; p__Firmicutes; c__Clostridia; o__Clostridiales; f__Lachnospiraceae; g__; s__
4410938	37.7834	8.2544e-06	5.99866e-05	0.114001	0	0	0	0	0	0	0	0	9.6	k__Bacteria; p__Firmicutes; c__Erysipelotrichi; o__Erysipelotrichales; f__Erysipelotrichaceae; g__[Eubacterium]; s__biforme
287510	37.7834	8.2544e-06	5.99866e-05	0.114001	0	0	0	0	0	0	0	0	145.6	k__Bacteria; p__Firmicutes; c__Erysipelotrichi; o__Erysipelotrichales; f__Erysipelotrichaceae; g__Catenibacterium; s__
342231	37.7834	8.2544e-06	5.99866e-05	0.114001	0	0	0	0	0	0	0	0	92.4	k__Bacteria; p__Firmicutes; c__Clostridia; o__Clostridiales; f__Lachnospiraceae; g__; s__
2447244	37.7834	8.2544e-06	5.99866e-05	0.114001	0	0	0	0	0	0	0	0	24.8	k__Bacteria; p__Firmicutes; c__Clostridia; o__Clostridiales; f__; g__; s__
626544	37.7834	8.2544e-06	5.99866e-05	0.114001	0	0	0	0	0	0	0	0	357.2	k__Bacteria; p__Firmicutes; c__Clostridia; o__Clostridiales; f__; g__; s__
268425	37.7834	8.2544e-06	5.99866e-05	0.114001	0	0	0	0	0	0	0	0	6.8	k__Bacteria; p__Firmicutes; c__Clostridia; o__Clostridiales; f__Ruminococcaceae; g__; s__
337465	37.7834	8.2544e-06	5.99866e-05	0.114001	0	0	0	0	0	0	0	0	11.2	k__Bacteria; p__Firmicutes; c__Clostridia; o__Clostridiales; f__; g__; s__
525763	37.7834	8.2544e-06	5.99866e-05	0.114001	0	0	0	0	0	0	0	0	8.8	k__Bacteria; p__Firmicutes; c__Clostridia; o__Clostridiales; f__Ruminococcaceae; g__; s__
298794	37.7834	8.2544e-06	5.99866e-05	0.114001	0	0	0	0	0	0	0	0	5.2	k__Bacteria; p__Firmicutes; c__Clostridia; o__Clostridiales; f__; g__; s__
184013	37.7834	8.2544e-06	5.99866e-05	0.114001	0	0	0	0	0	0	0	0	26.4	k__Bacteria; p__Firmicutes; c__Clostridia; o__Clostridiales; f__Lachnospiraceae; g__Coprococcus; s__
510070	37.7834	8.2544e-06	5.99866e-05	0.114001	0	0	0	0	0	0	0	0	137.2	k__Bacteria; p__Firmicutes; c__Clostridia; o__Clostridiales; f__Ruminococcaceae; g__Oscillospira; s__
325726	37.7834	8.2544e-06	5.99866e-05	0.114001	0	0	0	0	0	0	0	0	39.2	k__Bacteria; p__Firmicutes; c__Clostridia; o__Clostridiales; f__; g__; s__
360147	37.7834	8.2544e-06	5.99866e-05	0.114001	0	0	0	0	0	0	0	0	10	k__Bacteria; p__Firmicutes; c__Clostridia; o__Clostridiales; f__Lachnospiraceae; g__Coprococcus; s__
314053	37.7834	8.2544e-06	5.99866e-05	0.114001	0	0	0	0	0	0	0	0	10.8	k__Bacteria; p__Firmicutes; c__Clostridia; o__Clostridiales; f__Clostridiaceae; g__Clostridium; s__
368175	37.7834	8.2544e-06	5.99866e-05	0.114001	0	0	0	0	0	0	0	0	39.6	k__Bacteria; p__Actinobacteria; c__Coriobacteriia; o__Coriobacteriales; f__Coriobacteriaceae; g__Collinsella; s__aerofaciens
175148	37.7834	8.2544e-06	5.99866e-05	0.114001	0	0	0	0	0	0	0	0	44	k__Bacteria; p__Firmicutes; c__Clostridia; o__Clostridiales; f__Ruminococcaceae; g__; s__
4480359	37.7834	8.2544e-06	5.99866e-05	0.114001	0	0	0	0	0	0	0	0	27.2	k__Bacteria; p__Firmicutes; c__Clostridia; o__Clostridiales; f__Ruminococcaceae; g__; s__
195929	37.7834	8.2544e-06	5.99866e-05	0.114001	0	0	0	0	0	0	0	0	5.6	k__Bacteria; p__Firmicutes; c__Clostridia; o__Clostridiales; f__Lachnospiraceae; g__Coprococcus; s__
359044	37.7834	8.2544e-06	5.99866e-05	0.114001	0	0	0	0	0	0	0	0	5.2	k__Bacteria; p__Firmicutes; c__Clostridia; o__Clostridiales; f__Lachnospiraceae; g__Blautia; s__
296113	37.7834	8.2544e-06	5.99866e-05	0.114001	0	0	0	0	0	0	0	0	10.8	k__Bacteria; p__Firmicutes; c__Clostridia; o__Clostridiales; f__Ruminococcaceae; g__; s__
349036	37.7834	8.2544e-06	5.99866e-05	0.114001	0	0	0	0	0	0	0	0	5.2	k__Bacteria; p__Firmicutes; c__Clostridia; o__Clostridiales; f__; g__; s__
2365690	37.7834	8.2544e-06	5.99866e-05	0.114001	0	0	0	0	0	0	0	0	10	k__Bacteria; p__Firmicutes; c__Clostridia; o__Clostridiales; f__Ruminococcaceae; g__Faecalibacterium; s__prausnitzii
294022	37.7834	8.2544e-06	5.99866e-05	0.114001	0	0	0	0	0	0	0	0	13.2	k__Bacteria; p__Firmicutes; c__Clostridia; o__Clostridiales; f__Lachnospiraceae; g__Dorea; s__
199293	37.7834	8.2544e-06	5.99866e-05	0.114001	0	0	0	0	0	0	0	0	7.2	k__Bacteria; p__Firmicutes; c__Clostridia; o__Clostridiales; f__Ruminococcaceae; g__; s__
138368	37.7834	8.2544e-06	5.99866e-05	0.114001	0	0	0	0	0	0	0	0	8	k__Bacteria; p__Firmicutes; c__Clostridia; o__Clostridiales; f__Clostridiaceae; g__; s__
188449	37.7834	8.2544e-06	5.99866e-05	0.114001	0	0	0	0	0	0	0	0	26	k__Bacteria; p__Firmicutes; c__Clostridia; o__Clostridiales; f__; g__; s__
522595	37.7834	8.2544e-06	5.99866e-05	0.114001	0	0	0	0	0	0	0	0	4.4	k__Bacteria; p__Bacteroidetes; c__Bacteroidia; o__Bacteroidales; f__Bacteroidaceae; g__Bacteroides; s__coprophilus
362363	37.7834	8.2544e-06	5.99866e-05	0.114001	0	0	0	0	0	0	0	0	20.8	k__Bacteria; p__Firmicutes; c__Clostridia; o__Clostridiales; f__Ruminococcaceae; g__Faecalibacterium; s__prausnitzii
335447	37.7834	8.2544e-06	5.99866e-05	0.114001	0	0	0	0	0	0	0	0	1084.8	k__Bacteria; p__Bacteroidetes; c__Bacteroidia; o__Bacteroidales; f__Porphyromonadaceae; g__Parabacteroides; s__
197500	37.7834	8.2544e-06	5.99866e-05	0.114001	0	0	0	0	0	0	0	0	6.8	k__Bacteria; p__Firmicutes; c__Clostridia; o__Clostridiales; f__Lachnospiraceae; g__; s__
188658	37.7834	8.2544e-06	5.99866e-05	0.114001	0	0	0	0	0	0	0	0	5.6	k__Bacteria; p__Firmicutes; c__Clostridia; o__Clostridiales; f__Ruminococcaceae; g__Oscillospira; s__
4479405	37.7834	8.2544e-06	5.99866e-05	0.114001	0	0	0	0	0	0	0	0	410.4	k__Bacteria; p__Proteobacteria; c__Gammaproteobacteria; o__Enterobacteriales; f__Enterobacteriaceae; g__; s__
195418	37.7834	8.2544e-06	5.99866e-05	0.114001	0	0	0	0	0	0	0	0	14.4	k__Bacteria; p__Firmicutes; c__Clostridia; o__Clostridiales; f__; g__; s__
339133	37.7834	8.2544e-06	5.99866e-05	0.114001	0	0	0	0	0	0	0	0	36.4	k__Bacteria; p__Firmicutes; c__Clostridia; o__Clostridiales; f__; g__; s__
4439489	37.7834	8.2544e-06	5.99866e-05	0.114001	0	0	0	0	0	0	0	0	28	k__Bacteria; p__Firmicutes; c__Clostridia; o__Clostridiales; f__Ruminococcaceae; g__; s__
356760	37.7834	8.2544e-06	5.99866e-05	0.114001	0	0	0	0	0	0	0	0	6.4	k__Bacteria; p__Firmicutes; c__Erysipelotrichi; o__Erysipelotrichales; f__Erysipelotrichaceae; g__; s__
3754778	37.7834	8.2544e-06	5.99866e-05	0.114001	0	0	0	0	0	0	0	0	13.6	k__Bacteria; p__Bacteroidetes; c__Bacteroidia; o__Bacteroidales; f__Prevotellaceae; g__Prevotella; s__
184320	37.7834	8.2544e-06	5.99866e-05	0.114001	0	0	0	0	0	0	0	0	8.8	k__Bacteria; p__Firmicutes; c__Clostridia; o__Clostridiales; f__; g__; s__
197830	37.7834	8.2544e-06	5.99866e-05	0.114001	0	0	0	0	0	0	0	0	9.2	k__Bacteria; p__Firmicutes; c__Clostridia; o__Clostridiales; f__; g__; s__
322560	37.7834	8.2544e-06	5.99866e-05	0.114001	0	0	0	0	0	0	0	0	19.2	k__Bacteria; p__Firmicutes; c__Clostridia; o__Clostridiales; f__Clostridiaceae; g__SMB53; s__
199694	37.7834	8.2544e-06	5.99866e-05	0.114001	0	0	0	0	0	0	0	0	38.4	k__Bacteria; p__Firmicutes; c__Clostridia; o__Clostridiales; f__Clostridiaceae; g__Clostridium; s__
349204	37.7834	8.2544e-06	5.99866e-05	0.114001	0	0	0	0	0	0	0	0	83.2	k__Bacteria; p__Firmicutes; c__Clostridia; o__Clostridiales; f__Ruminococcaceae; g__Oscillospira; s__
269949	37.7834	8.2544e-06	5.99866e-05	0.114001	0	0	0	0	0	0	0	0	4.8	k__Bacteria; p__Firmicutes; c__Clostridia; o__Clostridiales; f__Lachnospiraceae; g__; s__
523132	37.7834	8.2544e-06	5.99866e-05	0.114001	0	0	0	0	0	0	0	0	4.8	k__Bacteria; p__Firmicutes; c__Erysipelotrichi; o__Erysipelotrichales; f__Erysipelotrichaceae; g__[Eubacterium]; s__biforme
351659	37.7834	8.2544e-06	5.99866e-05	0.114001	0	0	0	0	0	0	0	0	7.2	k__Bacteria; p__Firmicutes; c__Clostridia; o__Clostridiales; f__; g__; s__
184984	37.7834	8.2544e-06	5.99866e-05	0.114001	0	0	0	0	0	0	0	0	8.8	k__Bacteria; p__Firmicutes; c__Clostridia; o__Clostridiales; f__Lachnospiraceae; g__Blautia; s__
191180	37.7834	8.2544e-06	5.99866e-05	0.114001	0	0	0	0	0	0	0	0	9.6	k__Bacteria; p__Firmicutes; c__Clostridia; o__Clostridiales; f__Ruminococcaceae; g__; s__
185859	37.7834	8.2544e-06	5.99866e-05	0.114001	0	0	0	0	0	0	0	0	9.6	k__Bacteria; p__Firmicutes; c__Clostridia; o__Clostridiales; f__; g__; s__
186174	37.7834	8.2544e-06	5.99866e-05	0.114001	0	0	0	0	0	0	0	0	8.8	k__Bacteria; p__Firmicutes; c__Clostridia; o__Clostridiales; f__Lachnospiraceae; g__Coprococcus; s__
175789	37.7834	8.2544e-06	5.99866e-05	0.114001	0	0	0	0	0	0	0	0	8.8	k__Bacteria; p__Firmicutes; c__Clostridia; o__Clostridiales; f__Ruminococcaceae; g__Faecalibacterium; s__prausnitzii
195034	37.7834	8.2544e-06	5.99866e-05	0.114001	0	0	0	0	0	0	0	0	41.6	k__Bacteria; p__Firmicutes; c__Clostridia; o__Clostridiales; f__Lachnospiraceae; g__; s__
352607	37.7834	8.2544e-06	5.99866e-05	0.114001	0	0	0	0	0	0	0	0	11.6	k__Bacteria; p__Actinobacteria; c__Coriobacteriia; o__Coriobacteriales; f__Coriobacteriaceae; g__Collinsella; s__
325437	37.7834	8.2544e-06	5.99866e-05	0.114001	0	0	0	0	0	0	0	0	18	k__Bacteria; p__Firmicutes; c__Clostridia; o__Clostridiales; f__; g__; s__
193575	37.7834	8.2544e-06	5.99866e-05	0.114001	0	0	0	0	0	0	0	0	13.6	k__Bacteria; p__Actinobacteria; c__Coriobacteriia; o__Coriobacteriales; f__Coriobacteriaceae; g__Collinsella; s__aerofaciens
334839	37.7834	8.2544e-06	5.99866e-05	0.114001	0	0	0	0	0	0	0	0	37.6	k__Bacteria; p__Firmicutes; c__Clostridia; o__Clostridiales; f__Ruminococcaceae; g__; s__
182116	37.7834	8.2544e-06	5.99866e-05	0.114001	0	0	0	0	0	0	0	0	210	k__Bacteria; p__Firmicutes; c__Clostridia; o__Clostridiales; f__Lachnospiraceae; g__; s__
355510	37.7834	8.2544e-06	5.99866e-05	0.114001	0	0	0	0	0	0	0	0	24.4	k__Bacteria; p__Firmicutes; c__Clostridia; o__Clostridiales; f__Ruminococcaceae; g__; s__
182289	37.7834	8.2544e-06	5.99866e-05	0.114001	0	0	0	0	0	0	0	0	11.6	k__Bacteria; p__Firmicutes; c__Clostridia; o__Clostridiales; f__Lachnospiraceae; g__Coprococcus; s__
270612	37.7834	8.2544e-06	5.99866e-05	0.114001	0	0	0	0	0	0	0	0	8.8	k__Bacteria; p__Firmicutes; c__Clostridia; o__Clostridiales; f__Lachnospiraceae; g__; s__
183886	37.7834	8.2544e-06	5.99866e-05	0.114001	0	0	0	0	0	0	0	0	22.8	k__Bacteria; p__Firmicutes; c__Clostridia; o__Clostridiales; f__Lachnospiraceae; g__; s__
619140	37.7834	8.2544e-06	5.99866e-05	0.114001	0	0	0	0	0	0	0	0	29.2	k__Bacteria; p__Firmicutes; c__Clostridia; o__Clostridiales; f__Ruminococcaceae; g__; s__
195015	37.7834	8.2544e-06	5.99866e-05	0.114001	0	0	0	0	0	0	0	0	19.2	k__Bacteria; p__Firmicutes; c__Clostridia; o__Clostridiales; f__Lachnospiraceae; g__Lachnospira; s__
300877	37.7834	8.2544e-06	5.99866e-05	0.114001	0	0	0	0	0	0	0	0	17.6	k__Bacteria; p__Firmicutes; c__Clostridia; o__Clostridiales; f__Lachnospiraceae; g__[Ruminococcus]; s__
189828	37.7834	8.2544e-06	5.99866e-05	0.114001	0	0	0	0	0	0	0	0	27.2	k__Bacteria; p__Firmicutes; c__Clostridia; o__Clostridiales; f__Ruminococcaceae; g__; s__
194015	37.7834	8.2544e-06	5.99866e-05	0.114001	0	0	0	0	0	0	0	0	19.2	k__Bacteria; p__Firmicutes; c__Clostridia; o__Clostridiales; f__Lachnospiraceae; g__Blautia; s__
353336	37.7834	8.2544e-06	5.99866e-05	0.114001	0	0	0	0	0	0	0	0	7.6	k__Bacteria; p__Firmicutes; c__Clostridia; o__Clostridiales; f__; g__; s__
198210	37.7834	8.2544e-06	5.99866e-05	0.114001	0	0	0	0	0	0	0	0	76.4	k__Bacteria; p__Firmicutes; c__Clostridia; o__Clostridiales; f__Ruminococcaceae; g__Ruminococcus; s__
819353	37.7834	8.2544e-06	5.99866e-05	0.114001	0	0	0	0	0	0	0	0	22.4	k__Bacteria; p__Firmicutes; c__Clostridia; o__Clostridiales; f__Ruminococcaceae; g__; s__
351200	37.7834	8.2544e-06	5.99866e-05	0.114001	0	0	0	0	0	0	0	0	68.4	k__Bacteria; p__Firmicutes; c__Clostridia; o__Clostridiales; f__Ruminococcaceae; g__; s__
2229500	37.7834	8.2544e-06	5.99866e-05	0.114001	0	0	0	0	0	0	0	0	34	k__Bacteria; p__Firmicutes; c__Clostridia; o__Clostridiales; f__Ruminococcaceae; g__; s__
365194	37.7834	8.2544e-06	5.99866e-05	0.114001	0	0	0	0	0	0	0	0	22.8	k__Bacteria; p__Firmicutes; c__Clostridia; o__Clostridiales; f__Lachnospiraceae; g__Blautia; s__
178299	37.7834	8.2544e-06	5.99866e-05	0.114001	0	0	0	0	0	0	0	0	23.6	k__Bacteria; p__Firmicutes; c__Clostridia; o__Clostridiales; f__Ruminococcaceae; g__; s__
364824	37.7834	8.2544e-06	5.99866e-05	0.114001	0	0	0	0	0	0	0	0	4.8	k__Bacteria; p__Firmicutes; c__Clostridia; o__Clostridiales; f__Lachnospiraceae; g__Blautia; s__obeum
325279	37.7834	8.2544e-06	5.99866e-05	0.114001	0	0	0	0	0	0	0	0	6.8	k__Bacteria; p__Firmicutes; c__Clostridia; o__Clostridiales; f__Lachnospiraceae; g__Coprococcus; s__
275653	37.7834	8.2544e-06	5.99866e-05	0.114001	0	0	0	0	0	0	0	0	11.6	k__Bacteria; p__Firmicutes; c__Clostridia; o__Clostridiales; f__; g__; s__
186090	37.7834	8.2544e-06	5.99866e-05	0.114001	0	0	0	0	0	0	0	0	112.4	k__Bacteria; p__Firmicutes; c__Clostridia; o__Clostridiales; f__Ruminococcaceae; g__Ruminococcus; s__
3195500	37.7834	8.2544e-06	5.99866e-05	0.114001	0	0	0	0	0	0	0	0	5.2	k__Bacteria; p__Firmicutes; c__Clostridia; o__Clostridiales; f__Lachnospiraceae; g__; s__
180556	37.7834	8.2544e-06	5.99866e-05	0.114001	0	0	0	0	0	0	0	0	8	k__Bacteria; p__Firmicutes; c__Clostridia; o__Clostridiales; f__Lachnospiraceae; g__; s__
4442387	37.7834	8.2544e-06	5.99866e-05	0.114001	0	0	0	0	0	0	0	0	57.6	k__Bacteria; p__Firmicutes; c__Clostridia; o__Clostridiales; f__Ruminococcaceae; g__Faecalibacterium; s__prausnitzii
190980	37.7834	8.2544e-06	5.99866e-05	0.114001	0	0	0	0	0	0	0	0	45.6	k__Bacteria; p__Firmicutes; c__Clostridia; o__Clostridiales; f__; g__; s__
298036	37.7834	8.2544e-06	5.99866e-05	0.114001	0	0	0	0	0	0	0	0	8.4	k__Bacteria; p__Firmicutes; c__Clostridia; o__Clostridiales; f__Ruminococcaceae; g__; s__
303835	37.7834	8.2544e-06	5.99866e-05	0.114001	0	0	0	0	0	0	0	0	7.6	k__Bacteria; p__Firmicutes; c__Clostridia; o__Clostridiales; f__; g__; s__
185836	37.7834	8.2544e-06	5.99866e-05	0.114001	0	0	0	0	0	0	0	0	6.4	k__Bacteria; p__Firmicutes; c__Clostridia; o__Clostridiales; f__Lachnospiraceae; g__Blautia; s__
808486	37.7834	8.2544e-06	5.99866e-05	0.114001	0	0	0	0	0	0	0	0	53.2	k__Bacteria; p__Proteobacteria; c__Gammaproteobacteria; o__Enterobacteriales; f__Enterobacteriaceae; g__Serratia; s__
439880	37.7834	8.2544e-06	5.99866e-05	0.114001	0	0	0	0	0	0	0	0	8	k__Bacteria; p__Firmicutes; c__Clostridia; o__Clostridiales; f__Ruminococcaceae; g__Oscillospira; s__
347640	37.7834	8.2544e-06	5.99866e-05	0.114001	0	0	0	0	0	0	0	0	9.6	k__Bacteria; p__Firmicutes; c__Clostridia; o__Clostridiales; f__Ruminococcaceae; g__; s__
525378	37.7834	8.2544e-06	5.99866e-05	0.114001	0	0	0	0	0	0	0	0	40.4	k__Bacteria; p__Firmicutes; c__Clostridia; o__Clostridiales; f__Lachnospiraceae; g__Blautia; s__
4445028	37.7834	8.2544e-06	5.99866e-05	0.114001	0	0	0	0	0	0	0	0	6.4	k__Bacteria; p__Firmicutes; c__Clostridia; o__Clostridiales; f__Ruminococcaceae; g__Faecalibacterium; s__prausnitzii
341920	37.7834	8.2544e-06	5.99866e-05	0.114001	0	0	0	0	0	0	0	0	31.2	k__Bacteria; p__Firmicutes; c__Clostridia; o__Clostridiales; f__Ruminococcaceae; g__Faecalibacterium; s__prausnitzii
581079	37.7834	8.2544e-06	5.99866e-05	0.114001	0	0	0	0	0	0	0	0	33.2	k__Bacteria; p__Firmicutes; c__Clostridia; o__Clostridiales; f__Ruminococcaceae; g__Oscillospira; s__
293307	37.7834	8.2544e-06	5.99866e-05	0.114001	0	0	0	0	0	0	0	0	56	k__Bacteria; p__Firmicutes; c__Clostridia; o__Clostridiales; f__Lachnospiraceae; g__Blautia; s__
320224	37.7834	8.2544e-06	5.99866e-05	0.114001	0	0	0	0	0	0	0	0	10	k__Bacteria; p__Firmicutes; c__Clostridia; o__Clostridiales; f__Ruminococcaceae; g__Ruminococcus; s__
199421	37.7834	8.2544e-06	5.99866e-05	0.114001	0	0	0	0	0	0	0	0	27.6	k__Bacteria; p__Firmicutes; c__Clostridia; o__Clostridiales; f__Lachnospiraceae; g__Lachnospira; s__
176705	37.7834	8.2544e-06	5.99866e-05	0.114001	0	0	0	0	0	0	0	0	21.2	k__Bacteria; p__Firmicutes; c__Clostridia; o__Clostridiales; f__Veillonellaceae; g__Phascolarctobacterium; s__
2771899	37.7834	8.2544e-06	5.99866e-05	0.114001	0	0	0	0	0	0	0	0	6.4	k__Bacteria; p__Firmicutes; c__Clostridia; o__Clostridiales; f__Ruminococcaceae; g__; s__
337538	37.7834	8.2544e-06	5.99866e-05	0.114001	0	0	0	0	0	0	0	0	29.6	k__Bacteria; p__Firmicutes; c__Clostridia; o__Clostridiales; f__Lachnospiraceae; g__; s__
581265	37.7834	8.2544e-06	5.99866e-05	0.114001	0	0	0	0	0	0	0	0	20.4	k__Bacteria; p__Firmicutes; c__Clostridia; o__Clostridiales; f__Ruminococcaceae; g__Oscillospira; s__
355291	37.7834	8.2544e-06	5.99866e-05	0.114001	0	0	0	0	0	0	0	0	4.4	k__Bacteria; p__Bacteroidetes; c__Bacteroidia; o__Bacteroidales; f__Bacteroidaceae; g__Bacteroides; s__
190711	37.7834	8.2544e-06	5.99866e-05	0.114001	0	0	0	0	0	0	0	0	15.2	k__Bacteria; p__Firmicutes; c__Clostridia; o__Clostridiales; f__Lachnospiraceae; g__[Ruminococcus]; s__gnavus
44151	37.7834	8.2544e-06	5.99866e-05	0.114001	0	0	0	0	0	0	0	0	20.4	k__Bacteria; p__Firmicutes; c__Clostridia; o__Clostridiales; f__Ruminococcaceae; g__; s__
198272	37.7834	8.2544e-06	5.99866e-05	0.114001	0	0	0	0	0	0	0	0	39.2	k__Bacteria; p__Firmicutes; c__Clostridia; o__Clostridiales; f__Lachnospiraceae; g__Blautia; s__
195843	37.7834	8.2544e-06	5.99866e-05	0.114001	0	0	0	0	0	0	0	0	33.2	k__Bacteria; p__Firmicutes; c__Clostridia; o__Clostridiales; f__Ruminococcaceae; g__; s__
182756	37.7834	8.2544e-06	5.99866e-05	0.114001	0	0	0	0	0	0	0	0	10.8	k__Bacteria; p__Firmicutes; c__Clostridia; o__Clostridiales; f__Ruminococcaceae; g__; s__
186831	37.7834	8.2544e-06	5.99866e-05	0.114001	0	0	0	0	0	0	0	0	8.8	k__Bacteria; p__Firmicutes; c__Clostridia; o__Clostridiales; f__; g__; s__
191651	37.7834	8.2544e-06	5.99866e-05	0.114001	0	0	0	0	0	0	0	0	25.6	k__Bacteria; p__Firmicutes; c__Clostridia; o__Clostridiales; f__Ruminococcaceae; g__; s__
182036	37.7834	8.2544e-06	5.99866e-05	0.114001	0	0	0	0	0	0	0	0	78.8	k__Bacteria; p__Firmicutes; c__Clostridia; o__Clostridiales; f__Ruminococcaceae; g__; s__
4403113	37.7834	8.2544e-06	5.99866e-05	0.114001	0	0	0	0	0	0	0	0	16.8	k__Bacteria; p__Firmicutes; c__Clostridia; o__Clostridiales; f__Ruminococcaceae; g__Faecalibacterium; s__prausnitzii
184494	37.7834	8.2544e-06	5.99866e-05	0.114001	0	0	0	0	0	0	0	0	34	k__Bacteria; p__Firmicutes; c__Clostridia; o__Clostridiales; f__; g__; s__
185090	37.7834	8.2544e-06	5.99866e-05	0.114001	0	0	0	0	0	0	0	0	11.2	k__Bacteria; p__Firmicutes; c__Clostridia; o__Clostridiales; f__Ruminococcaceae; g__; s__
296052	37.7834	8.2544e-06	5.99866e-05	0.114001	0	0	0	0	0	0	0	0	16	k__Bacteria; p__Firmicutes; c__Clostridia; o__Clostridiales; f__Lachnospiraceae; g__; s__
185951	37.7834	8.2544e-06	5.99866e-05	0.114001	0	0	0	0	0	0	0	0	21.6	k__Bacteria; p__Firmicutes; c__Clostridia; o__Clostridiales; f__Lachnospiraceae; g__Blautia; s__
3806695	37.7834	8.2544e-06	5.99866e-05	0.114001	0	0	0	0	0	0	0	0	12.8	k__Bacteria; p__Firmicutes; c__Clostridia; o__Clostridiales; f__Ruminococcaceae; g__; s__
355154	37.7834	8.2544e-06	5.99866e-05	0.114001	0	0	0	0	0	0	0	0	36.4	k__Bacteria; p__Firmicutes; c__Clostridia; o__Clostridiales; f__Lachnospiraceae; g__Dorea; s__
185136	37.7834	8.2544e-06	5.99866e-05	0.114001	0	0	0	0	0	0	0	0	7.6	k__Bacteria; p__Firmicutes; c__Clostridia; o__Clostridiales; f__Ruminococcaceae; g__; s__
253471	37.7834	8.2544e-06	5.99866e-05	0.114001	0	0	0	0	0	0	0	0	6.8	k__Bacteria; p__Firmicutes; c__Clostridia; o__Clostridiales; f__; g__; s__
817241	37.7834	8.2544e-06	5.99866e-05	0.114001	0	0	0	0	0	0	0	0	21.2	k__Bacteria; p__Firmicutes; c__Clostridia; o__Clostridiales; f__; g__; s__
188863	37.7834	8.2544e-06	5.99866e-05	0.114001	0	0	0	0	0	0	0	0	8.8	k__Bacteria; p__Firmicutes; c__Clostridia; o__Clostridiales; f__Ruminococcaceae; g__; s__
185542	37.7834	8.2544e-06	5.99866e-05	0.114001	0	0	0	0	0	0	0	0	18	k__Bacteria; p__Firmicutes; c__Clostridia; o__Clostridiales; f__Ruminococcaceae; g__; s__
298050	37.7834	8.2544e-06	5.99866e-05	0.114001	0	0	0	0	0	0	0	0	36.8	k__Bacteria; p__Firmicutes; c__Clostridia; o__Clostridiales; f__Veillonellaceae; g__Megasphaera; s__
197481	37.7834	8.2544e-06	5.99866e-05	0.114001	0	0	0	0	0	0	0	0	25.6	k__Bacteria; p__Firmicutes; c__Clostridia; o__Clostridiales; f__Lachnospiraceae; g__Blautia; s__
2498994	37.7834	8.2544e-06	5.99866e-05	0.114001	0	0	0	0	0	0	0	0	14	k__Bacteria; p__Firmicutes; c__Erysipelotrichi; o__Erysipelotrichales; f__Erysipelotrichaceae; g__; s__
4318212	37.7834	8.2544e-06	5.99866e-05	0.114001	0	0	0	0	0	0	0	0	8	k__Bacteria; p__Firmicutes; c__Clostridia; o__Clostridiales; f__; g__; s__
198555	37.7834	8.2544e-06	5.99866e-05	0.114001	0	0	0	0	0	0	0	0	16	k__Bacteria; p__Firmicutes; c__Clostridia; o__Clostridiales; f__Lachnospiraceae; g__Coprococcus; s__
357963	37.7834	8.2544e-06	5.99866e-05	0.114001	0	0	0	0	0	0	0	0	20	k__Bacteria; p__Firmicutes; c__Clostridia; o__Clostridiales; f__Lachnospiraceae; g__; s__
187196	37.7834	8.2544e-06	5.99866e-05	0.114001	0	0	0	0	0	0	0	0	8.8	k__Bacteria; p__Firmicutes; c__Clostridia; o__Clostridiales; f__Lachnospiraceae; g__; s__
77514	37.7834	8.2544e-06	5.99866e-05	0.114001	0	0	0	0	0	0	0	0	7.2	k__Bacteria; p__Firmicutes; c__Clostridia; o__Clostridiales; f__Lachnospiraceae; g__Blautia; s__
523782	37.7834	8.2544e-06	5.99866e-05	0.114001	0	0	0	0	0	0	0	0	29.2	k__Bacteria; p__Firmicutes; c__Clostridia; o__Clostridiales; f__Lachnospiraceae; g__; s__
183157	37.7834	8.2544e-06	5.99866e-05	0.114001	0	0	0	0	0	0	0	0	12	k__Bacteria; p__Firmicutes; c__Clostridia; o__Clostridiales; f__Ruminococcaceae; g__Faecalibacterium; s__prausnitzii
4463532	37.7834	8.2544e-06	5.99866e-05	0.114001	0	0	0	0	0	0	0	0	14	k__Bacteria; p__Firmicutes; c__Clostridia; o__Clostridiales; f__; g__; s__
573110	37.7834	8.2544e-06	5.99866e-05	0.114001	0	0	0	0	0	0	0	0	152.4	k__Bacteria; p__Firmicutes; c__Clostridia; o__Clostridiales; f__Lachnospiraceae; g__; s__
177567	37.7834	8.2544e-06	5.99866e-05	0.114001	0	0	0	0	0	0	0	0	9.2	k__Bacteria; p__Firmicutes; c__Clostridia; o__Clostridiales; f__Ruminococcaceae; g__; s__
528782	37.7834	8.2544e-06	5.99866e-05	0.114001	0	0	0	0	0	0	0	0	10	k__Bacteria; p__Firmicutes; c__Clostridia; o__Clostridiales; f__Ruminococcaceae; g__; s__
351501	37.7834	8.2544e-06	5.99866e-05	0.114001	0	0	0	0	0	0	0	0	148	k__Bacteria; p__Firmicutes; c__Clostridia; o__Clostridiales; f__; g__; s__
318569	37.7834	8.2544e-06	5.99866e-05	0.114001	0	0	0	0	0	0	0	0	23.2	k__Bacteria; p__Firmicutes; c__Clostridia; o__Clostridiales; f__Ruminococcaceae; g__; s__
526665	37.7834	8.2544e-06	5.99866e-05	0.114001	0	0	0	0	0	0	0	0	44	k__Bacteria; p__Firmicutes; c__Clostridia; o__Clostridiales; f__Ruminococcaceae; g__Oscillospira; s__
174439	37.7834	8.2544e-06	5.99866e-05	0.114001	0	0	0	0	0	0	0	0	30.8	k__Bacteria; p__Firmicutes; c__Clostridia; o__Clostridiales; f__Ruminococcaceae; g__Faecalibacterium; s__prausnitzii
909065	37.7834	8.2544e-06	5.99866e-05	0.114001	0	0	0	0	0	0	0	0	8	k__Bacteria; p__Firmicutes; c__Clostridia; o__Clostridiales; f__Lachnospiraceae; g__Dorea; s__
357449	37.7834	8.2544e-06	5.99866e-05	0.114001	0	0	0	0	0	0	0	0	38.4	k__Bacteria; p__Firmicutes; c__Clostridia; o__Clostridiales; f__Lachnospiraceae; g__Coprococcus; s__
578016	37.7834	8.2544e-06	5.99866e-05	0.114001	0	0	0	0	0	0	0	0	1130.4	k__Bacteria; p__Bacteroidetes; c__Bacteroidia; o__Bacteroidales; f__Porphyromonadaceae; g__Parabacteroides; s__distasonis
520775	37.7834	8.2544e-06	5.99866e-05	0.114001	0	0	0	0	0	0	0	0	12	k__Bacteria; p__Firmicutes; c__Clostridia; o__Clostridiales; f__Lachnospiraceae; g__; s__
177792	37.7834	8.2544e-06	5.99866e-05	0.114001	0	0	0	0	0	0	0	0	4.4	k__Bacteria; p__Firmicutes; c__Clostridia; o__Clostridiales; f__; g__; s__
192634	37.7834	8.2544e-06	5.99866e-05	0.114001	0	0	0	0	0	0	0	0	14	k__Bacteria; p__Firmicutes; c__Clostridia; o__Clostridiales; f__Lachnospiraceae; g__Blautia; s__
311390	37.7834	8.2544e-06	5.99866e-05	0.114001	0	0	0	0	0	0	0	0	52.4	k__Bacteria; p__Firmicutes; c__Clostridia; o__Clostridiales; f__Lachnospiraceae; g__Coprococcus; s__
192958	37.7834	8.2544e-06	5.99866e-05	0.114001	0	0	0	0	0	0	0	0	8.8	k__Bacteria; p__Firmicutes; c__Clostridia; o__Clostridiales; f__Lachnospiraceae; g__Coprococcus; s__
177493	37.7834	8.2544e-06	5.99866e-05	0.114001	0	0	0	0	0	0	0	0	17.2	k__Bacteria; p__Firmicutes; c__Clostridia; o__Clostridiales; f__Lachnospiraceae; g__Coprococcus; s__
279534	37.7834	8.2544e-06	5.99866e-05	0.114001	0	0	0	0	0	0	0	0	10.4	k__Bacteria; p__Firmicutes; c__Clostridia; o__Clostridiales; f__Ruminococcaceae; g__; s__
192438	37.7834	8.2544e-06	5.99866e-05	0.114001	0	0	0	0	0	0	0	0	29.6	k__Bacteria; p__Firmicutes; c__Clostridia; o__Clostridiales; f__Ruminococcaceae; g__; s__
518016	37.7834	8.2544e-06	5.99866e-05	0.114001	0	0	0	0	0	0	0	0	40.8	k__Bacteria; p__Firmicutes; c__Clostridia; o__Clostridiales; f__Lachnospiraceae; g__Blautia; s__
194497	37.7834	8.2544e-06	5.99866e-05	0.114001	0	0	0	0	0	0	0	0	14.8	k__Bacteria; p__Firmicutes; c__Clostridia; o__Clostridiales; f__Ruminococcaceae; g__; s__
325924	37.7834	8.2544e-06	5.99866e-05	0.114001	0	0	0	0	0	0	0	0	20.8	k__Bacteria; p__Firmicutes; c__Bacilli; o__Lactobacillales; f__Lactobacillaceae; g__Lactobacillus; s__agilis
189176	37.7834	8.2544e-06	5.99866e-05	0.114001	0	0	0	0	0	0	0	0	6.4	k__Bacteria; p__Firmicutes; c__Clostridia; o__Clostridiales; f__Lachnospiraceae; g__[Ruminococcus]; s__gnavus
184477	37.7834	8.2544e-06	5.99866e-05	0.114001	0	0	0	0	0	0	0	0	10.4	k__Bacteria; p__Firmicutes; c__Clostridia; o__Clostridiales; f__Ruminococcaceae; g__; s__
192234	37.7834	8.2544e-06	5.99866e-05	0.114001	0	0	0	0	0	0	0	0	5.2	k__Bacteria; p__Firmicutes; c__Clostridia; o__Clostridiales; f__; g__; s__
192231	37.7834	8.2544e-06	5.99866e-05	0.114001	0	0	0	0	0	0	0	0	27.6	k__Bacteria; p__Firmicutes; c__Clostridia; o__Clostridiales; f__Ruminococcaceae; g__Faecalibacterium; s__prausnitzii
288362	37.7834	8.2544e-06	5.99866e-05	0.114001	0	0	0	0	0	0	0	0	24	k__Bacteria; p__Firmicutes; c__Clostridia; o__Clostridiales; f__Ruminococcaceae; g__; s__
351975	37.7834	8.2544e-06	5.99866e-05	0.114001	0	0	0	0	0	0	0	0	12	k__Bacteria; p__Firmicutes; c__Clostridia; o__Clostridiales; f__Lachnospiraceae; g__; s__
211935	37.7834	8.2544e-06	5.99866e-05	0.114001	0	0	0	0	0	0	0	0	64	k__Bacteria; p__Firmicutes; c__Clostridia; o__Clostridiales; f__Lachnospiraceae; g__; s__
198962	37.7834	8.2544e-06	5.99866e-05	0.114001	0	0	0	0	0	0	0	0	16	k__Bacteria; p__Firmicutes; c__Clostridia; o__Clostridiales; f__Ruminococcaceae; g__; s__
196139	37.7834	8.2544e-06	5.99866e-05	0.114001	0	0	0	0	0	0	0	0	12.8	k__Bacteria; p__Firmicutes; c__Clostridia; o__Clostridiales; f__Ruminococcaceae; g__; s__
353942	37.7834	8.2544e-06	5.99866e-05	0.114001	0	0	0	0	0	0	0	0	15.2	k__Bacteria; p__Firmicutes; c__Clostridia; o__Clostridiales; f__Lachnospiraceae; g__Blautia; s__
197460	37.7834	8.2544e-06	5.99866e-05	0.114001	0	0	0	0	0	0	0	0	7.2	k__Bacteria; p__Firmicutes; c__Clostridia; o__Clostridiales; f__Lachnospiraceae; g__; s__
663226	37.7834	8.2544e-06	5.99866e-05	0.114001	0	0	0	0	0	0	0	0	4639.2	k__Bacteria; p__Firmicutes; c__Clostridia; o__Clostridiales; f__Veillonellaceae; g__Anaerovibrio; s__
316598	37.7834	8.2544e-06	5.99866e-05	0.114001	0	0	0	0	0	0	0	0	4.4	k__Bacteria; p__Firmicutes; c__Clostridia; o__Clostridiales; f__Lachnospiraceae; g__Coprococcus; s__
194471	37.7834	8.2544e-06	5.99866e-05	0.114001	0	0	0	0	0	0	0	0	25.2	k__Bacteria; p__Firmicutes; c__Clostridia; o__Clostridiales; f__Ruminococcaceae; g__; s__
335301	37.7834	8.2544e-06	5.99866e-05	0.114001	0	0	0	0	0	0	0	0	12	k__Bacteria; p__Firmicutes; c__Clostridia; o__Clostridiales; f__Lachnospiraceae; g__; s__
189152	37.7834	8.2544e-06	5.99866e-05	0.114001	0	0	0	0	0	0	0	0	23.2	k__Bacteria; p__Firmicutes; c__Clostridia; o__Clostridiales; f__Lachnospiraceae; g__Coprococcus; s__
186392	37.7834	8.2544e-06	5.99866e-05	0.114001	0	0	0	0	0	0	0	0	53.2	k__Bacteria; p__Firmicutes; c__Clostridia; o__Clostridiales; f__Ruminococcaceae; g__Faecalibacterium; s__prausnitzii
178725	37.7834	8.2544e-06	5.99866e-05	0.114001	0	0	0	0	0	0	0	0	8.8	k__Bacteria; p__Firmicutes; c__Clostridia; o__Clostridiales; f__; g__; s__
197112	37.7834	8.2544e-06	5.99866e-05	0.114001	0	0	0	0	0	0	0	0	60	k__Bacteria; p__Firmicutes; c__Clostridia; o__Clostridiales; f__Lachnospiraceae; g__Coprococcus; s__
369768	37.7834	8.2544e-06	5.99866e-05	0.114001	0	0	0	0	0	0	0	0	35.6	k__Bacteria; p__Firmicutes; c__Clostridia; o__Clostridiales; f__Lachnospiraceae; g__; s__
186478	37.7834	8.2544e-06	5.99866e-05	0.114001	0	0	0	0	0	0	0	0	14.4	k__Bacteria; p__Firmicutes; c__Clostridia; o__Clostridiales; f__Ruminococcaceae; g__; s__
175560	37.7834	8.2544e-06	5.99866e-05	0.114001	0	0	0	0	0	0	0	0	7.2	k__Bacteria; p__Firmicutes; c__Clostridia; o__Clostridiales; f__Ruminococcaceae; g__Faecalibacterium; s__prausnitzii
1105552	37.7834	8.2544e-06	5.99866e-05	0.114001	0	0	0	0	0	0	0	0	172	k__Bacteria; p__Firmicutes; c__Clostridia; o__Clostridiales; f__Lachnospiraceae; g__Dorea; s__
582379	37.7834	8.2544e-06	5.99866e-05	0.114001	0	0	0	0	0	0	0	0	20	k__Bacteria; p__Firmicutes; c__Clostridia; o__Clostridiales; f__Clostridiaceae; g__Clostridium; s__hiranonis
528725	37.7834	8.2544e-06	5.99866e-05	0.114001	0	0	0	0	0	0	0	0	14.4	k__Bacteria; p__Firmicutes; c__Clostridia; o__Clostridiales; f__Ruminococcaceae; g__; s__
182184	37.7834	8.2544e-06	5.99866e-05	0.114001	0	0	0	0	0	0	0	0	8.8	k__Bacteria; p__Firmicutes; c__Clostridia; o__Clostridiales; f__Ruminococcaceae; g__; s__
339771	37.7834	8.2544e-06	5.99866e-05	0.114001	0	0	0	0	0	0	0	0	10.8	k__Bacteria; p__Firmicutes; c__Clostridia; o__Clostridiales; f__; g__; s__
189605	37.7834	8.2544e-06	5.99866e-05	0.114001	0	0	0	0	0	0	0	0	7.2	k__Bacteria; p__Firmicutes; c__Clostridia; o__Clostridiales; f__Lachnospiraceae; g__Blautia; s__
334699	37.7834	8.2544e-06	5.99866e-05	0.114001	0	0	0	0	0	0	0	0	30.4	k__Bacteria; p__Firmicutes; c__Clostridia; o__Clostridiales; f__Ruminococcaceae; g__Oscillospira; s__
173986	37.7834	8.2544e-06	5.99866e-05	0.114001	0	0	0	0	0	0	0	0	8.8	k__Bacteria; p__Firmicutes; c__Clostridia; o__Clostridiales; f__Ruminococcaceae; g__Faecalibacterium; s__prausnitzii
193037	37.7834	8.2544e-06	5.99866e-05	0.114001	0	0	0	0	0	0	0	0	12	k__Bacteria; p__Firmicutes; c__Clostridia; o__Clostridiales; f__Lachnospiraceae; g__; s__
193041	37.7834	8.2544e-06	5.99866e-05	0.114001	0	0	0	0	0	0	0	0	37.6	k__Bacteria; p__Firmicutes; c__Clostridia; o__Clostridiales; f__Lachnospiraceae; g__Blautia; s__
330193	37.7834	8.2544e-06	5.99866e-05	0.114001	0	0	0	0	0	0	0	0	22	k__Bacteria; p__Firmicutes; c__Clostridia; o__Clostridiales; f__Ruminococcaceae; g__; s__
195801	37.7834	8.2544e-06	5.99866e-05	0.114001	0	0	0	0	0	0	0	0	10.8	k__Bacteria; p__Firmicutes; c__Clostridia; o__Clostridiales; f__Ruminococcaceae; g__Faecalibacterium; s__prausnitzii
180446	37.7834	8.2544e-06	5.99866e-05	0.114001	0	0	0	0	0	0	0	0	6.4	k__Bacteria; p__Firmicutes; c__Clostridia; o__Clostridiales; f__Lachnospiraceae; g__Blautia; s__
300374	37.7834	8.2544e-06	5.99866e-05	0.114001	0	0	0	0	0	0	0	0	5.6	k__Bacteria; p__Firmicutes; c__Clostridia; o__Clostridiales; f__Ruminococcaceae; g__Oscillospira; s__
161579	37.7834	8.2544e-06	5.99866e-05	0.114001	0	0	0	0	0	0	0	0	5.2	k__Bacteria; p__Firmicutes; c__Clostridia; o__Clostridiales; f__Peptococcaceae; g__Desulfosporosinus; s__meridiei
805066	37.7834	8.2544e-06	5.99866e-05	0.114001	0	0	0	0	0	0	0	0	62.8	k__Bacteria; p__Firmicutes; c__Clostridia; o__Clostridiales; f__Lachnospiraceae; g__; s__
354908	37.7834	8.2544e-06	5.99866e-05	0.114001	0	0	0	0	0	0	0	0	20	k__Bacteria; p__Firmicutes; c__Clostridia; o__Clostridiales; f__Peptostreptococcaceae; g__; s__
185763	37.7834	8.2544e-06	5.99866e-05	0.114001	0	0	0	0	0	0	0	0	10.4	k__Bacteria; p__Firmicutes; c__Clostridia; o__Clostridiales; f__Ruminococcaceae; g__Faecalibacterium; s__prausnitzii
581463	37.7834	8.2544e-06	5.99866e-05	0.114001	0	0	0	0	0	0	0	0	221.6	k__Bacteria; p__Firmicutes; c__Clostridia; o__Clostridiales; f__Clostridiaceae; g__Clostridium; s__
333050	37.7834	8.2544e-06	5.99866e-05	0.114001	0	0	0	0	0	0	0	0	16.8	k__Bacteria; p__Firmicutes; c__Clostridia; o__Clostridiales; f__Clostridiaceae; g__Clostridium; s__
193666	37.7834	8.2544e-06	5.99866e-05	0.114001	0	0	0	0	0	0	0	0	44.4	k__Bacteria; p__Firmicutes; c__Clostridia; o__Clostridiales; f__Lachnospiraceae; g__Blautia; s__
342788	37.7834	8.2544e-06	5.99866e-05	0.114001	0	0	0	0	0	0	0	0	9.6	k__Bacteria; p__Firmicutes; c__Clostridia; o__Clostridiales; f__Ruminococcaceae; g__; s__
184760	37.7834	8.2544e-06	5.99866e-05	0.114001	0	0	0	0	0	0	0	0	4.4	k__Bacteria; p__Firmicutes; c__Clostridia; o__Clostridiales; f__Ruminococcaceae; g__; s__
408877	37.7834	8.2544e-06	5.99866e-05	0.114001	0	0	0	0	0	0	0	0	6.4	k__Bacteria; p__Firmicutes; c__Clostridia; o__Clostridiales; f__; g__; s__
186238	37.7834	8.2544e-06	5.99866e-05	0.114001	0	0	0	0	0	0	0	0	11.2	k__Bacteria; p__Firmicutes; c__Clostridia; o__Clostridiales; f__Lachnospiraceae; g__Coprococcus; s__
194572	37.7834	8.2544e-06	5.99866e-05	0.114001	0	0	0	0	0	0	0	0	26	k__Bacteria; p__Firmicutes; c__Clostridia; o__Clostridiales; f__Lachnospiraceae; g__Coprococcus; s__
550960	37.7834	8.2544e-06	5.99866e-05	0.114001	0	0	0	0	0	0	0	0	8	k__Bacteria; p__Proteobacteria; c__Gammaproteobacteria; o__Enterobacteriales; f__Enterobacteriaceae; g__Providencia; s__
194415	37.7834	8.2544e-06	5.99866e-05	0.114001	0	0	0	0	0	0	0	0	24	k__Bacteria; p__Firmicutes; c__Clostridia; o__Clostridiales; f__Lachnospiraceae; g__; s__
4368600	37.7834	8.2544e-06	5.99866e-05	0.114001	0	0	0	0	0	0	0	0	6.4	k__Bacteria; p__Proteobacteria; c__Gammaproteobacteria; o__Enterobacteriales; f__Enterobacteriaceae; g__; s__
197003	37.7834	8.2544e-06	5.99866e-05	0.114001	0	0	0	0	0	0	0	0	32.8	k__Bacteria; p__Firmicutes; c__Clostridia; o__Clostridiales; f__Lachnospiraceae; g__Coprococcus; s__
353737	37.7834	8.2544e-06	5.99866e-05	0.114001	0	0	0	0	0	0	0	0	81.2	k__Bacteria; p__Firmicutes; c__Clostridia; o__Clostridiales; f__Ruminococcaceae; g__Ruminococcus; s__
291475	37.7834	8.2544e-06	5.99866e-05	0.114001	0	0	0	0	0	0	0	0	13.2	k__Bacteria; p__Firmicutes; c__Clostridia; o__Clostridiales; f__; g__; s__
195769	37.7834	8.2544e-06	5.99866e-05	0.114001	0	0	0	0	0	0	0	0	18	k__Bacteria; p__Firmicutes; c__Clostridia; o__Clostridiales; f__Lachnospiraceae; g__Blautia; s__
554055	37.7834	8.2544e-06	5.99866e-05	0.114001	0	0	0	0	0	0	0	0	37.6	k__Bacteria; p__Firmicutes; c__Clostridia; o__Clostridiales; f__Ruminococcaceae; g__; s__
355817	37.7834	8.2544e-06	5.99866e-05	0.114001	0	0	0	0	0	0	0	0	505.2	k__Bacteria; p__Firmicutes; c__Clostridia; o__Clostridiales; f__Lachnospiraceae; g__; s__
181204	37.7834	8.2544e-06	5.99866e-05	0.114001	0	0	0	0	0	0	0	0	142.4	k__Bacteria; p__Firmicutes; c__Clostridia; o__Clostridiales; f__Ruminococcaceae; g__; s__
362371	37.7834	8.2544e-06	5.99866e-05	0.114001	0	0	0	0	0	0	0	0	38	k__Bacteria; p__Firmicutes; c__Clostridia; o__Clostridiales; f__; g__; s__
179576	37.7834	8.2544e-06	5.99866e-05	0.114001	0	0	0	0	0	0	0	0	8.4	k__Bacteria; p__Firmicutes; c__Clostridia; o__Clostridiales; f__Lachnospiraceae; g__; s__
176323	37.7834	8.2544e-06	5.99866e-05	0.114001	0	0	0	0	0	0	0	0	9.2	k__Bacteria; p__Firmicutes; c__Clostridia; o__Clostridiales; f__; g__; s__
313593	37.7834	8.2544e-06	5.99866e-05	0.114001	0	0	0	0	0	0	0	0	41.6	k__Bacteria; p__Firmicutes; c__Clostridia; o__Clostridiales; f__Lachnospiraceae; g__Roseburia; s__
291493	37.7834	8.2544e-06	5.99866e-05	0.114001	0	0	0	0	0	0	0	0	578.8	k__Bacteria; p__Firmicutes; c__Clostridia; o__Clostridiales; f__Lachnospiraceae; g__; s__
338049	37.7834	8.2544e-06	5.99866e-05	0.114001	0	0	0	0	0	0	0	0	4.8	k__Bacteria; p__Firmicutes; c__Clostridia; o__Clostridiales; f__Ruminococcaceae; g__; s__
348227	37.7834	8.2544e-06	5.99866e-05	0.114001	0	0	0	0	0	0	0	0	12.8	k__Bacteria; p__Firmicutes; c__Clostridia; o__Clostridiales; f__Lachnospiraceae; g__; s__
191718	37.7834	8.2544e-06	5.99866e-05	0.114001	0	0	0	0	0	0	0	0	55.6	k__Bacteria; p__Firmicutes; c__Erysipelotrichi; o__Erysipelotrichales; f__Erysipelotrichaceae; g__; s__
183198	37.7834	8.2544e-06	5.99866e-05	0.114001	0	0	0	0	0	0	0	0	16	k__Bacteria; p__Firmicutes; c__Clostridia; o__Clostridiales; f__Lachnospiraceae; g__Roseburia; s__
184083	37.7834	8.2544e-06	5.99866e-05	0.114001	0	0	0	0	0	0	0	0	25.6	k__Bacteria; p__Firmicutes; c__Clostridia; o__Clostridiales; f__Lachnospiraceae; g__; s__
336708	37.7834	8.2544e-06	5.99866e-05	0.114001	0	0	0	0	0	0	0	0	5.2	k__Bacteria; p__Firmicutes; c__Clostridia; o__Clostridiales; f__; g__; s__
574585	37.7834	8.2544e-06	5.99866e-05	0.114001	0	0	0	0	0	0	0	0	297.6	k__Bacteria; p__Firmicutes; c__Clostridia; o__Clostridiales; f__Ruminococcaceae; g__; s__
296441	37.7834	8.2544e-06	5.99866e-05	0.114001	0	0	0	0	0	0	0	0	13.2	k__Bacteria; p__Firmicutes; c__Clostridia; o__Clostridiales; f__Lachnospiraceae; g__Blautia; s__
3524537	37.7834	8.2544e-06	5.99866e-05	0.114001	0	0	0	0	0	0	0	0	26.8	k__Bacteria; p__Firmicutes; c__Clostridia; o__Clostridiales; f__Ruminococcaceae; g__; s__
353085	37.7834	8.2544e-06	5.99866e-05	0.114001	0	0	0	0	0	0	0	0	18	k__Bacteria; p__Firmicutes; c__Clostridia; o__Clostridiales; f__Lachnospiraceae; g__; s__
179557	37.7834	8.2544e-06	5.99866e-05	0.114001	0	0	0	0	0	0	0	0	18.8	k__Bacteria; p__Firmicutes; c__Clostridia; o__Clostridiales; f__Lachnospiraceae; g__Blautia; s__
565338	37.7834	8.2544e-06	5.99866e-05	0.114001	0	0	0	0	0	0	0	0	70.4	k__Bacteria; p__Firmicutes; c__Clostridia; o__Clostridiales; f__Lachnospiraceae; g__; s__
352022	37.7834	8.2544e-06	5.99866e-05	0.114001	0	0	0	0	0	0	0	0	6.4	k__Bacteria; p__Firmicutes; c__Clostridia; o__Clostridiales; f__Lachnospiraceae; g__; s__
3009856	37.7834	8.2544e-06	5.99866e-05	0.114001	0	0	0	0	0	0	0	0	7.2	k__Bacteria; p__Bacteroidetes; c__Bacteroidia; o__Bacteroidales; f__Prevotellaceae; g__Prevotella; s__
331881	37.7834	8.2544e-06	5.99866e-05	0.114001	0	0	0	0	0	0	0	0	12.4	k__Bacteria; p__Firmicutes; c__Clostridia; o__Clostridiales; f__Clostridiaceae; g__; s__
180366	37.7834	8.2544e-06	5.99866e-05	0.114001	0	0	0	0	0	0	0	0	14.8	k__Bacteria; p__Firmicutes; c__Clostridia; o__Clostridiales; f__Lachnospiraceae; g__; s__
192086	37.7834	8.2544e-06	5.99866e-05	0.114001	0	0	0	0	0	0	0	0	8.8	k__Bacteria; p__Firmicutes; c__Clostridia; o__Clostridiales; f__Ruminococcaceae; g__; s__
833816	37.7834	8.2544e-06	5.99866e-05	0.114001	0	0	0	0	0	0	0	0	8.8	k__Bacteria; p__Firmicutes; c__Clostridia; o__Clostridiales; f__; g__; s__
849440	37.7834	8.2544e-06	5.99866e-05	0.114001	0	0	0	0	0	0	0	0	1889.2	k__Archaea; p__Euryarchaeota; c__Methanobacteria; o__Methanobacteriales; f__Methanobacteriaceae; g__Methanobrevibacter; s__
339988	37.7834	8.2544e-06	5.99866e-05	0.114001	0	0	0	0	0	0	0	0	14	k__Bacteria; p__Firmicutes; c__Clostridia; o__Clostridiales; f__Ruminococcaceae; g__Oscillospira; s__
333341	37.7834	8.2544e-06	5.99866e-05	0.114001	0	0	0	0	0	0	0	0	6	k__Bacteria; p__Firmicutes; c__Clostridia; o__Clostridiales; f__Lachnospiraceae; g__; s__
4303423	37.7834	8.2544e-06	5.99866e-05	0.114001	0	0	0	0	0	0	0	0	2310.4	k__Bacteria; p__Cyanobacteria; c__4C0d-2; o__YS2; f__; g__; s__
349238	37.7834	8.2544e-06	5.99866e-05	0.114001	0	0	0	0	0	0	0	0	17.2	k__Bacteria; p__Firmicutes; c__Clostridia; o__Clostridiales; f__Ruminococcaceae; g__Oscillospira; s__
311499	37.7834	8.2544e-06	5.99866e-05	0.114001	0	0	0	0	0	0	0	0	6.4	k__Bacteria; p__Firmicutes; c__Clostridia; o__Clostridiales; f__Ruminococcaceae; g__; s__
178904	37.7834	8.2544e-06	5.99866e-05	0.114001	0	0	0	0	0	0	0	0	9.6	k__Bacteria; p__Firmicutes; c__Clostridia; o__Clostridiales; f__Ruminococcaceae; g__; s__
180386	37.7834	8.2544e-06	5.99866e-05	0.114001	0	0	0	0	0	0	0	0	7.6	k__Bacteria; p__Firmicutes; c__Clostridia; o__Clostridiales; f__Lachnospiraceae; g__Dorea; s__
174755	37.7834	8.2544e-06	5.99866e-05	0.114001	0	0	0	0	0	0	0	0	31.2	k__Bacteria; p__Actinobacteria; c__Coriobacteriia; o__Coriobacteriales; f__Coriobacteriaceae; g__Collinsella; s__aerofaciens
199034	37.7834	8.2544e-06	5.99866e-05	0.114001	0	0	0	0	0	0	0	0	29.2	k__Bacteria; p__Firmicutes; c__Clostridia; o__Clostridiales; f__Clostridiaceae; g__Clostridium; s__
304580	37.7834	8.2544e-06	5.99866e-05	0.114001	0	0	0	0	0	0	0	0	8.4	k__Bacteria; p__Firmicutes; c__Clostridia; o__Clostridiales; f__Ruminococcaceae; g__; s__
545236	37.7834	8.2544e-06	5.99866e-05	0.114001	0	0	0	0	0	0	0	0	20.8	k__Bacteria; p__Firmicutes; c__Clostridia; o__Clostridiales; f__Lachnospiraceae; g__; s__
187389	37.7834	8.2544e-06	5.99866e-05	0.114001	0	0	0	0	0	0	0	0	22	k__Bacteria; p__Firmicutes; c__Clostridia; o__Clostridiales; f__Ruminococcaceae; g__; s__
291571	37.7834	8.2544e-06	5.99866e-05	0.114001	0	0	0	0	0	0	0	0	14.8	k__Bacteria; p__Firmicutes; c__Clostridia; o__Clostridiales; f__Ruminococcaceae; g__Oscillospira; s__
1106683	37.7834	8.2544e-06	5.99866e-05	0.114001	0	0	0	0	0	0	0	0	24.8	k__Bacteria; p__Firmicutes; c__Clostridia; o__Clostridiales; f__; g__; s__
509383	37.7834	8.2544e-06	5.99866e-05	0.114001	0	0	0	0	0	0	0	0	12.4	k__Bacteria; p__Firmicutes; c__Clostridia; o__Clostridiales; f__Lachnospiraceae; g__; s__
198198	37.7834	8.2544e-06	5.99866e-05	0.114001	0	0	0	0	0	0	0	0	18.8	k__Bacteria; p__Firmicutes; c__Clostridia; o__Clostridiales; f__Ruminococcaceae; g__; s__
238205	37.7834	8.2544e-06	5.99866e-05	0.114001	0	0	0	0	0	0	0	0	77.2	k__Bacteria; p__Firmicutes; c__Clostridia; o__Clostridiales; f__Clostridiaceae; g__Clostridium; s__butyricum
195646	37.7834	8.2544e-06	5.99866e-05	0.114001	0	0	0	0	0	0	0	0	18.8	k__Bacteria; p__Firmicutes; c__Clostridia; o__Clostridiales; f__Lachnospiraceae; g__; s__
328429	37.7834	8.2544e-06	5.99866e-05	0.114001	0	0	0	0	0	0	0	0	19.6	k__Bacteria; p__Firmicutes; c__Clostridia; o__Clostridiales; f__Ruminococcaceae; g__; s__
190572	37.7834	8.2544e-06	5.99866e-05	0.114001	0	0	0	0	0	0	0	0	46	k__Bacteria; p__Firmicutes; c__Clostridia; o__Clostridiales; f__Ruminococcaceae; g__Faecalibacterium; s__prausnitzii
334096	37.7834	8.2544e-06	5.99866e-05	0.114001	0	0	0	0	0	0	0	0	4.4	k__Bacteria; p__Firmicutes; c__Clostridia; o__Clostridiales; f__Ruminococcaceae; g__; s__
589313	37.7834	8.2544e-06	5.99866e-05	0.114001	0	0	0	0	0	0	0	0	30	k__Bacteria; p__Firmicutes; c__Clostridia; o__Clostridiales; f__Lachnospiraceae; g__Blautia; s__producta
175280	37.7834	8.2544e-06	5.99866e-05	0.114001	0	0	0	0	0	0	0	0	12.4	k__Bacteria; p__Firmicutes; c__Clostridia; o__Clostridiales; f__Lachnospiraceae; g__; s__
360158	37.7834	8.2544e-06	5.99866e-05	0.114001	0	0	0	0	0	0	0	0	10	k__Bacteria; p__Firmicutes; c__Clostridia; o__Clostridiales; f__; g__; s__
174952	37.7834	8.2544e-06	5.99866e-05	0.114001	0	0	0	0	0	0	0	0	77.6	k__Bacteria; p__Firmicutes; c__Clostridia; o__Clostridiales; f__Lachnospiraceae; g__[Ruminococcus]; s__gnavus
191978	37.7834	8.2544e-06	5.99866e-05	0.114001	0	0	0	0	0	0	0	0	8.4	k__Bacteria; p__Firmicutes; c__Clostridia; o__Clostridiales; f__Lachnospiraceae; g__Blautia; s__
195275	37.7834	8.2544e-06	5.99866e-05	0.114001	0	0	0	0	0	0	0	0	38.8	k__Bacteria; p__Firmicutes; c__Clostridia; o__Clostridiales; f__Lachnospiraceae; g__Blautia; s__
182577	37.7834	8.2544e-06	5.99866e-05	0.114001	0	0	0	0	0	0	0	0	10	k__Bacteria; p__Firmicutes; c__Clostridia; o__Clostridiales; f__Ruminococcaceae; g__; s__
270162	37.7834	8.2544e-06	5.99866e-05	0.114001	0	0	0	0	0	0	0	0	25.2	k__Bacteria; p__Firmicutes; c__Clostridia; o__Clostridiales; f__Veillonellaceae; g__Phascolarctobacterium; s__
369379	37.7834	8.2544e-06	5.99866e-05	0.114001	0	0	0	0	0	0	0	0	6.4	k__Bacteria; p__Firmicutes; c__Clostridia; o__Clostridiales; f__; g__; s__
3609545	37.7834	8.2544e-06	5.99866e-05	0.114001	0	0	0	0	0	0	0	0	13.6	k__Bacteria; p__Firmicutes; c__Clostridia; o__Clostridiales; f__; g__; s__
192066	37.7834	8.2544e-06	5.99866e-05	0.114001	0	0	0	0	0	0	0	0	7.2	k__Bacteria; p__Firmicutes; c__Clostridia; o__Clostridiales; f__Lachnospiraceae; g__Coprococcus; s__
179729	37.7834	8.2544e-06	5.99866e-05	0.114001	0	0	0	0	0	0	0	0	5.6	k__Bacteria; p__Firmicutes; c__Clostridia; o__Clostridiales; f__Lachnospiraceae; g__Blautia; s__
197761	37.7834	8.2544e-06	5.99866e-05	0.114001	0	0	0	0	0	0	0	0	14	k__Bacteria; p__Firmicutes; c__Clostridia; o__Clostridiales; f__Ruminococcaceae; g__; s__
340219	37.7834	8.2544e-06	5.99866e-05	0.114001	0	0	0	0	0	0	0	0	74.8	k__Bacteria; p__Firmicutes; c__Clostridia; o__Clostridiales; f__Ruminococcaceae; g__Faecalibacterium; s__prausnitzii
364274	37.7834	8.2544e-06	5.99866e-05	0.114001	0	0	0	0	0	0	0	0	21.2	k__Bacteria; p__Firmicutes; c__Clostridia; o__Clostridiales; f__Lachnospiraceae; g__Blautia; s__
193710	37.7834	8.2544e-06	5.99866e-05	0.114001	0	0	0	0	0	0	0	0	8.4	k__Bacteria; p__Firmicutes; c__Erysipelotrichi; o__Erysipelotrichales; f__Erysipelotrichaceae; g__[Eubacterium]; s__biforme
268125	37.7834	8.2544e-06	5.99866e-05	0.114001	0	0	0	0	0	0	0	0	54.4	k__Bacteria; p__Firmicutes; c__Clostridia; o__Clostridiales; f__Lachnospiraceae; g__[Ruminococcus]; s__gnavus
106786	37.7834	8.2544e-06	5.99866e-05	0.114001	0	0	0	0	0	0	0	0	12.4	k__Bacteria; p__Firmicutes; c__Clostridia; o__Clostridiales; f__Ruminococcaceae; g__Oscillospira; s__
231752	37.7834	8.2544e-06	5.99866e-05	0.114001	0	0	0	0	0	0	0	0	1179.2	k__Bacteria; p__Firmicutes; c__Clostridia; o__Clostridiales; f__; g__; s__
399637	37.7834	8.2544e-06	5.99866e-05	0.114001	0	0	0	0	0	0	0	0	66.4	k__Bacteria; p__Firmicutes; c__Clostridia; o__Clostridiales; f__; g__; s__
178882	37.7834	8.2544e-06	5.99866e-05	0.114001	0	0	0	0	0	0	0	0	7.2	k__Bacteria; p__Firmicutes; c__Clostridia; o__Clostridiales; f__Lachnospiraceae; g__Coprococcus; s__
358104	37.7834	8.2544e-06	5.99866e-05	0.114001	0	0	0	0	0	0	0	0	8.4	k__Bacteria; p__Firmicutes; c__Clostridia; o__Clostridiales; f__Lachnospiraceae; g__; s__
1105928	37.7834	8.2544e-06	5.99866e-05	0.114001	0	0	0	0	0	0	0	0	12.4	k__Bacteria; p__Firmicutes; c__Clostridia; o__Clostridiales; f__Clostridiaceae; g__Clostridium; s__
367889	37.7834	8.2544e-06	5.99866e-05	0.114001	0	0	0	0	0	0	0	0	40.4	k__Bacteria; p__Firmicutes; c__Clostridia; o__Clostridiales; f__Lachnospiraceae; g__Coprococcus; s__
4281639	37.7834	8.2544e-06	5.99866e-05	0.114001	0	0	0	0	0	0	0	0	16	k__Bacteria; p__Firmicutes; c__Clostridia; o__Clostridiales; f__Lachnospiraceae; g__; s__
328659	37.7834	8.2544e-06	5.99866e-05	0.114001	0	0	0	0	0	0	0	0	17.2	k__Bacteria; p__Firmicutes; c__Clostridia; o__Clostridiales; f__Ruminococcaceae; g__; s__
199448	37.7834	8.2544e-06	5.99866e-05	0.114001	0	0	0	0	0	0	0	0	59.2	k__Bacteria; p__Firmicutes; c__Clostridia; o__Clostridiales; f__Ruminococcaceae; g__; s__
4333509	37.7834	8.2544e-06	5.99866e-05	0.114001	0	0	0	0	0	0	0	0	18.8	k__Bacteria; p__Firmicutes; c__Clostridia; o__Clostridiales; f__Lachnospiraceae; g__Roseburia; s__faecis
351927	37.7834	8.2544e-06	5.99866e-05	0.114001	0	0	0	0	0	0	0	0	18	k__Bacteria; p__Firmicutes; c__Clostridia; o__Clostridiales; f__Ruminococcaceae; g__; s__
176924	37.7834	8.2544e-06	5.99866e-05	0.114001	0	0	0	0	0	0	0	0	25.2	k__Bacteria; p__Firmicutes; c__Clostridia; o__Clostridiales; f__Lachnospiraceae; g__; s__
528157	37.7834	8.2544e-06	5.99866e-05	0.114001	0	0	0	0	0	0	0	0	38.4	k__Bacteria; p__Firmicutes; c__Clostridia; o__Clostridiales; f__Lachnospiraceae; g__Coprococcus; s__
293342	37.7834	8.2544e-06	5.99866e-05	0.114001	0	0	0	0	0	0	0	0	14	k__Bacteria; p__Firmicutes; c__Clostridia; o__Clostridiales; f__Lachnospiraceae; g__; s__
182915	37.7834	8.2544e-06	5.99866e-05	0.114001	0	0	0	0	0	0	0	0	43.2	k__Bacteria; p__Firmicutes; c__Clostridia; o__Clostridiales; f__Ruminococcaceae; g__; s__
298812	37.7834	8.2544e-06	5.99866e-05	0.114001	0	0	0	0	0	0	0	0	55.2	k__Bacteria; p__Firmicutes; c__Clostridia; o__Clostridiales; f__Ruminococcaceae; g__; s__
2456812	37.7834	8.2544e-06	5.99866e-05	0.114001	0	0	0	0	0	0	0	0	16.8	k__Bacteria; p__Bacteroidetes; c__Bacteroidia; o__Bacteroidales; f__Prevotellaceae; g__Prevotella; s__
182264	37.7834	8.2544e-06	5.99866e-05	0.114001	0	0	0	0	0	0	0	0	9.2	k__Bacteria; p__Firmicutes; c__Clostridia; o__Clostridiales; f__; g__; s__
365385	37.7834	8.2544e-06	5.99866e-05	0.114001	0	0	0	0	0	0	0	0	20	k__Bacteria; p__Actinobacteria; c__Actinobacteria; o__Bifidobacteriales; f__Bifidobacteriaceae; g__Bifidobacterium; s__bifidum
299820	37.7834	8.2544e-06	5.99866e-05	0.114001	0	0	0	0	0	0	0	0	17.2	k__Bacteria; p__Firmicutes; c__Clostridia; o__Clostridiales; f__Ruminococcaceae; g__Oscillospira; s__
332241	37.7834	8.2544e-06	5.99866e-05	0.114001	0	0	0	0	0	0	0	0	19.6	k__Bacteria; p__Firmicutes; c__Clostridia; o__Clostridiales; f__Ruminococcaceae; g__; s__
817013	37.7721	8.29423e-06	5.99866e-05	0.114552	0	0	54.8	0	0	0	0	0	0	k__Bacteria; p__Actinobacteria; c__Actinobacteria; o__Actinomycetales; f__Thermomonosporaceae; g__Actinomadura; s__vinacea
113170	37.7721	8.29423e-06	5.99866e-05	0.114552	0	0	102.4	0	0	0	0	0	0	k__Bacteria; p__Chloroflexi; c__TK10; o__B07_WMSP1; f__; g__; s__
936318	37.7721	8.29423e-06	5.99866e-05	0.114552	0	0	481.6	0	0	0	0	0	0	k__Bacteria; p__Actinobacteria; c__Thermoleophilia; o__Gaiellales; f__Gaiellaceae; g__; s__
946860	37.7721	8.29423e-06	5.99866e-05	0.114552	0	0	2650	0	0	0	0	0	0	k__Bacteria; p__Actinobacteria; c__Thermoleophilia; o__Solirubrobacterales; f__; g__; s__
226502	37.7721	8.29423e-06	5.99866e-05	0.114552	0	0	113.2	0	0	0	0	0	0	k__Bacteria; p__Proteobacteria; c__Betaproteobacteria; o__; f__; g__; s__
905498	37.7721	8.29423e-06	5.99866e-05	0.114552	0	0	384.4	0	0	0	0	0	0	k__Bacteria; p__Acidobacteria; c__iii1-8; o__DS-18; f__; g__; s__
755123	37.7721	8.29423e-06	5.99866e-05	0.114552	0	0	278.8	0	0	0	0	0	0	k__Bacteria; p__Actinobacteria; c__Thermoleophilia; o__Gaiellales; f__Gaiellaceae; g__; s__
4351681	37.7721	8.29423e-06	5.99866e-05	0.114552	0	0	245.6	0	0	0	0	0	0	k__Bacteria; p__Actinobacteria; c__MB-A2-108; o__0319-7L14; f__; g__; s__
1079481	37.7721	8.29423e-06	5.99866e-05	0.114552	0	0	18.8	0	0	0	0	0	0	k__Bacteria; p__Actinobacteria; c__Actinobacteria; o__Actinomycetales; f__Pseudonocardiaceae; g__Pseudonocardia; s__
239952	37.7721	8.29423e-06	5.99866e-05	0.114552	0	0	147.2	0	0	0	0	0	0	k__Bacteria; p__Actinobacteria; c__Thermoleophilia; o__Gaiellales; f__Gaiellaceae; g__; s__
4461164	37.7721	8.29423e-06	5.99866e-05	0.114552	0	0	34	0	0	0	0	0	0	k__Bacteria; p__Actinobacteria; c__MB-A2-108; o__0319-7L14; f__; g__; s__
868209	37.7721	8.29423e-06	5.99866e-05	0.114552	0	0	90.4	0	0	0	0	0	0	k__Bacteria; p__Actinobacteria; c__Acidimicrobiia; o__Acidimicrobiales; f__; g__; s__
256507	37.7721	8.29423e-06	5.99866e-05	0.114552	0	0	112.4	0	0	0	0	0	0	k__Bacteria; p__Actinobacteria; c__Actinobacteria; o__Actinomycetales; f__Thermomonosporaceae; g__Actinomadura; s__vinacea
647619	37.7721	8.29423e-06	5.99866e-05	0.114552	0	0	355.6	0	0	0	0	0	0	k__Archaea; p__Crenarchaeota; c__Thaumarchaeota; o__Nitrososphaerales; f__Nitrososphaeraceae; g__Candidatus Nitrososphaera; s__gargensis
584642	37.7721	8.29423e-06	5.99866e-05	0.114552	0	0	7056.8	0	0	0	0	0	0	k__Bacteria; p__Actinobacteria; c__Thermoleophilia; o__Gaiellales; f__Gaiellaceae; g__; s__
819681	37.7721	8.29423e-06	5.99866e-05	0.114552	0	0	1092.8	0	0	0	0	0	0	k__Bacteria; p__Actinobacteria; c__Thermoleophilia; o__Gaiellales; f__Gaiellaceae; g__; s__
565862	37.7721	8.29423e-06	5.99866e-05	0.114552	0	0	26.4	0	0	0	0	0	0	k__Bacteria; p__Actinobacteria; c__Thermoleophilia; o__Gaiellales; f__Gaiellaceae; g__; s__
388951	37.7721	8.29423e-06	5.99866e-05	0.114552	0	0	23.2	0	0	0	0	0	0	k__Bacteria; p__Proteobacteria; c__Gammaproteobacteria; o__Pseudomonadales; f__Moraxellaceae; g__Acinetobacter; s__
237139	37.7721	8.29423e-06	5.99866e-05	0.114552	0	0	273.2	0	0	0	0	0	0	k__Bacteria; p__Actinobacteria; c__Thermoleophilia; o__Gaiellales; f__Gaiellaceae; g__; s__
795165	37.7721	8.29423e-06	5.99866e-05	0.114552	0	0	386.8	0	0	0	0	0	0	k__Bacteria; p__Chloroflexi; c__TK10; o__AKYG885; f__5B-12; g__; s__
814176	37.7721	8.29423e-06	5.99866e-05	0.114552	0	0	494	0	0	0	0	0	0	k__Bacteria; p__Proteobacteria; c__Betaproteobacteria; o__Burkholderiales; f__Burkholderiaceae; g__Burkholderia; s__
4444121	37.7721	8.29423e-06	5.99866e-05	0.114552	0	0	145.6	0	0	0	0	0	0	k__Bacteria; p__Actinobacteria; c__Thermoleophilia; o__Gaiellales; f__Gaiellaceae; g__; s__
249290	37.7721	8.29423e-06	5.99866e-05	0.114552	0	0	78	0	0	0	0	0	0	k__Bacteria; p__Actinobacteria; c__Thermoleophilia; o__Gaiellales; f__Gaiellaceae; g__; s__
240881	37.7721	8.29423e-06	5.99866e-05	0.114552	0	0	52	0	0	0	0	0	0	k__Bacteria; p__Actinobacteria; c__Thermoleophilia; o__Gaiellales; f__Gaiellaceae; g__; s__
216189	37.7721	8.29423e-06	5.99866e-05	0.114552	0	0	862	0	0	0	0	0	0	k__Bacteria; p__Actinobacteria; c__Thermoleophilia; o__Gaiellales; f__Gaiellaceae; g__; s__
132770	37.7721	8.29423e-06	5.99866e-05	0.114552	0	0	50.8	0	0	0	0	0	0	k__Bacteria; p__Actinobacteria; c__Thermoleophilia; o__Gaiellales; f__Gaiellaceae; g__; s__
250268	37.7721	8.29423e-06	5.99866e-05	0.114552	0	0	69.6	0	0	0	0	0	0	k__Bacteria; p__Actinobacteria; c__Thermoleophilia; o__Gaiellales; f__Gaiellaceae; g__; s__
649178	37.7721	8.29423e-06	5.99866e-05	0.114552	0	0	340.4	0	0	0	0	0	0	k__Bacteria; p__Actinobacteria; c__Actinobacteria; o__Actinomycetales; f__Actinosynnemataceae; g__Actinokineospora; s__diospyrosa
651077	37.7721	8.29423e-06	5.99866e-05	0.114552	0	0	218.8	0	0	0	0	0	0	k__Bacteria; p__Actinobacteria; c__Thermoleophilia; o__Gaiellales; f__Gaiellaceae; g__; s__
4344786	37.7721	8.29423e-06	5.99866e-05	0.114552	0	0	10	0	0	0	0	0	0	k__Bacteria; p__Actinobacteria; c__Thermoleophilia; o__Gaiellales; f__Gaiellaceae; g__; s__
1786129	37.7721	8.29423e-06	5.99866e-05	0.114552	0	0	210	0	0	0	0	0	0	k__Bacteria; p__Actinobacteria; c__Thermoleophilia; o__Solirubrobacterales; f__; g__; s__
2536173	37.7721	8.29423e-06	5.99866e-05	0.114552	0	0	128.4	0	0	0	0	0	0	k__Bacteria; p__GAL15; c__; o__; f__; g__; s__
238280	37.7721	8.29423e-06	5.99866e-05	0.114552	0	0	1023.6	0	0	0	0	0	0	k__Bacteria; p__Actinobacteria; c__Thermoleophilia; o__Solirubrobacterales; f__; g__; s__
241274	37.7721	8.29423e-06	5.99866e-05	0.114552	0	0	508	0	0	0	0	0	0	k__Bacteria; p__Gemmatimonadetes; c__Gemm-1; o__; f__; g__; s__
4369634	37.7721	8.29423e-06	5.99866e-05	0.114552	0	0	142.4	0	0	0	0	0	0	k__Bacteria; p__Actinobacteria; c__Actinobacteria; o__Actinomycetales; f__Thermomonosporaceae; g__Actinomadura; s__vinacea
920852	37.7721	8.29423e-06	5.99866e-05	0.114552	0	0	145.6	0	0	0	0	0	0	k__Bacteria; p__Actinobacteria; c__Actinobacteria; o__Actinomycetales; f__Streptomycetaceae; g__Streptomyces; s__mirabilis
4396926	37.7721	8.29423e-06	5.99866e-05	0.114552	0	0	39.2	0	0	0	0	0	0	k__Bacteria; p__Nitrospirae; c__Nitrospira; o__Nitrospirales; f__0319-6A21; g__; s__
337735	37.7721	8.29423e-06	5.99866e-05	0.114552	0	0	0	0	0	0	0	0	17.6	k__Bacteria; p__Firmicutes; c__Clostridia; o__Clostridiales; f__Lachnospiraceae; g__Dorea; s__
183855	37.7721	8.29423e-06	5.99866e-05	0.114552	0	0	0	0	0	0	0	0	36	k__Bacteria; p__Firmicutes; c__Clostridia; o__Clostridiales; f__Lachnospiraceae; g__Dorea; s__
351734	37.7721	8.29423e-06	5.99866e-05	0.114552	0	0	0	0	0	0	0	0	54	k__Bacteria; p__Firmicutes; c__Clostridia; o__Clostridiales; f__Lachnospiraceae; g__[Ruminococcus]; s__gnavus
298394	37.7721	8.29423e-06	5.99866e-05	0.114552	0	0	0	0	0	0	0	0	273.6	k__Bacteria; p__Bacteroidetes; c__Bacteroidia; o__Bacteroidales; f__Prevotellaceae; g__Prevotella; s__copri
582184	37.7721	8.29423e-06	5.99866e-05	0.114552	0	0	0	0	0	0	0	0	24.8	k__Bacteria; p__Firmicutes; c__Clostridia; o__Clostridiales; f__Lachnospiraceae; g__Butyrivibrio; s__
176060	37.7721	8.29423e-06	5.99866e-05	0.114552	0	0	0	0	0	0	0	0	251.6	k__Bacteria; p__Firmicutes; c__Clostridia; o__Clostridiales; f__Ruminococcaceae; g__; s__
345717	37.7721	8.29423e-06	5.99866e-05	0.114552	0	0	0	0	0	0	0	0	673.2	k__Bacteria; p__Firmicutes; c__Clostridia; o__Clostridiales; f__Ruminococcaceae; g__Oscillospira; s__
281015	37.7721	8.29423e-06	5.99866e-05	0.114552	0	0	0	0	0	0	0	0	211.2	k__Bacteria; p__Proteobacteria; c__Gammaproteobacteria; o__Enterobacteriales; f__Enterobacteriaceae; g__; s__
199301	37.7721	8.29423e-06	5.99866e-05	0.114552	0	0	0	0	0	0	0	0	149.6	k__Bacteria; p__Firmicutes; c__Clostridia; o__Clostridiales; f__Lachnospiraceae; g__; s__
192424	37.7721	8.29423e-06	5.99866e-05	0.114552	0	0	0	0	0	0	0	0	34.4	k__Bacteria; p__Firmicutes; c__Clostridia; o__Clostridiales; f__Lachnospiraceae; g__Blautia; s__
826541	37.7721	8.29423e-06	5.99866e-05	0.114552	0	0	0	0	0	0	0	0	211.2	k__Bacteria; p__Firmicutes; c__Clostridia; o__Clostridiales; f__; g__; s__
321106	37.7721	8.29423e-06	5.99866e-05	0.114552	0	0	0	0	0	0	0	0	15.2	k__Bacteria; p__Firmicutes; c__Clostridia; o__Clostridiales; f__Lachnospiraceae; g__; s__
363389	37.7721	8.29423e-06	5.99866e-05	0.114552	0	0	0	0	0	0	0	0	93364.8	k__Bacteria; p__Firmicutes; c__Clostridia; o__Clostridiales; f__Clostridiaceae; g__Clostridium; s__
370357	37.7721	8.29423e-06	5.99866e-05	0.114552	0	0	0	0	0	0	0	0	454.4	k__Bacteria; p__Firmicutes; c__Clostridia; o__Clostridiales; f__; g__; s__
530629	37.7721	8.29423e-06	5.99866e-05	0.114552	0	0	0	0	0	0	0	0	21.2	k__Bacteria; p__Firmicutes; c__Clostridia; o__Clostridiales; f__Lachnospiraceae; g__; s__
183224	37.7721	8.29423e-06	5.99866e-05	0.114552	0	0	0	0	0	0	0	0	43.6	k__Bacteria; p__Firmicutes; c__Clostridia; o__Clostridiales; f__; g__; s__
181160	37.7721	8.29423e-06	5.99866e-05	0.114552	0	0	0	0	0	0	0	0	85.6	k__Bacteria; p__Firmicutes; c__Clostridia; o__Clostridiales; f__Clostridiaceae; g__Clostridium; s__
609295	37.7721	8.29423e-06	5.99866e-05	0.114552	0	0	0	0	0	0	0	0	133.6	k__Bacteria; p__Firmicutes; c__Clostridia; o__Clostridiales; f__Ruminococcaceae; g__; s__
334340	37.7721	8.29423e-06	5.99866e-05	0.114552	0	0	0	0	0	0	0	0	1480.4	k__Bacteria; p__Firmicutes; c__Clostridia; o__Clostridiales; f__Ruminococcaceae; g__; s__
336614	37.7721	8.29423e-06	5.99866e-05	0.114552	0	0	0	0	0	0	0	0	42.4	k__Bacteria; p__Firmicutes; c__Clostridia; o__Clostridiales; f__Lachnospiraceae; g__; s__
348377	37.7721	8.29423e-06	5.99866e-05	0.114552	0	0	0	0	0	0	0	0	6.8	k__Bacteria; p__Firmicutes; c__Clostridia; o__Clostridiales; f__; g__; s__
342873	37.7721	8.29423e-06	5.99866e-05	0.114552	0	0	0	0	0	0	0	0	406.8	k__Bacteria; p__Bacteroidetes; c__Bacteroidia; o__Bacteroidales; f__Porphyromonadaceae; g__Parabacteroides; s__
354461	37.7721	8.29423e-06	5.99866e-05	0.114552	0	0	0	0	0	0	0	0	1194.8	k__Bacteria; p__Firmicutes; c__Clostridia; o__Clostridiales; f__Ruminococcaceae; g__; s__
180572	37.7721	8.29423e-06	5.99866e-05	0.114552	0	0	0	0	0	0	0	0	1344.8	k__Bacteria; p__Firmicutes; c__Clostridia; o__Clostridiales; f__Ruminococcaceae; g__Faecalibacterium; s__prausnitzii
348748	37.7721	8.29423e-06	5.99866e-05	0.114552	0	0	0	0	0	0	0	0	25.6	k__Bacteria; p__Firmicutes; c__Clostridia; o__Clostridiales; f__Lachnospiraceae; g__; s__
292255	37.7721	8.29423e-06	5.99866e-05	0.114552	0	0	0	0	0	0	0	0	16.4	k__Bacteria; p__Firmicutes; c__Clostridia; o__Clostridiales; f__; g__; s__
177100	37.7721	8.29423e-06	5.99866e-05	0.114552	0	0	0	0	0	0	0	0	19.2	k__Bacteria; p__Firmicutes; c__Clostridia; o__Clostridiales; f__Ruminococcaceae; g__; s__
315463	37.7721	8.29423e-06	5.99866e-05	0.114552	0	0	0	0	0	0	0	0	38.8	k__Bacteria; p__Firmicutes; c__Clostridia; o__Clostridiales; f__Ruminococcaceae; g__; s__
364926	37.7721	8.29423e-06	5.99866e-05	0.114552	0	0	0	0	0	0	0	0	974.4	k__Bacteria; p__Bacteroidetes; c__Bacteroidia; o__Bacteroidales; f__Bacteroidaceae; g__Bacteroides; s__
592170	37.7721	8.29423e-06	5.99866e-05	0.114552	0	0	0	0	0	0	0	0	74	k__Bacteria; p__Firmicutes; c__Clostridia; o__Clostridiales; f__Lachnospiraceae; g__; s__
191148	37.7721	8.29423e-06	5.99866e-05	0.114552	0	0	0	0	0	0	0	0	94.8	k__Bacteria; p__Firmicutes; c__Clostridia; o__Clostridiales; f__Ruminococcaceae; g__; s__
198151	37.7721	8.29423e-06	5.99866e-05	0.114552	0	0	0	0	0	0	0	0	3177.6	k__Bacteria; p__Firmicutes; c__Clostridia; o__Clostridiales; f__Ruminococcaceae; g__; s__
517583	37.7721	8.29423e-06	5.99866e-05	0.114552	0	0	0	0	0	0	0	0	16.8	k__Bacteria; p__Firmicutes; c__Clostridia; o__Clostridiales; f__Lachnospiraceae; g__; s__
528362	37.7721	8.29423e-06	5.99866e-05	0.114552	0	0	0	0	0	0	0	0	40.4	k__Bacteria; p__Firmicutes; c__Clostridia; o__Clostridiales; f__Lachnospiraceae; g__Roseburia; s__
338926	37.7721	8.29423e-06	5.99866e-05	0.114552	0	0	0	0	0	0	0	0	45.6	k__Bacteria; p__Firmicutes; c__Clostridia; o__Clostridiales; f__Lachnospiraceae; g__Dorea; s__
583134	37.7721	8.29423e-06	5.99866e-05	0.114552	0	0	0	0	0	0	0	0	347.2	k__Bacteria; p__Firmicutes; c__Clostridia; o__Clostridiales; f__Ruminococcaceae; g__; s__
365634	37.7721	8.29423e-06	5.99866e-05	0.114552	0	0	0	0	0	0	0	0	283.2	k__Bacteria; p__Firmicutes; c__Clostridia; o__Clostridiales; f__Lachnospiraceae; g__Roseburia; s__
201772	37.7721	8.29423e-06	5.99866e-05	0.114552	0	0	0	0	0	0	0	0	66.4	k__Bacteria; p__Firmicutes; c__Clostridia; o__Clostridiales; f__; g__; s__
526982	37.7721	8.29423e-06	5.99866e-05	0.114552	0	0	0	0	0	0	0	0	9.6	k__Bacteria; p__Firmicutes; c__Clostridia; o__Clostridiales; f__Lachnospiraceae; g__Dorea; s__
2075910	37.7721	8.29423e-06	5.99866e-05	0.114552	0	0	0	0	0	0	0	0	342.4	k__Bacteria; p__Bacteroidetes; c__Bacteroidia; o__Bacteroidales; f__Prevotellaceae; g__Prevotella; s__copri
345899	37.7721	8.29423e-06	5.99866e-05	0.114552	0	0	0	0	0	0	0	0	176.4	k__Bacteria; p__Bacteroidetes; c__Bacteroidia; o__Bacteroidales; f__Prevotellaceae; g__Prevotella; s__copri
316289	37.7721	8.29423e-06	5.99866e-05	0.114552	0	0	0	0	0	0	0	0	4702.8	k__Bacteria; p__Bacteroidetes; c__Bacteroidia; o__Bacteroidales; f__Prevotellaceae; g__Prevotella; s__
369635	37.7721	8.29423e-06	5.99866e-05	0.114552	0	0	0	0	0	0	0	0	49.2	k__Bacteria; p__Firmicutes; c__Erysipelotrichi; o__Erysipelotrichales; f__Erysipelotrichaceae; g__; s__
4308835	37.7721	8.29423e-06	5.99866e-05	0.114552	0	0	0	0	0	0	0	0	24.8	k__Bacteria; p__Firmicutes; c__Clostridia; o__Clostridiales; f__Ruminococcaceae; g__; s__
296340	37.7721	8.29423e-06	5.99866e-05	0.114552	0	0	0	0	0	0	0	0	245.6	k__Bacteria; p__Bacteroidetes; c__Bacteroidia; o__Bacteroidales; f__S24-7; g__; s__
354254	37.7721	8.29423e-06	5.99866e-05	0.114552	0	0	0	0	0	0	0	0	719.2	k__Bacteria; p__Firmicutes; c__Clostridia; o__Clostridiales; f__Lachnospiraceae; g__Coprococcus; s__
304563	37.7721	8.29423e-06	5.99866e-05	0.114552	0	0	0	0	0	0	0	0	341.6	k__Bacteria; p__Firmicutes; c__Erysipelotrichi; o__Erysipelotrichales; f__Erysipelotrichaceae; g__Catenibacterium; s__
191683	37.7721	8.29423e-06	5.99866e-05	0.114552	0	0	0	0	0	0	0	0	60	k__Bacteria; p__Firmicutes; c__Clostridia; o__Clostridiales; f__Lachnospiraceae; g__[Ruminococcus]; s__gnavus
191442	37.7721	8.29423e-06	5.99866e-05	0.114552	0	0	0	0	0	0	0	0	86.8	k__Bacteria; p__Firmicutes; c__Clostridia; o__Clostridiales; f__Ruminococcaceae; g__; s__
583958	37.7721	8.29423e-06	5.99866e-05	0.114552	0	0	0	0	0	0	0	0	214.8	k__Bacteria; p__Firmicutes; c__Clostridia; o__Clostridiales; f__; g__; s__
333166	37.7721	8.29423e-06	5.99866e-05	0.114552	0	0	0	0	0	0	0	0	3008.8	k__Bacteria; p__Firmicutes; c__Clostridia; o__Clostridiales; f__; g__; s__
302538	37.7721	8.29423e-06	5.99866e-05	0.114552	0	0	0	0	0	0	0	0	12213.6	k__Bacteria; p__Bacteroidetes; c__Bacteroidia; o__Bacteroidales; f__Prevotellaceae; g__Prevotella; s__stercorea
173565	37.7721	8.29423e-06	5.99866e-05	0.114552	0	0	0	0	0	0	0	0	404	k__Bacteria; p__Bacteroidetes; c__Bacteroidia; o__Bacteroidales; f__Prevotellaceae; g__Prevotella; s__copri
703731	37.7721	8.29423e-06	5.99866e-05	0.114552	0	0	0	0	0	0	0	0	18.4	k__Bacteria; p__Firmicutes; c__Clostridia; o__Clostridiales; f__Lachnospiraceae; g__; s__
105287	37.7721	8.29423e-06	5.99866e-05	0.114552	0	0	0	0	0	0	0	0	63.2	k__Bacteria; p__Firmicutes; c__Clostridia; o__Clostridiales; f__Ruminococcaceae; g__; s__
199491	37.7721	8.29423e-06	5.99866e-05	0.114552	0	0	0	0	0	0	0	0	3361.2	k__Bacteria; p__Firmicutes; c__Clostridia; o__Clostridiales; f__Lachnospiraceae; g__Coprococcus; s__
524117	37.7721	8.29423e-06	5.99866e-05	0.114552	0	0	0	0	0	0	0	0	62545.6	k__Bacteria; p__Proteobacteria; c__Gammaproteobacteria; o__Aeromonadales; f__Succinivibrionaceae; g__Succinivibrio; s__
519680	37.7721	8.29423e-06	5.99866e-05	0.114552	0	0	0	0	0	0	0	0	157.6	k__Bacteria; p__Firmicutes; c__Clostridia; o__Clostridiales; f__Lachnospiraceae; g__; s__
196787	37.7721	8.29423e-06	5.99866e-05	0.114552	0	0	0	0	0	0	0	0	687.2	k__Bacteria; p__Firmicutes; c__Clostridia; o__Clostridiales; f__Ruminococcaceae; g__; s__
186921	37.7721	8.29423e-06	5.99866e-05	0.114552	0	0	0	0	0	0	0	0	13.2	k__Bacteria; p__Firmicutes; c__Clostridia; o__Clostridiales; f__Lachnospiraceae; g__Coprococcus; s__
196435	37.7721	8.29423e-06	5.99866e-05	0.114552	0	0	0	0	0	0	0	0	896.8	k__Bacteria; p__Firmicutes; c__Clostridia; o__Clostridiales; f__Ruminococcaceae; g__; s__
591285	37.7721	8.29423e-06	5.99866e-05	0.114552	0	0	0	0	0	0	0	0	17884.8	k__Bacteria; p__Actinobacteria; c__Actinobacteria; o__Bifidobacteriales; f__Bifidobacteriaceae; g__Bifidobacterium; s__longum
177878	37.7721	8.29423e-06	5.99866e-05	0.114552	0	0	0	0	0	0	0	0	193.6	k__Bacteria; p__Firmicutes; c__Clostridia; o__Clostridiales; f__Ruminococcaceae; g__Faecalibacterium; s__prausnitzii
585227	37.7721	8.29423e-06	5.99866e-05	0.114552	0	0	0	0	0	0	0	0	13.6	k__Bacteria; p__Firmicutes; c__Clostridia; o__Clostridiales; f__Ruminococcaceae; g__Oscillospira; s__
180771	37.7721	8.29423e-06	5.99866e-05	0.114552	0	0	0	0	0	0	0	0	355.2	k__Bacteria; p__Firmicutes; c__Clostridia; o__Clostridiales; f__Ruminococcaceae; g__; s__
182600	37.7721	8.29423e-06	5.99866e-05	0.114552	0	0	0	0	0	0	0	0	190.8	k__Bacteria; p__Firmicutes; c__Clostridia; o__Clostridiales; f__Ruminococcaceae; g__Oscillospira; s__
327401	37.7721	8.29423e-06	5.99866e-05	0.114552	0	0	0	0	0	0	0	0	40	k__Bacteria; p__Firmicutes; c__Clostridia; o__Clostridiales; f__Lachnospiraceae; g__; s__
198128	37.7721	8.29423e-06	5.99866e-05	0.114552	0	0	0	0	0	0	0	0	14	k__Bacteria; p__Firmicutes; c__Clostridia; o__Clostridiales; f__Lachnospiraceae; g__Blautia; s__
843459	37.7721	8.29423e-06	5.99866e-05	0.114552	0	0	0	0	0	0	0	0	15563.2	k__Bacteria; p__Firmicutes; c__Clostridia; o__Clostridiales; f__Clostridiaceae; g__; s__
817995	37.7721	8.29423e-06	5.99866e-05	0.114552	0	0	0	0	0	0	0	0	46.4	k__Bacteria; p__Firmicutes; c__Clostridia; o__Clostridiales; f__Ruminococcaceae; g__; s__
834840	37.7721	8.29423e-06	5.99866e-05	0.114552	0	0	0	0	0	0	0	0	102.8	k__Bacteria; p__Firmicutes; c__Clostridia; o__Clostridiales; f__Lachnospiraceae; g__Dorea; s__
185734	37.7721	8.29423e-06	5.99866e-05	0.114552	0	0	0	0	0	0	0	0	78.4	k__Bacteria; p__Firmicutes; c__Clostridia; o__Clostridiales; f__Ruminococcaceae; g__Faecalibacterium; s__prausnitzii
301184	37.7721	8.29423e-06	5.99866e-05	0.114552	0	0	0	0	0	0	0	0	345.2	k__Bacteria; p__Proteobacteria; c__Gammaproteobacteria; o__Enterobacteriales; f__Enterobacteriaceae; g__; s__
340711	37.7721	8.29423e-06	5.99866e-05	0.114552	0	0	0	0	0	0	0	0	77.2	k__Bacteria; p__Firmicutes; c__Clostridia; o__Clostridiales; f__Ruminococcaceae; g__; s__
1624481	37.7721	8.29423e-06	5.99866e-05	0.114552	0	0	0	0	0	0	0	0	123.6	k__Bacteria; p__Firmicutes; c__Clostridia; o__Clostridiales; f__Lachnospiraceae; g__Roseburia; s__faecis
343258	37.7721	8.29423e-06	5.99866e-05	0.114552	0	0	0	0	0	0	0	0	843.2	k__Bacteria; p__Firmicutes; c__Clostridia; o__Clostridiales; f__; g__; s__
176450	37.7721	8.29423e-06	5.99866e-05	0.114552	0	0	0	0	0	0	0	0	32	k__Bacteria; p__Firmicutes; c__Clostridia; o__Clostridiales; f__Lachnospiraceae; g__Blautia; s__
174589	37.7721	8.29423e-06	5.99866e-05	0.114552	0	0	0	0	0	0	0	0	96.8	k__Bacteria; p__Firmicutes; c__Clostridia; o__Clostridiales; f__Lachnospiraceae; g__Blautia; s__
175184	37.7721	8.29423e-06	5.99866e-05	0.114552	0	0	0	0	0	0	0	0	393.6	k__Bacteria; p__Firmicutes; c__Clostridia; o__Clostridiales; f__Ruminococcaceae; g__; s__
510723	37.7721	8.29423e-06	5.99866e-05	0.114552	0	0	0	0	0	0	0	0	22.4	k__Bacteria; p__Firmicutes; c__Clostridia; o__Clostridiales; f__; g__; s__
814501	37.7721	8.29423e-06	5.99866e-05	0.114552	0	0	0	0	0	0	0	0	29.2	k__Bacteria; p__Firmicutes; c__Clostridia; o__Clostridiales; f__Lachnospiraceae; g__Moryella; s__
207126	37.7721	8.29423e-06	5.99866e-05	0.114552	0	0	0	0	0	0	0	0	55.2	k__Bacteria; p__Firmicutes; c__Clostridia; o__Clostridiales; f__Ruminococcaceae; g__; s__
175761	37.7721	8.29423e-06	5.99866e-05	0.114552	0	0	0	0	0	0	0	0	11.2	k__Bacteria; p__Firmicutes; c__Clostridia; o__Clostridiales; f__Ruminococcaceae; g__; s__
145572	37.7721	8.29423e-06	5.99866e-05	0.114552	0	0	0	0	0	0	0	0	415.6	k__Bacteria; p__Firmicutes; c__Clostridia; o__Clostridiales; f__; g__; s__
183163	37.7721	8.29423e-06	5.99866e-05	0.114552	0	0	0	0	0	0	0	0	86.4	k__Bacteria; p__Firmicutes; c__Clostridia; o__Clostridiales; f__Lachnospiraceae; g__; s__
180123	37.7721	8.29423e-06	5.99866e-05	0.114552	0	0	0	0	0	0	0	0	9.6	k__Bacteria; p__Firmicutes; c__Clostridia; o__Clostridiales; f__Ruminococcaceae; g__; s__
359149	37.7721	8.29423e-06	5.99866e-05	0.114552	0	0	0	0	0	0	0	0	23.2	k__Bacteria; p__Firmicutes; c__Clostridia; o__Clostridiales; f__; g__; s__
368698	37.7721	8.29423e-06	5.99866e-05	0.114552	0	0	0	0	0	0	0	0	1297.6	k__Bacteria; p__Firmicutes; c__Clostridia; o__Clostridiales; f__Lachnospiraceae; g__; s__
345362	37.7721	8.29423e-06	5.99866e-05	0.114552	0	0	0	0	0	0	0	0	81.2	k__Bacteria; p__Proteobacteria; c__Gammaproteobacteria; o__Enterobacteriales; f__Enterobacteriaceae; g__; s__
839200	37.7721	8.29423e-06	5.99866e-05	0.114552	0	0	0	0	0	0	0	0	12.4	k__Bacteria; p__Firmicutes; c__Clostridia; o__Clostridiales; f__Lachnospiraceae; g__Dorea; s__
4483037	37.7721	8.29423e-06	5.99866e-05	0.114552	0	0	0	0	0	0	0	0	14.4	k__Bacteria; p__Firmicutes; c__Clostridia; o__Clostridiales; f__Lachnospiraceae; g__; s__
1978955	37.7721	8.29423e-06	5.99866e-05	0.114552	0	0	0	0	0	0	0	0	117.2	k__Bacteria; p__Firmicutes; c__Clostridia; o__Clostridiales; f__Ruminococcaceae; g__; s__
1097208	37.7721	8.29423e-06	5.99866e-05	0.114552	0	0	0	0	0	0	0	0	88.8	k__Bacteria; p__Firmicutes; c__Bacilli; o__Bacillales; f__Staphylococcaceae; g__Staphylococcus; s__aureus
514773	37.7721	8.29423e-06	5.99866e-05	0.114552	0	0	0	0	0	0	0	0	3067.2	k__Bacteria; p__Firmicutes; c__Erysipelotrichi; o__Erysipelotrichales; f__Erysipelotrichaceae; g__[Eubacterium]; s__biforme
197418	37.7721	8.29423e-06	5.99866e-05	0.114552	0	0	0	0	0	0	0	0	17.2	k__Bacteria; p__Firmicutes; c__Clostridia; o__Clostridiales; f__Ruminococcaceae; g__; s__
518040	37.7721	8.29423e-06	5.99866e-05	0.114552	0	0	0	0	0	0	0	0	154.4	k__Bacteria; p__Firmicutes; c__Clostridia; o__Clostridiales; f__; g__; s__
1848900	37.7721	8.29423e-06	5.99866e-05	0.114552	0	0	0	0	0	0	0	0	28.4	k__Bacteria; p__Firmicutes; c__Clostridia; o__Clostridiales; f__Lachnospiraceae; g__; s__
175518	37.7721	8.29423e-06	5.99866e-05	0.114552	0	0	0	0	0	0	0	0	36.8	k__Bacteria; p__Firmicutes; c__Clostridia; o__Clostridiales; f__Lachnospiraceae; g__; s__
300859	37.7721	8.29423e-06	5.99866e-05	0.114552	0	0	0	0	0	0	0	0	216	k__Bacteria; p__Bacteroidetes; c__Bacteroidia; o__Bacteroidales; f__Prevotellaceae; g__Prevotella; s__
369182	37.7721	8.29423e-06	5.99866e-05	0.114552	0	0	0	0	0	0	0	0	919.6	k__Bacteria; p__Firmicutes; c__Clostridia; o__Clostridiales; f__Lachnospiraceae; g__; s__
195115	37.7721	8.29423e-06	5.99866e-05	0.114552	0	0	0	0	0	0	0	0	332.8	k__Bacteria; p__Firmicutes; c__Clostridia; o__Clostridiales; f__Lachnospiraceae; g__; s__
528752	37.7721	8.29423e-06	5.99866e-05	0.114552	0	0	0	0	0	0	0	0	153.6	k__Bacteria; p__Firmicutes; c__Clostridia; o__Clostridiales; f__Ruminococcaceae; g__; s__
157966	37.7721	8.29423e-06	5.99866e-05	0.114552	0	0	0	0	0	0	0	0	52.4	k__Bacteria; p__Firmicutes; c__Clostridia; o__Clostridiales; f__Ruminococcaceae; g__; s__
290771	37.7721	8.29423e-06	5.99866e-05	0.114552	0	0	0	0	0	0	0	0	27.6	k__Bacteria; p__Firmicutes; c__Clostridia; o__Clostridiales; f__Lachnospiraceae; g__; s__
517797	37.7721	8.29423e-06	5.99866e-05	0.114552	0	0	0	0	0	0	0	0	6657.6	k__Bacteria; p__Firmicutes; c__Clostridia; o__Clostridiales; f__Lachnospiraceae; g__Dorea; s__
529889	37.7721	8.29423e-06	5.99866e-05	0.114552	0	0	0	0	0	0	0	0	289.6	k__Bacteria; p__Firmicutes; c__Clostridia; o__Clostridiales; f__Lachnospiraceae; g__; s__
183598	37.7721	8.29423e-06	5.99866e-05	0.114552	0	0	0	0	0	0	0	0	5089.6	k__Bacteria; p__Bacteroidetes; c__Bacteroidia; o__Bacteroidales; f__Prevotellaceae; g__Prevotella; s__copri
564806	37.7721	8.29423e-06	5.99866e-05	0.114552	0	0	0	0	0	0	0	0	206.8	k__Bacteria; p__Firmicutes; c__Clostridia; o__Clostridiales; f__; g__; s__
370046	37.7721	8.29423e-06	5.99866e-05	0.114552	0	0	0	0	0	0	0	0	258.8	k__Bacteria; p__Firmicutes; c__Clostridia; o__Clostridiales; f__Ruminococcaceae; g__Oscillospira; s__
183620	37.7721	8.29423e-06	5.99866e-05	0.114552	0	0	0	0	0	0	0	0	1956.8	k__Bacteria; p__Firmicutes; c__Clostridia; o__Clostridiales; f__Ruminococcaceae; g__; s__
189630	37.7721	8.29423e-06	5.99866e-05	0.114552	0	0	0	0	0	0	0	0	19.6	k__Bacteria; p__Firmicutes; c__Clostridia; o__Clostridiales; f__Ruminococcaceae; g__; s__
197539	37.7721	8.29423e-06	5.99866e-05	0.114552	0	0	0	0	0	0	0	0	253.6	k__Bacteria; p__Firmicutes; c__Clostridia; o__Clostridiales; f__; g__; s__
287514	37.7721	8.29423e-06	5.99866e-05	0.114552	0	0	0	0	0	0	0	0	324.8	k__Bacteria; p__Actinobacteria; c__Coriobacteriia; o__Coriobacteriales; f__Coriobacteriaceae; g__Collinsella; s__aerofaciens
558839	37.7721	8.29423e-06	5.99866e-05	0.114552	0	0	0	0	0	0	0	0	32.4	k__Bacteria; p__Bacteroidetes; c__Bacteroidia; o__Bacteroidales; f__Prevotellaceae; g__Prevotella; s__copri
185286	37.7721	8.29423e-06	5.99866e-05	0.114552	0	0	0	0	0	0	0	0	58.4	k__Bacteria; p__Firmicutes; c__Clostridia; o__Clostridiales; f__Ruminococcaceae; g__; s__
840961	37.7721	8.29423e-06	5.99866e-05	0.114552	0	0	0	0	0	0	0	0	149.6	k__Bacteria; p__Firmicutes; c__Clostridia; o__Clostridiales; f__Lachnospiraceae; g__; s__
183971	37.7721	8.29423e-06	5.99866e-05	0.114552	0	0	0	0	0	0	0	0	24.4	k__Bacteria; p__Firmicutes; c__Clostridia; o__Clostridiales; f__Ruminococcaceae; g__; s__
192696	37.7721	8.29423e-06	5.99866e-05	0.114552	0	0	0	0	0	0	0	0	14	k__Bacteria; p__Firmicutes; c__Clostridia; o__Clostridiales; f__Lachnospiraceae; g__Blautia; s__
198532	37.7721	8.29423e-06	5.99866e-05	0.114552	0	0	0	0	0	0	0	0	128.4	k__Bacteria; p__Firmicutes; c__Clostridia; o__Clostridiales; f__Lachnospiraceae; g__Blautia; s__
348703	37.7721	8.29423e-06	5.99866e-05	0.114552	0	0	0	0	0	0	0	0	13635.2	k__Bacteria; p__Firmicutes; c__Clostridia; o__Clostridiales; f__Ruminococcaceae; g__; s__
780650	37.7721	8.29423e-06	5.99866e-05	0.114552	0	0	0	0	0	0	0	0	4185.2	k__Bacteria; p__Firmicutes; c__Clostridia; o__Clostridiales; f__Clostridiaceae; g__; s__
4369131	37.7721	8.29423e-06	5.99866e-05	0.114552	0	0	0	0	0	0	0	0	235.6	k__Bacteria; p__Firmicutes; c__Clostridia; o__Clostridiales; f__Dehalobacteriaceae; g__Dehalobacterium; s__
197204	37.7721	8.29423e-06	5.99866e-05	0.114552	0	0	0	0	0	0	0	0	16.4	k__Bacteria; p__Firmicutes; c__Clostridia; o__Clostridiales; f__Ruminococcaceae; g__; s__
211907	37.7721	8.29423e-06	5.99866e-05	0.114552	0	0	0	0	0	0	0	0	44.4	k__Bacteria; p__Firmicutes; c__Clostridia; o__Clostridiales; f__Ruminococcaceae; g__; s__
846477	37.7721	8.29423e-06	5.99866e-05	0.114552	0	0	0	0	0	0	0	0	12	k__Bacteria; p__Firmicutes; c__Clostridia; o__Clostridiales; f__Lachnospiraceae; g__; s__
620319	37.7721	8.29423e-06	5.99866e-05	0.114552	0	0	0	0	0	0	0	0	1184.8	k__Bacteria; p__Firmicutes; c__Clostridia; o__Clostridiales; f__; g__; s__
524891	37.7721	8.29423e-06	5.99866e-05	0.114552	0	0	0	0	0	0	0	0	24736.8	k__Bacteria; p__Bacteroidetes; c__Bacteroidia; o__Bacteroidales; f__Prevotellaceae; g__Prevotella; s__copri
175704	37.7721	8.29423e-06	5.99866e-05	0.114552	0	0	0	0	0	0	0	0	114.8	k__Bacteria; p__Firmicutes; c__Clostridia; o__Clostridiales; f__Lachnospiraceae; g__; s__
337468	37.7721	8.29423e-06	5.99866e-05	0.114552	0	0	0	0	0	0	0	0	36.8	k__Bacteria; p__Firmicutes; c__Clostridia; o__Clostridiales; f__Ruminococcaceae; g__; s__
369797	37.7721	8.29423e-06	5.99866e-05	0.114552	0	0	0	0	0	0	0	0	566	k__Bacteria; p__Firmicutes; c__Clostridia; o__Clostridiales; f__Ruminococcaceae; g__Ruminococcus; s__
196572	37.7721	8.29423e-06	5.99866e-05	0.114552	0	0	0	0	0	0	0	0	21.6	k__Bacteria; p__Firmicutes; c__Clostridia; o__Clostridiales; f__; g__; s__
176113	37.7721	8.29423e-06	5.99866e-05	0.114552	0	0	0	0	0	0	0	0	16	k__Bacteria; p__Firmicutes; c__Clostridia; o__Clostridiales; f__; g__; s__
186468	37.7721	8.29423e-06	5.99866e-05	0.114552	0	0	0	0	0	0	0	0	48	k__Bacteria; p__Firmicutes; c__Clostridia; o__Clostridiales; f__; g__; s__
547906	37.7721	8.29423e-06	5.99866e-05	0.114552	0	0	0	0	0	0	0	0	165.2	k__Bacteria; p__Firmicutes; c__Clostridia; o__Clostridiales; f__; g__; s__
186463	37.7721	8.29423e-06	5.99866e-05	0.114552	0	0	0	0	0	0	0	0	475.2	k__Bacteria; p__Firmicutes; c__Clostridia; o__Clostridiales; f__Ruminococcaceae; g__; s__
183104	37.7721	8.29423e-06	5.99866e-05	0.114552	0	0	0	0	0	0	0	0	5832.8	k__Bacteria; p__Actinobacteria; c__Coriobacteriia; o__Coriobacteriales; f__Coriobacteriaceae; g__; s__
319262	37.7721	8.29423e-06	5.99866e-05	0.114552	0	0	0	0	0	0	0	0	226	k__Bacteria; p__Firmicutes; c__Clostridia; o__Clostridiales; f__Ruminococcaceae; g__; s__
303027	37.7721	8.29423e-06	5.99866e-05	0.114552	0	0	0	0	0	0	0	0	1448	k__Bacteria; p__Firmicutes; c__Clostridia; o__Clostridiales; f__Lachnospiraceae; g__; s__
196105	37.7721	8.29423e-06	5.99866e-05	0.114552	0	0	0	0	0	0	0	0	106	k__Bacteria; p__Firmicutes; c__Clostridia; o__Clostridiales; f__Lachnospiraceae; g__Blautia; s__
173135	37.7721	8.29423e-06	5.99866e-05	0.114552	0	0	0	0	0	0	0	0	50.4	k__Bacteria; p__Firmicutes; c__Clostridia; o__Clostridiales; f__Ruminococcaceae; g__Faecalibacterium; s__prausnitzii
181485	37.7721	8.29423e-06	5.99866e-05	0.114552	0	0	0	0	0	0	0	0	682.8	k__Bacteria; p__Firmicutes; c__Clostridia; o__Clostridiales; f__Lachnospiraceae; g__[Ruminococcus]; s__
310301	37.7721	8.29423e-06	5.99866e-05	0.114552	0	0	0	0	0	0	0	0	7838	k__Bacteria; p__Firmicutes; c__Clostridia; o__Clostridiales; f__Ruminococcaceae; g__Faecalibacterium; s__prausnitzii
186883	37.7721	8.29423e-06	5.99866e-05	0.114552	0	0	0	0	0	0	0	0	9.6	k__Bacteria; p__Firmicutes; c__Clostridia; o__Clostridiales; f__Lachnospiraceae; g__Blautia; s__
348065	37.7721	8.29423e-06	5.99866e-05	0.114552	0	0	0	0	0	0	0	0	155.6	k__Bacteria; p__Firmicutes; c__Clostridia; o__Clostridiales; f__; g__; s__
346938	37.7721	8.29423e-06	5.99866e-05	0.114552	0	0	0	0	0	0	0	0	316	k__Bacteria; p__Bacteroidetes; c__Bacteroidia; o__Bacteroidales; f__Prevotellaceae; g__Prevotella; s__copri
349444	37.7721	8.29423e-06	5.99866e-05	0.114552	0	0	0	0	0	0	0	0	50	k__Bacteria; p__Firmicutes; c__Clostridia; o__Clostridiales; f__Ruminococcaceae; g__; s__
292537	37.7721	8.29423e-06	5.99866e-05	0.114552	0	0	0	0	0	0	0	0	102.8	k__Bacteria; p__Firmicutes; c__Clostridia; o__Clostridiales; f__Ruminococcaceae; g__Faecalibacterium; s__prausnitzii
294270	37.7721	8.29423e-06	5.99866e-05	0.114552	0	0	0	0	0	0	0	0	386.8	k__Bacteria; p__Bacteroidetes; c__Bacteroidia; o__Bacteroidales; f__Prevotellaceae; g__Prevotella; s__copri
570507	37.7721	8.29423e-06	5.99866e-05	0.114552	0	0	0	0	0	0	0	0	46.8	k__Bacteria; p__Firmicutes; c__Clostridia; o__Clostridiales; f__Lachnospiraceae; g__Blautia; s__
192485	37.7721	8.29423e-06	5.99866e-05	0.114552	0	0	0	0	0	0	0	0	120	k__Bacteria; p__Firmicutes; c__Clostridia; o__Clostridiales; f__Ruminococcaceae; g__; s__
367139	37.7721	8.29423e-06	5.99866e-05	0.114552	0	0	0	0	0	0	0	0	519.2	k__Bacteria; p__Actinobacteria; c__Coriobacteriia; o__Coriobacteriales; f__Coriobacteriaceae; g__Slackia; s__
362327	37.7721	8.29423e-06	5.99866e-05	0.114552	0	0	0	0	0	0	0	0	56.4	k__Bacteria; p__Firmicutes; c__Clostridia; o__Clostridiales; f__Ruminococcaceae; g__Faecalibacterium; s__prausnitzii
538947	37.7721	8.29423e-06	5.99866e-05	0.114552	0	0	0	0	0	0	0	0	14.8	k__Bacteria; p__Firmicutes; c__Clostridia; o__Clostridiales; f__Lachnospiraceae; g__Blautia; s__
189866	37.7721	8.29423e-06	5.99866e-05	0.114552	0	0	0	0	0	0	0	0	563.6	k__Bacteria; p__Firmicutes; c__Clostridia; o__Clostridiales; f__Lachnospiraceae; g__Blautia; s__
367790	37.7721	8.29423e-06	5.99866e-05	0.114552	0	0	0	0	0	0	0	0	167.6	k__Bacteria; p__Firmicutes; c__Clostridia; o__Clostridiales; f__Lachnospiraceae; g__Blautia; s__
175397	37.7721	8.29423e-06	5.99866e-05	0.114552	0	0	0	0	0	0	0	0	28	k__Bacteria; p__Firmicutes; c__Clostridia; o__Clostridiales; f__Lachnospiraceae; g__Coprococcus; s__
194424	37.7721	8.29423e-06	5.99866e-05	0.114552	0	0	0	0	0	0	0	0	460.8	k__Bacteria; p__Firmicutes; c__Clostridia; o__Clostridiales; f__Lachnospiraceae; g__Coprococcus; s__
2550241	37.7721	8.29423e-06	5.99866e-05	0.114552	0	0	0	0	0	0	0	0	105.2	k__Bacteria; p__Bacteroidetes; c__Bacteroidia; o__Bacteroidales; f__Prevotellaceae; g__Prevotella; s__copri
323200	37.7721	8.29423e-06	5.99866e-05	0.114552	0	0	0	0	0	0	0	0	2552.4	k__Bacteria; p__Firmicutes; c__Erysipelotrichi; o__Erysipelotrichales; f__Erysipelotrichaceae; g__p-75-a5; s__
322392	37.7721	8.29423e-06	5.99866e-05	0.114552	0	0	0	0	0	0	0	0	12.8	k__Bacteria; p__Firmicutes; c__Clostridia; o__Clostridiales; f__; g__; s__
304427	37.7721	8.29423e-06	5.99866e-05	0.114552	0	0	0	0	0	0	0	0	6267.2	k__Bacteria; p__Firmicutes; c__Clostridia; o__Clostridiales; f__Ruminococcaceae; g__Oscillospira; s__
369429	37.7721	8.29423e-06	5.99866e-05	0.114552	0	0	0	0	0	0	0	0	21213.2	k__Bacteria; p__Firmicutes; c__Clostridia; o__Clostridiales; f__; g__; s__
593824	37.7721	8.29423e-06	5.99866e-05	0.114552	0	0	0	0	0	0	0	0	107.6	k__Bacteria; p__Firmicutes; c__Clostridia; o__Clostridiales; f__Ruminococcaceae; g__; s__
357261	37.7721	8.29423e-06	5.99866e-05	0.114552	0	0	0	0	0	0	0	0	3532.4	k__Bacteria; p__Firmicutes; c__Clostridia; o__Clostridiales; f__Ruminococcaceae; g__Ruminococcus; s__
193679	37.7721	8.29423e-06	5.99866e-05	0.114552	0	0	0	0	0	0	0	0	1388.8	k__Bacteria; p__Firmicutes; c__Clostridia; o__Clostridiales; f__Ruminococcaceae; g__; s__
658370	37.7721	8.29423e-06	5.99866e-05	0.114552	0	0	0	0	0	0	0	0	26.8	k__Bacteria; p__Firmicutes; c__Clostridia; o__Clostridiales; f__Lachnospiraceae; g__; s__
187929	37.7721	8.29423e-06	5.99866e-05	0.114552	0	0	0	0	0	0	0	0	2619.6	k__Bacteria; p__Firmicutes; c__Clostridia; o__Clostridiales; f__; g__; s__
321902	37.7721	8.29423e-06	5.99866e-05	0.114552	0	0	0	0	0	0	0	0	99.6	k__Bacteria; p__Firmicutes; c__Clostridia; o__Clostridiales; f__Lachnospiraceae; g__; s__
363794	37.7721	8.29423e-06	5.99866e-05	0.114552	0	0	0	0	0	0	0	0	4199.2	k__Bacteria; p__Actinobacteria; c__Coriobacteriia; o__Coriobacteriales; f__Coriobacteriaceae; g__Collinsella; s__aerofaciens
353173	37.7721	8.29423e-06	5.99866e-05	0.114552	0	0	0	0	0	0	0	0	71.2	k__Bacteria; p__Firmicutes; c__Clostridia; o__Clostridiales; f__Clostridiaceae; g__Clostridium; s__
179649	37.7721	8.29423e-06	5.99866e-05	0.114552	0	0	0	0	0	0	0	0	50.4	k__Bacteria; p__Firmicutes; c__Clostridia; o__Clostridiales; f__Ruminococcaceae; g__Faecalibacterium; s__prausnitzii
175145	37.7721	8.29423e-06	5.99866e-05	0.114552	0	0	0	0	0	0	0	0	59.6	k__Bacteria; p__Firmicutes; c__Clostridia; o__Clostridiales; f__Lachnospiraceae; g__; s__
369227	37.7721	8.29423e-06	5.99866e-05	0.114552	0	0	0	0	0	0	0	0	18432	k__Bacteria; p__Firmicutes; c__Clostridia; o__Clostridiales; f__Lachnospiraceae; g__; s__
568952	37.7721	8.29423e-06	5.99866e-05	0.114552	0	0	0	0	0	0	0	0	90.4	k__Bacteria; p__Firmicutes; c__Clostridia; o__Clostridiales; f__; g__; s__
357853	37.7721	8.29423e-06	5.99866e-05	0.114552	0	0	0	0	0	0	0	0	28	k__Bacteria; p__Firmicutes; c__Clostridia; o__Clostridiales; f__Lachnospiraceae; g__Blautia; s__
301910	37.7721	8.29423e-06	5.99866e-05	0.114552	0	0	0	0	0	0	0	0	69.2	k__Bacteria; p__Firmicutes; c__Clostridia; o__Clostridiales; f__Lachnospiraceae; g__Coprococcus; s__
308760	37.7721	8.29423e-06	5.99866e-05	0.114552	0	0	0	0	0	0	0	0	4009.6	k__Bacteria; p__Tenericutes; c__Mollicutes; o__RF39; f__; g__; s__
366222	37.7721	8.29423e-06	5.99866e-05	0.114552	0	0	0	0	0	0	0	0	60.8	k__Bacteria; p__Firmicutes; c__Clostridia; o__Clostridiales; f__Lachnospiraceae; g__Blautia; s__obeum
180473	37.7721	8.29423e-06	5.99866e-05	0.114552	0	0	0	0	0	0	0	0	8.8	k__Bacteria; p__Firmicutes; c__Clostridia; o__Clostridiales; f__Ruminococcaceae; g__; s__
333096	37.7721	8.29423e-06	5.99866e-05	0.114552	0	0	0	0	0	0	0	0	17.2	k__Bacteria; p__Firmicutes; c__Clostridia; o__Clostridiales; f__Ruminococcaceae; g__Ruminococcus; s__
308983	37.7721	8.29423e-06	5.99866e-05	0.114552	0	0	0	0	0	0	0	0	230.4	k__Bacteria; p__Firmicutes; c__Clostridia; o__Clostridiales; f__Lachnospiraceae; g__Coprococcus; s__
578310	37.7721	8.29423e-06	5.99866e-05	0.114552	0	0	0	0	0	0	0	0	217.6	k__Bacteria; p__Firmicutes; c__Clostridia; o__Clostridiales; f__Ruminococcaceae; g__; s__
567011	37.7721	8.29423e-06	5.99866e-05	0.114552	0	0	0	0	0	0	0	0	320	k__Bacteria; p__Firmicutes; c__Clostridia; o__Clostridiales; f__Lachnospiraceae; g__; s__
350467	37.7721	8.29423e-06	5.99866e-05	0.114552	0	0	0	0	0	0	0	0	1364.4	k__Bacteria; p__Firmicutes; c__Clostridia; o__Clostridiales; f__Clostridiaceae; g__Clostridium; s__
235212	37.7721	8.29423e-06	5.99866e-05	0.114552	0	0	0	0	0	0	0	0	1004.4	k__Bacteria; p__Firmicutes; c__Clostridia; o__Clostridiales; f__Ruminococcaceae; g__; s__
194097	37.7721	8.29423e-06	5.99866e-05	0.114552	0	0	0	0	0	0	0	0	69.2	k__Bacteria; p__Firmicutes; c__Clostridia; o__Clostridiales; f__Ruminococcaceae; g__; s__
357111	37.7721	8.29423e-06	5.99866e-05	0.114552	0	0	0	0	0	0	0	0	15.6	k__Bacteria; p__Firmicutes; c__Clostridia; o__Clostridiales; f__Lachnospiraceae; g__; s__
176604	37.7721	8.29423e-06	5.99866e-05	0.114552	0	0	0	0	0	0	0	0	19.6	k__Bacteria; p__Firmicutes; c__Clostridia; o__Clostridiales; f__Lachnospiraceae; g__; s__
528715	37.7721	8.29423e-06	5.99866e-05	0.114552	0	0	0	0	0	0	0	0	12.4	k__Bacteria; p__Firmicutes; c__Clostridia; o__Clostridiales; f__Ruminococcaceae; g__Faecalibacterium; s__prausnitzii
179362	37.7721	8.29423e-06	5.99866e-05	0.114552	0	0	0	0	0	0	0	0	30	k__Bacteria; p__Firmicutes; c__Clostridia; o__Clostridiales; f__Lachnospiraceae; g__; s__
191923	37.7721	8.29423e-06	5.99866e-05	0.114552	0	0	0	0	0	0	0	0	58.8	k__Bacteria; p__Firmicutes; c__Clostridia; o__Clostridiales; f__Lachnospiraceae; g__; s__
546406	37.7721	8.29423e-06	5.99866e-05	0.114552	0	0	0	0	0	0	0	0	61.6	k__Bacteria; p__Firmicutes; c__Clostridia; o__Clostridiales; f__Lachnospiraceae; g__; s__
347138	37.7721	8.29423e-06	5.99866e-05	0.114552	0	0	0	0	0	0	0	0	4487.6	k__Bacteria; p__Bacteroidetes; c__Bacteroidia; o__Bacteroidales; f__Prevotellaceae; g__Prevotella; s__stercorea
751643	37.7721	8.29423e-06	5.99866e-05	0.114552	0	0	0	0	0	0	0	0	332.8	k__Bacteria; p__Firmicutes; c__Bacilli; o__Lactobacillales; f__Lactobacillaceae; g__Lactobacillus; s__
174862	37.7721	8.29423e-06	5.99866e-05	0.114552	0	0	0	0	0	0	0	0	28.8	k__Bacteria; p__Firmicutes; c__Clostridia; o__Clostridiales; f__Lachnospiraceae; g__; s__
199318	37.7721	8.29423e-06	5.99866e-05	0.114552	0	0	0	0	0	0	0	0	34.4	k__Bacteria; p__Firmicutes; c__Clostridia; o__Clostridiales; f__Lachnospiraceae; g__; s__
314320	37.7721	8.29423e-06	5.99866e-05	0.114552	0	0	0	0	0	0	0	0	324	k__Bacteria; p__Firmicutes; c__Clostridia; o__Clostridiales; f__Ruminococcaceae; g__; s__
825362	37.7721	8.29423e-06	5.99866e-05	0.114552	0	0	0	0	0	0	0	0	34.8	k__Bacteria; p__Proteobacteria; c__Gammaproteobacteria; o__Aeromonadales; f__Aeromonadaceae; g__; s__
843553	37.7721	8.29423e-06	5.99866e-05	0.114552	0	0	0	0	0	0	0	0	10498.8	k__Bacteria; p__Firmicutes; c__Clostridia; o__Clostridiales; f__Lachnospiraceae; g__Lachnospira; s__
195436	37.7721	8.29423e-06	5.99866e-05	0.114552	0	0	0	0	0	0	0	0	27.6	k__Bacteria; p__Firmicutes; c__Clostridia; o__Clostridiales; f__Ruminococcaceae; g__; s__
189091	37.7721	8.29423e-06	5.99866e-05	0.114552	0	0	0	0	0	0	0	0	144.8	k__Bacteria; p__Firmicutes; c__Clostridia; o__Clostridiales; f__Ruminococcaceae; g__Faecalibacterium; s__prausnitzii
189092	37.7721	8.29423e-06	5.99866e-05	0.114552	0	0	0	0	0	0	0	0	59.6	k__Bacteria; p__Firmicutes; c__Clostridia; o__Clostridiales; f__Ruminococcaceae; g__Faecalibacterium; s__prausnitzii
177188	37.7721	8.29423e-06	5.99866e-05	0.114552	0	0	0	0	0	0	0	0	20	k__Bacteria; p__Firmicutes; c__Clostridia; o__Clostridiales; f__Ruminococcaceae; g__; s__
515632	37.7721	8.29423e-06	5.99866e-05	0.114552	0	0	0	0	0	0	0	0	1171.2	k__Bacteria; p__Firmicutes; c__Clostridia; o__Clostridiales; f__Lachnospiraceae; g__Coprococcus; s__
335910	37.7721	8.29423e-06	5.99866e-05	0.114552	0	0	0	0	0	0	0	0	87.2	k__Bacteria; p__Firmicutes; c__Clostridia; o__Clostridiales; f__Lachnospiraceae; g__Coprococcus; s__
592649	37.7721	8.29423e-06	5.99866e-05	0.114552	0	0	0	0	0	0	0	0	274.8	k__Bacteria; p__Firmicutes; c__Clostridia; o__Clostridiales; f__; g__; s__
187492	37.7721	8.29423e-06	5.99866e-05	0.114552	0	0	0	0	0	0	0	0	3124.4	k__Bacteria; p__Firmicutes; c__Clostridia; o__Clostridiales; f__Christensenellaceae; g__; s__
187490	37.7721	8.29423e-06	5.99866e-05	0.114552	0	0	0	0	0	0	0	0	212.4	k__Bacteria; p__Actinobacteria; c__Coriobacteriia; o__Coriobacteriales; f__Coriobacteriaceae; g__Collinsella; s__
176297	37.7721	8.29423e-06	5.99866e-05	0.114552	0	0	0	0	0	0	0	0	137.2	k__Bacteria; p__Firmicutes; c__Clostridia; o__Clostridiales; f__Lachnospiraceae; g__; s__
190675	37.7721	8.29423e-06	5.99866e-05	0.114552	0	0	0	0	0	0	0	0	154.8	k__Bacteria; p__Firmicutes; c__Clostridia; o__Clostridiales; f__Ruminococcaceae; g__Faecalibacterium; s__prausnitzii
4244333	37.7721	8.29423e-06	5.99866e-05	0.114552	0	0	0	0	0	0	0	0	674.4	k__Bacteria; p__Bacteroidetes; c__Bacteroidia; o__Bacteroidales; f__Prevotellaceae; g__Prevotella; s__stercorea
3744858	37.7721	8.29423e-06	5.99866e-05	0.114552	0	0	0	0	0	0	0	0	172	k__Bacteria; p__Firmicutes; c__Clostridia; o__Clostridiales; f__Ruminococcaceae; g__; s__
328915	37.7721	8.29423e-06	5.99866e-05	0.114552	0	0	0	0	0	0	0	0	23.6	k__Bacteria; p__Firmicutes; c__Clostridia; o__Clostridiales; f__Ruminococcaceae; g__; s__
174473	37.7721	8.29423e-06	5.99866e-05	0.114552	0	0	0	0	0	0	0	0	10.4	k__Bacteria; p__Firmicutes; c__Clostridia; o__Clostridiales; f__Lachnospiraceae; g__; s__
1820513	37.7721	8.29423e-06	5.99866e-05	0.114552	0	0	0	0	0	0	0	0	4414	k__Bacteria; p__Proteobacteria; c__Betaproteobacteria; o__Burkholderiales; f__Alcaligenaceae; g__Sutterella; s__
313800	37.7721	8.29423e-06	5.99866e-05	0.114552	0	0	0	0	0	0	0	0	196.8	k__Bacteria; p__Firmicutes; c__Clostridia; o__Clostridiales; f__Ruminococcaceae; g__; s__
181422	37.7721	8.29423e-06	5.99866e-05	0.114552	0	0	0	0	0	0	0	0	882.8	k__Bacteria; p__Firmicutes; c__Clostridia; o__Clostridiales; f__Ruminococcaceae; g__Faecalibacterium; s__prausnitzii
185428	37.7721	8.29423e-06	5.99866e-05	0.114552	0	0	0	0	0	0	0	0	12	k__Bacteria; p__Firmicutes; c__Clostridia; o__Clostridiales; f__Ruminococcaceae; g__; s__
557627	37.7721	8.29423e-06	5.99866e-05	0.114552	0	0	0	0	0	0	0	0	2582.4	k__Bacteria; p__Firmicutes; c__Clostridia; o__Clostridiales; f__Clostridiaceae; g__; s__
329662	37.7721	8.29423e-06	5.99866e-05	0.114552	0	0	0	0	0	0	0	0	104.8	k__Bacteria; p__Firmicutes; c__Clostridia; o__Clostridiales; f__Lachnospiraceae; g__; s__
208332	37.7721	8.29423e-06	5.99866e-05	0.114552	0	0	0	0	0	0	0	0	105.2	k__Bacteria; p__Firmicutes; c__Clostridia; o__Clostridiales; f__Ruminococcaceae; g__Faecalibacterium; s__prausnitzii
310979	37.7721	8.29423e-06	5.99866e-05	0.114552	0	0	0	0	0	0	0	0	202.8	k__Bacteria; p__Firmicutes; c__Clostridia; o__Clostridiales; f__; g__; s__
179562	37.7721	8.29423e-06	5.99866e-05	0.114552	0	0	0	0	0	0	0	0	48.8	k__Bacteria; p__Firmicutes; c__Clostridia; o__Clostridiales; f__Ruminococcaceae; g__; s__
561171	37.7721	8.29423e-06	5.99866e-05	0.114552	0	0	0	0	0	0	0	0	641.6	k__Bacteria; p__Firmicutes; c__Clostridia; o__Clostridiales; f__Lachnospiraceae; g__; s__
4329572	37.7721	8.29423e-06	5.99866e-05	0.114552	0	0	0	0	0	0	0	0	22.8	k__Bacteria; p__Firmicutes; c__Clostridia; o__Clostridiales; f__; g__; s__
195177	37.7721	8.29423e-06	5.99866e-05	0.114552	0	0	0	0	0	0	0	0	41.2	k__Bacteria; p__Firmicutes; c__Clostridia; o__Clostridiales; f__; g__; s__
168289	37.7721	8.29423e-06	5.99866e-05	0.114552	0	0	0	0	0	0	0	0	2061.2	k__Bacteria; p__Firmicutes; c__Clostridia; o__Clostridiales; f__; g__; s__
360329	37.7721	8.29423e-06	5.99866e-05	0.114552	0	0	0	0	0	0	0	0	45243.6	k__Bacteria; p__Firmicutes; c__Clostridia; o__Clostridiales; f__Lachnospiraceae; g__; s__
887025	37.7721	8.29423e-06	5.99866e-05	0.114552	0	0	0	0	0	0	0	0	68.8	k__Bacteria; p__Firmicutes; c__Clostridia; o__Clostridiales; f__Ruminococcaceae; g__; s__
184175	37.7721	8.29423e-06	5.99866e-05	0.114552	0	0	0	0	0	0	0	0	108.4	k__Bacteria; p__Firmicutes; c__Clostridia; o__Clostridiales; f__Lachnospiraceae; g__; s__
4325096	37.7721	8.29423e-06	5.99866e-05	0.114552	0	0	0	0	0	0	0	0	10.8	k__Bacteria; p__Firmicutes; c__Clostridia; o__Clostridiales; f__Lachnospiraceae; g__; s__
192282	37.7721	8.29423e-06	5.99866e-05	0.114552	0	0	0	0	0	0	0	0	26	k__Bacteria; p__Firmicutes; c__Clostridia; o__Clostridiales; f__Lachnospiraceae; g__; s__
841907	37.7721	8.29423e-06	5.99866e-05	0.114552	0	0	0	0	0	0	0	0	211.2	k__Bacteria; p__Proteobacteria; c__Deltaproteobacteria; o__Desulfovibrionales; f__Desulfovibrionaceae; g__Bilophila; s__
1061134	37.7721	8.29423e-06	5.99866e-05	0.114552	0	0	0	0	0	0	0	0	9287.2	k__Bacteria; p__Bacteroidetes; c__Bacteroidia; o__Bacteroidales; f__Prevotellaceae; g__Prevotella; s__
300517	37.7721	8.29423e-06	5.99866e-05	0.114552	0	0	0	0	0	0	0	0	240.4	k__Bacteria; p__Firmicutes; c__Clostridia; o__Clostridiales; f__Lachnospiraceae; g__; s__
196286	37.7721	8.29423e-06	5.99866e-05	0.114552	0	0	0	0	0	0	0	0	30.8	k__Bacteria; p__Firmicutes; c__Clostridia; o__Clostridiales; f__Lachnospiraceae; g__Dorea; s__
366584	37.7721	8.29423e-06	5.99866e-05	0.114552	0	0	0	0	0	0	0	0	26270.4	k__Bacteria; p__Firmicutes; c__Clostridia; o__Clostridiales; f__; g__; s__
2056702	37.7721	8.29423e-06	5.99866e-05	0.114552	0	0	0	0	0	0	0	0	43.6	k__Bacteria; p__Firmicutes; c__Clostridia; o__Clostridiales; f__Ruminococcaceae; g__; s__
518389	37.7721	8.29423e-06	5.99866e-05	0.114552	0	0	0	0	0	0	0	0	27.2	k__Bacteria; p__Firmicutes; c__Clostridia; o__Clostridiales; f__Lachnospiraceae; g__Blautia; s__
778142	37.7721	8.29423e-06	5.99866e-05	0.114552	0	0	0	0	0	0	0	0	577.2	k__Bacteria; p__Firmicutes; c__Erysipelotrichi; o__Erysipelotrichales; f__Erysipelotrichaceae; g__Bulleidia; s__
1128244	37.7721	8.29423e-06	5.99866e-05	0.114552	0	0	0	0	0	0	0	0	213.2	k__Bacteria; p__Firmicutes; c__Bacilli; o__Lactobacillales; f__Lactobacillaceae; g__Lactobacillus; s__
552031	37.7721	8.29423e-06	5.99866e-05	0.114552	0	0	0	0	0	0	0	0	4705.2	k__Bacteria; p__Bacteroidetes; c__Bacteroidia; o__Bacteroidales; f__; g__; s__
181756	37.7721	8.29423e-06	5.99866e-05	0.114552	0	0	0	0	0	0	0	0	293.2	k__Bacteria; p__Firmicutes; c__Clostridia; o__Clostridiales; f__Lachnospiraceae; g__Blautia; s__
364341	37.7721	8.29423e-06	5.99866e-05	0.114552	0	0	0	0	0	0	0	0	12.4	k__Bacteria; p__Firmicutes; c__Clostridia; o__Clostridiales; f__Ruminococcaceae; g__Oscillospira; s__
585949	37.7721	8.29423e-06	5.99866e-05	0.114552	0	0	0	0	0	0	0	0	147.2	k__Bacteria; p__Proteobacteria; c__Deltaproteobacteria; o__Desulfovibrionales; f__Desulfovibrionaceae; g__Desulfovibrio; s__
1110312	37.7721	8.29423e-06	5.99866e-05	0.114552	0	0	0	0	0	0	0	0	842	k__Bacteria; p__Firmicutes; c__Clostridia; o__Clostridiales; f__; g__; s__
314646	37.7721	8.29423e-06	5.99866e-05	0.114552	0	0	0	0	0	0	0	0	139.6	k__Bacteria; p__Firmicutes; c__Clostridia; o__Clostridiales; f__Lachnospiraceae; g__; s__
186963	37.7721	8.29423e-06	5.99866e-05	0.114552	0	0	0	0	0	0	0	0	109.2	k__Bacteria; p__Firmicutes; c__Clostridia; o__Clostridiales; f__Ruminococcaceae; g__; s__
194615	37.7721	8.29423e-06	5.99866e-05	0.114552	0	0	0	0	0	0	0	0	224.4	k__Bacteria; p__Firmicutes; c__Clostridia; o__Clostridiales; f__Lachnospiraceae; g__Blautia; s__
577228	37.7721	8.29423e-06	5.99866e-05	0.114552	0	0	0	0	0	0	0	0	10493.6	k__Bacteria; p__Bacteroidetes; c__Bacteroidia; o__Bacteroidales; f__S24-7; g__; s__
192347	37.7721	8.29423e-06	5.99866e-05	0.114552	0	0	0	0	0	0	0	0	14658	k__Bacteria; p__Firmicutes; c__Clostridia; o__Clostridiales; f__Ruminococcaceae; g__; s__
369637	37.7721	8.29423e-06	5.99866e-05	0.114552	0	0	0	0	0	0	0	0	18.8	k__Bacteria; p__Firmicutes; c__Clostridia; o__Clostridiales; f__Ruminococcaceae; g__; s__
4453773	37.7721	8.29423e-06	5.99866e-05	0.114552	0	0	0	0	0	0	0	0	1305.6	k__Bacteria; p__Proteobacteria; c__Deltaproteobacteria; o__Desulfovibrionales; f__Desulfovibrionaceae; g__Desulfovibrio; s__
324163	37.7721	8.29423e-06	5.99866e-05	0.114552	0	0	0	0	0	0	0	0	169.2	k__Bacteria; p__Firmicutes; c__Clostridia; o__Clostridiales; f__Lachnospiraceae; g__Blautia; s__
312882	37.7721	8.29423e-06	5.99866e-05	0.114552	0	0	0	0	0	0	0	0	1017.6	k__Bacteria; p__Firmicutes; c__Clostridia; o__Clostridiales; f__Ruminococcaceae; g__; s__
573061	37.7721	8.29423e-06	5.99866e-05	0.114552	0	0	0	0	0	0	0	0	60.4	k__Bacteria; p__Proteobacteria; c__Deltaproteobacteria; o__Desulfovibrionales; f__Desulfovibrionaceae; g__Desulfovibrio; s__
317899	37.7721	8.29423e-06	5.99866e-05	0.114552	0	0	0	0	0	0	0	0	18.8	k__Bacteria; p__Firmicutes; c__Clostridia; o__Clostridiales; f__Lachnospiraceae; g__Blautia; s__
359720	37.7721	8.29423e-06	5.99866e-05	0.114552	0	0	0	0	0	0	0	0	1187.6	k__Bacteria; p__Firmicutes; c__Clostridia; o__Clostridiales; f__Ruminococcaceae; g__; s__
277443	37.7721	8.29423e-06	5.99866e-05	0.114552	0	0	0	0	0	0	0	0	18.8	k__Bacteria; p__Firmicutes; c__Clostridia; o__Clostridiales; f__Lachnospiraceae; g__; s__
348009	37.7721	8.29423e-06	5.99866e-05	0.114552	0	0	0	0	0	0	0	0	546.4	k__Bacteria; p__Firmicutes; c__Clostridia; o__Clostridiales; f__Ruminococcaceae; g__Oscillospira; s__
179095	37.7721	8.29423e-06	5.99866e-05	0.114552	0	0	0	0	0	0	0	0	31.2	k__Bacteria; p__Firmicutes; c__Clostridia; o__Clostridiales; f__Ruminococcaceae; g__; s__
701221	37.7721	8.29423e-06	5.99866e-05	0.114552	0	0	0	0	0	0	0	0	156.4	k__Bacteria; p__Firmicutes; c__Clostridia; o__Clostridiales; f__Lachnospiraceae; g__Roseburia; s__
584484	37.7721	8.29423e-06	5.99866e-05	0.114552	0	0	0	0	0	0	0	0	92	k__Bacteria; p__Bacteroidetes; c__Bacteroidia; o__Bacteroidales; f__[Paraprevotellaceae]; g__[Prevotella]; s__
29495	37.7721	8.29423e-06	5.99866e-05	0.114552	0	0	0	0	0	0	0	0	38.4	k__Bacteria; p__Firmicutes; c__Clostridia; o__Clostridiales; f__Ruminococcaceae; g__; s__
322258	37.7721	8.29423e-06	5.99866e-05	0.114552	0	0	0	0	0	0	0	0	1155.6	k__Bacteria; p__Firmicutes; c__Clostridia; o__Clostridiales; f__Ruminococcaceae; g__Oscillospira; s__
2544615	37.7721	8.29423e-06	5.99866e-05	0.114552	0	0	0	0	0	0	0	0	17.2	k__Bacteria; p__Firmicutes; c__Clostridia; o__Clostridiales; f__Ruminococcaceae; g__Faecalibacterium; s__prausnitzii
556163	37.7721	8.29423e-06	5.99866e-05	0.114552	0	0	0	0	0	0	0	0	37.6	k__Bacteria; p__Firmicutes; c__Clostridia; o__Clostridiales; f__[Mogibacteriaceae]; g__; s__
369014	37.7721	8.29423e-06	5.99866e-05	0.114552	0	0	0	0	0	0	0	0	167.6	k__Bacteria; p__Firmicutes; c__Clostridia; o__Clostridiales; f__Ruminococcaceae; g__; s__
369017	37.7721	8.29423e-06	5.99866e-05	0.114552	0	0	0	0	0	0	0	0	222.8	k__Bacteria; p__Firmicutes; c__Clostridia; o__Clostridiales; f__Lachnospiraceae; g__Dorea; s__
173863	37.7721	8.29423e-06	5.99866e-05	0.114552	0	0	0	0	0	0	0	0	649.6	k__Bacteria; p__Firmicutes; c__Clostridia; o__Clostridiales; f__Ruminococcaceae; g__; s__
188329	37.7721	8.29423e-06	5.99866e-05	0.114552	0	0	0	0	0	0	0	0	254.8	k__Bacteria; p__Firmicutes; c__Clostridia; o__Clostridiales; f__Ruminococcaceae; g__Faecalibacterium; s__prausnitzii
370338	37.7721	8.29423e-06	5.99866e-05	0.114552	0	0	0	0	0	0	0	0	152	k__Bacteria; p__Firmicutes; c__Clostridia; o__Clostridiales; f__Lachnospiraceae; g__Blautia; s__
188321	37.7721	8.29423e-06	5.99866e-05	0.114552	0	0	0	0	0	0	0	0	77.6	k__Bacteria; p__Firmicutes; c__Clostridia; o__Clostridiales; f__Lachnospiraceae; g__Dorea; s__
185203	37.7721	8.29423e-06	5.99866e-05	0.114552	0	0	0	0	0	0	0	0	589.2	k__Bacteria; p__Firmicutes; c__Clostridia; o__Clostridiales; f__Ruminococcaceae; g__; s__
180352	37.7721	8.29423e-06	5.99866e-05	0.114552	0	0	0	0	0	0	0	0	34.8	k__Bacteria; p__Firmicutes; c__Clostridia; o__Clostridiales; f__; g__; s__
195757	37.7721	8.29423e-06	5.99866e-05	0.114552	0	0	0	0	0	0	0	0	47.2	k__Bacteria; p__Firmicutes; c__Clostridia; o__Clostridiales; f__Ruminococcaceae; g__; s__
989234	37.7721	8.29423e-06	5.99866e-05	0.114552	0	0	0	0	0	0	0	0	60	k__Bacteria; p__Firmicutes; c__Clostridia; o__Clostridiales; f__Ruminococcaceae; g__; s__
535601	37.7721	8.29423e-06	5.99866e-05	0.114552	0	0	0	0	0	0	0	0	630.4	k__Bacteria; p__Firmicutes; c__Clostridia; o__Clostridiales; f__Lachnospiraceae; g__; s__
523542	37.7721	8.29423e-06	5.99866e-05	0.114552	0	0	0	0	0	0	0	0	82	k__Bacteria; p__Firmicutes; c__Clostridia; o__Clostridiales; f__Lachnospiraceae; g__Dorea; s__
710998	37.7721	8.29423e-06	5.99866e-05	0.114552	0	0	0	0	0	0	0	0	62.8	k__Bacteria; p__Bacteroidetes; c__Bacteroidia; o__Bacteroidales; f__Prevotellaceae; g__Prevotella; s__
311947	37.7721	8.29423e-06	5.99866e-05	0.114552	0	0	0	0	0	0	0	0	3995.6	k__Bacteria; p__Firmicutes; c__Clostridia; o__Clostridiales; f__Ruminococcaceae; g__; s__
846386	37.7721	8.29423e-06	5.99866e-05	0.114552	0	0	0	0	0	0	0	0	41.6	k__Bacteria; p__Firmicutes; c__Clostridia; o__Clostridiales; f__Lachnospiraceae; g__Anaerostipes; s__
190633	37.7721	8.29423e-06	5.99866e-05	0.114552	0	0	0	0	0	0	0	0	205.2	k__Bacteria; p__Firmicutes; c__Clostridia; o__Clostridiales; f__Lachnospiraceae; g__Blautia; s__
808794	37.7721	8.29423e-06	5.99866e-05	0.114552	0	0	0	0	0	0	0	0	1468	k__Bacteria; p__Firmicutes; c__Clostridia; o__Clostridiales; f__Lachnospiraceae; g__; s__
294710	37.7721	8.29423e-06	5.99866e-05	0.114552	0	0	0	0	0	0	0	0	34	k__Bacteria; p__Firmicutes; c__Clostridia; o__Clostridiales; f__Lachnospiraceae; g__; s__
185584	37.7721	8.29423e-06	5.99866e-05	0.114552	0	0	0	0	0	0	0	0	180.4	k__Bacteria; p__Firmicutes; c__Clostridia; o__Clostridiales; f__Ruminococcaceae; g__; s__
370086	37.7721	8.29423e-06	5.99866e-05	0.114552	0	0	0	0	0	0	0	0	4464.8	k__Bacteria; p__Firmicutes; c__Clostridia; o__Clostridiales; f__Ruminococcaceae; g__; s__
188234	37.7721	8.29423e-06	5.99866e-05	0.114552	0	0	0	0	0	0	0	0	48.4	k__Bacteria; p__Firmicutes; c__Clostridia; o__Clostridiales; f__Lachnospiraceae; g__; s__
368264	37.7721	8.29423e-06	5.99866e-05	0.114552	0	0	0	0	0	0	0	0	54.4	k__Bacteria; p__Firmicutes; c__Clostridia; o__Clostridiales; f__Lachnospiraceae; g__[Ruminococcus]; s__
367946	37.7721	8.29423e-06	5.99866e-05	0.114552	0	0	0	0	0	0	0	0	290	k__Bacteria; p__Firmicutes; c__Clostridia; o__Clostridiales; f__Ruminococcaceae; g__; s__
368261	37.7721	8.29423e-06	5.99866e-05	0.114552	0	0	0	0	0	0	0	0	14873.6	k__Bacteria; p__Firmicutes; c__Clostridia; o__Clostridiales; f__Lachnospiraceae; g__; s__
529940	37.7721	8.29423e-06	5.99866e-05	0.114552	0	0	0	0	0	0	0	0	42.8	k__Bacteria; p__Firmicutes; c__Clostridia; o__Clostridiales; f__Ruminococcaceae; g__Faecalibacterium; s__prausnitzii
775976	37.7721	8.29423e-06	5.99866e-05	0.114552	0	0	0	0	0	0	0	0	98.4	k__Bacteria; p__Firmicutes; c__Clostridia; o__Clostridiales; f__Ruminococcaceae; g__Ruminococcus; s__
310380	37.7721	8.29423e-06	5.99866e-05	0.114552	0	0	0	0	0	0	0	0	44.4	k__Bacteria; p__Firmicutes; c__Clostridia; o__Clostridiales; f__Lachnospiraceae; g__Dorea; s__
330294	37.7721	8.29423e-06	5.99866e-05	0.114552	0	0	0	0	0	0	0	0	30470.8	k__Bacteria; p__Firmicutes; c__Erysipelotrichi; o__Erysipelotrichales; f__Erysipelotrichaceae; g__Catenibacterium; s__
522433	37.7721	8.29423e-06	5.99866e-05	0.114552	0	0	0	0	0	0	0	0	527.6	k__Bacteria; p__Firmicutes; c__Clostridia; o__Clostridiales; f__; g__; s__
306633	37.7721	8.29423e-06	5.99866e-05	0.114552	0	0	0	0	0	0	0	0	74	k__Bacteria; p__Firmicutes; c__Clostridia; o__Clostridiales; f__Ruminococcaceae; g__; s__
4388068	37.7721	8.29423e-06	5.99866e-05	0.114552	0	0	0	0	0	0	0	0	4072.8	k__Bacteria; p__Tenericutes; c__Mollicutes; o__RF39; f__; g__; s__
365842	37.7721	8.29423e-06	5.99866e-05	0.114552	0	0	0	0	0	0	0	0	28.8	k__Bacteria; p__Firmicutes; c__Clostridia; o__Clostridiales; f__Ruminococcaceae; g__Faecalibacterium; s__prausnitzii
331240	37.7721	8.29423e-06	5.99866e-05	0.114552	0	0	0	0	0	0	0	0	16	k__Bacteria; p__Firmicutes; c__Clostridia; o__Clostridiales; f__; g__; s__
193915	37.7721	8.29423e-06	5.99866e-05	0.114552	0	0	0	0	0	0	0	0	52	k__Bacteria; p__Firmicutes; c__Clostridia; o__Clostridiales; f__Ruminococcaceae; g__; s__
4296764	37.7721	8.29423e-06	5.99866e-05	0.114552	0	0	0	0	0	0	0	0	255.2	k__Bacteria; p__Firmicutes; c__Clostridia; o__Clostridiales; f__Christensenellaceae; g__; s__
524404	37.7721	8.29423e-06	5.99866e-05	0.114552	0	0	0	0	0	0	0	0	1119.2	k__Bacteria; p__Firmicutes; c__Clostridia; o__Clostridiales; f__Lachnospiraceae; g__; s__
720944	37.7721	8.29423e-06	5.99866e-05	0.114552	0	0	0	0	0	0	0	0	51.2	k__Bacteria; p__Firmicutes; c__Clostridia; o__Clostridiales; f__Ruminococcaceae; g__; s__
199490	37.7721	8.29423e-06	5.99866e-05	0.114552	0	0	0	0	0	0	0	0	18.4	k__Bacteria; p__Firmicutes; c__Clostridia; o__Clostridiales; f__Lachnospiraceae; g__; s__
333028	37.7721	8.29423e-06	5.99866e-05	0.114552	0	0	0	0	0	0	0	0	931.2	k__Bacteria; p__Bacteroidetes; c__Bacteroidia; o__Bacteroidales; f__Prevotellaceae; g__Prevotella; s__copri
647775	37.7721	8.29423e-06	5.99866e-05	0.114552	0	0	0	0	0	0	0	0	31.6	k__Bacteria; p__Proteobacteria; c__Betaproteobacteria; o__Burkholderiales; f__Comamonadaceae; g__; s__
198362	37.7721	8.29423e-06	5.99866e-05	0.114552	0	0	0	0	0	0	0	0	44.8	k__Bacteria; p__Firmicutes; c__Clostridia; o__Clostridiales; f__Lachnospiraceae; g__; s__
723471	37.7721	8.29423e-06	5.99866e-05	0.114552	0	0	0	0	0	0	0	0	620.4	k__Bacteria; p__Bacteroidetes; c__Bacteroidia; o__Bacteroidales; f__Prevotellaceae; g__Prevotella; s__
191216	37.7721	8.29423e-06	5.99866e-05	0.114552	0	0	0	0	0	0	0	0	677.6	k__Bacteria; p__Firmicutes; c__Clostridia; o__Clostridiales; f__Ruminococcaceae; g__; s__
191214	37.7721	8.29423e-06	5.99866e-05	0.114552	0	0	0	0	0	0	0	0	37.2	k__Bacteria; p__Firmicutes; c__Clostridia; o__Clostridiales; f__Lachnospiraceae; g__; s__
192093	37.7721	8.29423e-06	5.99866e-05	0.114552	0	0	0	0	0	0	0	0	244.8	k__Bacteria; p__Firmicutes; c__Clostridia; o__Clostridiales; f__Lachnospiraceae; g__; s__
192542	37.7721	8.29423e-06	5.99866e-05	0.114552	0	0	0	0	0	0	0	0	21.6	k__Bacteria; p__Firmicutes; c__Clostridia; o__Clostridiales; f__Lachnospiraceae; g__Blautia; s__
199228	37.7721	8.29423e-06	5.99866e-05	0.114552	0	0	0	0	0	0	0	0	40.8	k__Bacteria; p__Firmicutes; c__Clostridia; o__Clostridiales; f__Lachnospiraceae; g__Coprococcus; s__
187689	37.7721	8.29423e-06	5.99866e-05	0.114552	0	0	0	0	0	0	0	0	44	k__Bacteria; p__Firmicutes; c__Clostridia; o__Clostridiales; f__Ruminococcaceae; g__; s__
579541	37.7721	8.29423e-06	5.99866e-05	0.114552	0	0	0	0	0	0	0	0	155.6	k__Bacteria; p__Firmicutes; c__Clostridia; o__Clostridiales; f__Ruminococcaceae; g__; s__
199283	37.7721	8.29423e-06	5.99866e-05	0.114552	0	0	0	0	0	0	0	0	304.8	k__Bacteria; p__Firmicutes; c__Clostridia; o__Clostridiales; f__Ruminococcaceae; g__; s__
1105328	37.7721	8.29423e-06	5.99866e-05	0.114552	0	0	0	0	0	0	0	0	22	k__Bacteria; p__Firmicutes; c__Clostridia; o__Clostridiales; f__Lachnospiraceae; g__Coprococcus; s__
591671	37.7721	8.29423e-06	5.99866e-05	0.114552	0	0	0	0	0	0	0	0	2182.4	k__Bacteria; p__Firmicutes; c__Clostridia; o__Clostridiales; f__; g__; s__
355905	37.7721	8.29423e-06	5.99866e-05	0.114552	0	0	0	0	0	0	0	0	470.4	k__Bacteria; p__Firmicutes; c__Clostridia; o__Clostridiales; f__Lachnospiraceae; g__; s__
191849	37.7721	8.29423e-06	5.99866e-05	0.114552	0	0	0	0	0	0	0	0	801.2	k__Bacteria; p__Firmicutes; c__Clostridia; o__Clostridiales; f__[Mogibacteriaceae]; g__; s__
334573	37.7721	8.29423e-06	5.99866e-05	0.114552	0	0	0	0	0	0	0	0	70.4	k__Bacteria; p__Firmicutes; c__Clostridia; o__Clostridiales; f__Lachnospiraceae; g__; s__
529740	37.7721	8.29423e-06	5.99866e-05	0.114552	0	0	0	0	0	0	0	0	1810.4	k__Bacteria; p__Firmicutes; c__Clostridia; o__Clostridiales; f__Lachnospiraceae; g__; s__
194654	37.7721	8.29423e-06	5.99866e-05	0.114552	0	0	0	0	0	0	0	0	24	k__Bacteria; p__Firmicutes; c__Clostridia; o__Clostridiales; f__Ruminococcaceae; g__; s__
189820	37.7721	8.29423e-06	5.99866e-05	0.114552	0	0	0	0	0	0	0	0	309.6	k__Bacteria; p__Firmicutes; c__Clostridia; o__Clostridiales; f__Ruminococcaceae; g__Ruminococcus; s__
590980	37.7721	8.29423e-06	5.99866e-05	0.114552	0	0	0	0	0	0	0	0	42.8	k__Bacteria; p__Firmicutes; c__Clostridia; o__Clostridiales; f__; g__; s__
584463	37.7721	8.29423e-06	5.99866e-05	0.114552	0	0	0	0	0	0	0	0	7042	k__Bacteria; p__Firmicutes; c__Clostridia; o__Clostridiales; f__Lachnospiraceae; g__Lachnobacterium; s__
318445	37.7721	8.29423e-06	5.99866e-05	0.114552	0	0	0	0	0	0	0	0	174	k__Bacteria; p__Firmicutes; c__Clostridia; o__Clostridiales; f__Lachnospiraceae; g__; s__
310633	37.7721	8.29423e-06	5.99866e-05	0.114552	0	0	0	0	0	0	0	0	104.8	k__Bacteria; p__Firmicutes; c__Clostridia; o__Clostridiales; f__Ruminococcaceae; g__; s__
318190	37.7721	8.29423e-06	5.99866e-05	0.114552	0	0	0	0	0	0	0	0	3977.6	k__Bacteria; p__Firmicutes; c__Clostridia; o__Clostridiales; f__Ruminococcaceae; g__; s__
177061	37.7721	8.29423e-06	5.99866e-05	0.114552	0	0	0	0	0	0	0	0	1629.6	k__Bacteria; p__Firmicutes; c__Clostridia; o__Clostridiales; f__Lachnospiraceae; g__; s__
575844	37.7721	8.29423e-06	5.99866e-05	0.114552	0	0	0	0	0	0	0	0	3328.4	k__Bacteria; p__Firmicutes; c__Clostridia; o__Clostridiales; f__Ruminococcaceae; g__; s__
515869	37.7721	8.29423e-06	5.99866e-05	0.114552	0	0	0	0	0	0	0	0	766	k__Bacteria; p__Firmicutes; c__Clostridia; o__Clostridiales; f__Ruminococcaceae; g__Faecalibacterium; s__prausnitzii
359762	37.7721	8.29423e-06	5.99866e-05	0.114552	0	0	0	0	0	0	0	0	58	k__Bacteria; p__Firmicutes; c__Clostridia; o__Clostridiales; f__; g__; s__
336205	37.7721	8.29423e-06	5.99866e-05	0.114552	0	0	0	0	0	0	0	0	19.6	k__Bacteria; p__Firmicutes; c__Clostridia; o__Clostridiales; f__Lachnospiraceae; g__Coprococcus; s__
351592	37.7721	8.29423e-06	5.99866e-05	0.114552	0	0	0	0	0	0	0	0	22.4	k__Bacteria; p__Firmicutes; c__Clostridia; o__Clostridiales; f__Lachnospiraceae; g__; s__
340631	37.7721	8.29423e-06	5.99866e-05	0.114552	0	0	0	0	0	0	0	0	6381.2	k__Bacteria; p__Firmicutes; c__Clostridia; o__Clostridiales; f__; g__; s__
193551	37.7721	8.29423e-06	5.99866e-05	0.114552	0	0	0	0	0	0	0	0	122.8	k__Bacteria; p__Firmicutes; c__Clostridia; o__Clostridiales; f__Lachnospiraceae; g__Coprococcus; s__
325213	37.7721	8.29423e-06	5.99866e-05	0.114552	0	0	0	0	0	0	0	0	778	k__Bacteria; p__Firmicutes; c__Clostridia; o__Clostridiales; f__; g__; s__
187883	37.7721	8.29423e-06	5.99866e-05	0.114552	0	0	0	0	0	0	0	0	127.2	k__Bacteria; p__Firmicutes; c__Clostridia; o__Clostridiales; f__Ruminococcaceae; g__; s__
182542	37.7721	8.29423e-06	5.99866e-05	0.114552	0	0	0	0	0	0	0	0	142.4	k__Bacteria; p__Firmicutes; c__Clostridia; o__Clostridiales; f__Lachnospiraceae; g__Blautia; s__
324244	37.7721	8.29423e-06	5.99866e-05	0.114552	0	0	0	0	0	0	0	0	3654.4	k__Bacteria; p__Firmicutes; c__Clostridia; o__Clostridiales; f__Ruminococcaceae; g__; s__
753086	37.7721	8.29423e-06	5.99866e-05	0.114552	0	0	0	0	0	0	0	0	442.8	k__Bacteria; p__Bacteroidetes; c__Bacteroidia; o__Bacteroidales; f__Prevotellaceae; g__Prevotella; s__
4338748	37.7721	8.29423e-06	5.99866e-05	0.114552	0	0	0	0	0	0	0	0	27.6	k__Bacteria; p__Bacteroidetes; c__Bacteroidia; o__Bacteroidales; f__Prevotellaceae; g__Prevotella; s__
353330	37.7721	8.29423e-06	5.99866e-05	0.114552	0	0	0	0	0	0	0	0	235.6	k__Bacteria; p__Firmicutes; c__Clostridia; o__Clostridiales; f__Ruminococcaceae; g__; s__
190772	37.7721	8.29423e-06	5.99866e-05	0.114552	0	0	0	0	0	0	0	0	16.8	k__Bacteria; p__Firmicutes; c__Clostridia; o__Clostridiales; f__; g__; s__
770920	37.7721	8.29423e-06	5.99866e-05	0.114552	0	0	0	0	0	0	0	0	144	k__Bacteria; p__Firmicutes; c__Clostridia; o__Clostridiales; f__Ruminococcaceae; g__; s__
137209	37.7721	8.29423e-06	5.99866e-05	0.114552	0	0	0	0	0	0	0	0	12.4	k__Bacteria; p__Firmicutes; c__Clostridia; o__Clostridiales; f__; g__; s__
4370941	37.7721	8.29423e-06	5.99866e-05	0.114552	0	0	0	0	0	0	0	0	40	k__Bacteria; p__Firmicutes; c__Clostridia; o__Clostridiales; f__Ruminococcaceae; g__; s__
528606	37.7721	8.29423e-06	5.99866e-05	0.114552	0	0	0	0	0	0	0	0	74.4	k__Bacteria; p__Firmicutes; c__Clostridia; o__Clostridiales; f__Lachnospiraceae; g__Blautia; s__obeum
319455	37.7721	8.29423e-06	5.99866e-05	0.114552	0	0	0	0	0	0	0	0	56.8	k__Bacteria; p__Firmicutes; c__Clostridia; o__Clostridiales; f__Christensenellaceae; g__; s__
185244	37.7721	8.29423e-06	5.99866e-05	0.114552	0	0	0	0	0	0	0	0	14.4	k__Bacteria; p__Firmicutes; c__Clostridia; o__Clostridiales; f__Ruminococcaceae; g__Faecalibacterium; s__prausnitzii
315391	37.7721	8.29423e-06	5.99866e-05	0.114552	0	0	0	0	0	0	0	0	170.8	k__Bacteria; p__Firmicutes; c__Clostridia; o__Clostridiales; f__Ruminococcaceae; g__Faecalibacterium; s__prausnitzii
4108811	37.7721	8.29423e-06	5.99866e-05	0.114552	0	0	0	0	0	0	0	0	570.8	k__Bacteria; p__Bacteroidetes; c__Bacteroidia; o__Bacteroidales; f__Prevotellaceae; g__Prevotella; s__stercorea
193302	37.7721	8.29423e-06	5.99866e-05	0.114552	0	0	0	0	0	0	0	0	20.8	k__Bacteria; p__Firmicutes; c__Clostridia; o__Clostridiales; f__Lachnospiraceae; g__Blautia; s__
177905	37.7721	8.29423e-06	5.99866e-05	0.114552	0	0	0	0	0	0	0	0	40.8	k__Bacteria; p__Firmicutes; c__Clostridia; o__Clostridiales; f__Lachnospiraceae; g__Blautia; s__
361297	37.7721	8.29423e-06	5.99866e-05	0.114552	0	0	0	0	0	0	0	0	197.2	k__Bacteria; p__Firmicutes; c__Clostridia; o__Clostridiales; f__; g__; s__
19611	37.7721	8.29423e-06	5.99866e-05	0.114552	0	0	0	0	0	0	0	0	288	k__Bacteria; p__Firmicutes; c__Clostridia; o__Clostridiales; f__Ruminococcaceae; g__; s__
4478840	37.7721	8.29423e-06	5.99866e-05	0.114552	0	0	0	0	0	0	0	0	914.4	k__Bacteria; p__Firmicutes; c__Clostridia; o__Clostridiales; f__Clostridiaceae; g__; s__
189548	37.7721	8.29423e-06	5.99866e-05	0.114552	0	0	0	0	0	0	0	0	868.8	k__Bacteria; p__Firmicutes; c__Clostridia; o__Clostridiales; f__Lachnospiraceae; g__; s__
331850	37.7721	8.29423e-06	5.99866e-05	0.114552	0	0	0	0	0	0	0	0	175.6	k__Bacteria; p__Firmicutes; c__Clostridia; o__Clostridiales; f__Lachnospiraceae; g__Blautia; s__
195407	37.7721	8.29423e-06	5.99866e-05	0.114552	0	0	0	0	0	0	0	0	202.4	k__Bacteria; p__Firmicutes; c__Clostridia; o__Clostridiales; f__Lachnospiraceae; g__; s__
184670	37.7721	8.29423e-06	5.99866e-05	0.114552	0	0	0	0	0	0	0	0	94.8	k__Bacteria; p__Firmicutes; c__Clostridia; o__Clostridiales; f__Lachnospiraceae; g__; s__
524444	37.7721	8.29423e-06	5.99866e-05	0.114552	0	0	0	0	0	0	0	0	299.6	k__Bacteria; p__Firmicutes; c__Clostridia; o__Clostridiales; f__Lachnospiraceae; g__Blautia; s__
806751	37.7721	8.29423e-06	5.99866e-05	0.114552	0	0	0	0	0	0	0	0	11838.8	k__Bacteria; p__Firmicutes; c__Clostridia; o__Clostridiales; f__Ruminococcaceae; g__; s__
291927	37.7721	8.29423e-06	5.99866e-05	0.114552	0	0	0	0	0	0	0	0	1264.4	k__Bacteria; p__Bacteroidetes; c__Bacteroidia; o__Bacteroidales; f__Prevotellaceae; g__; s__
185812	37.7721	8.29423e-06	5.99866e-05	0.114552	0	0	0	0	0	0	0	0	6.8	k__Bacteria; p__Firmicutes; c__Clostridia; o__Clostridiales; f__Lachnospiraceae; g__Blautia; s__
185814	37.7721	8.29423e-06	5.99866e-05	0.114552	0	0	0	0	0	0	0	0	14.4	k__Bacteria; p__Firmicutes; c__Clostridia; o__Clostridiales; f__Ruminococcaceae; g__; s__
300613	37.7721	8.29423e-06	5.99866e-05	0.114552	0	0	0	0	0	0	0	0	225.6	k__Bacteria; p__Firmicutes; c__Clostridia; o__Clostridiales; f__Ruminococcaceae; g__; s__
193895	37.7721	8.29423e-06	5.99866e-05	0.114552	0	0	0	0	0	0	0	0	597.2	k__Bacteria; p__Firmicutes; c__Clostridia; o__Clostridiales; f__Ruminococcaceae; g__; s__
321517	37.7721	8.29423e-06	5.99866e-05	0.114552	0	0	0	0	0	0	0	0	18600	k__Bacteria; p__Firmicutes; c__Clostridia; o__Clostridiales; f__Ruminococcaceae; g__Ruminococcus; s__
179267	37.7721	8.29423e-06	5.99866e-05	0.114552	0	0	0	0	0	0	0	0	18.4	k__Bacteria; p__Firmicutes; c__Clostridia; o__Clostridiales; f__Lachnospiraceae; g__Coprococcus; s__
367909	37.7721	8.29423e-06	5.99866e-05	0.114552	0	0	0	0	0	0	0	0	57.6	k__Bacteria; p__Firmicutes; c__Clostridia; o__Clostridiales; f__Lachnospiraceae; g__; s__
182097	37.7721	8.29423e-06	5.99866e-05	0.114552	0	0	0	0	0	0	0	0	35.2	k__Bacteria; p__Firmicutes; c__Clostridia; o__Clostridiales; f__Lachnospiraceae; g__; s__
184386	37.7721	8.29423e-06	5.99866e-05	0.114552	0	0	0	0	0	0	0	0	107.6	k__Bacteria; p__Firmicutes; c__Clostridia; o__Clostridiales; f__Ruminococcaceae; g__Faecalibacterium; s__prausnitzii
192323	37.7721	8.29423e-06	5.99866e-05	0.114552	0	0	0	0	0	0	0	0	55.6	k__Bacteria; p__Firmicutes; c__Clostridia; o__Clostridiales; f__Ruminococcaceae; g__; s__
350091	37.7721	8.29423e-06	5.99866e-05	0.114552	0	0	0	0	0	0	0	0	292.4	k__Bacteria; p__Firmicutes; c__Clostridia; o__Clostridiales; f__; g__; s__
362342	37.7721	8.29423e-06	5.99866e-05	0.114552	0	0	0	0	0	0	0	0	1479.2	k__Bacteria; p__Firmicutes; c__Clostridia; o__Clostridiales; f__Ruminococcaceae; g__Ruminococcus; s__
197326	37.7721	8.29423e-06	5.99866e-05	0.114552	0	0	0	0	0	0	0	0	20.4	k__Bacteria; p__Firmicutes; c__Clostridia; o__Clostridiales; f__Lachnospiraceae; g__; s__
188707	37.7721	8.29423e-06	5.99866e-05	0.114552	0	0	0	0	0	0	0	0	74.8	k__Bacteria; p__Firmicutes; c__Clostridia; o__Clostridiales; f__Ruminococcaceae; g__; s__
4336746	37.7721	8.29423e-06	5.99866e-05	0.114552	0	0	0	0	0	0	0	0	47.6	k__Bacteria; p__Firmicutes; c__Clostridia; o__Clostridiales; f__Ruminococcaceae; g__; s__
562244	37.7721	8.29423e-06	5.99866e-05	0.114552	0	0	0	0	0	0	0	0	9699.2	k__Bacteria; p__Proteobacteria; c__Betaproteobacteria; o__Burkholderiales; f__Alcaligenaceae; g__Sutterella; s__
879327	37.7721	8.29423e-06	5.99866e-05	0.114552	0	0	0	0	0	0	0	0	20.8	k__Bacteria; p__Firmicutes; c__Clostridia; o__Clostridiales; f__Lachnospiraceae; g__; s__
260414	37.7721	8.29423e-06	5.99866e-05	0.114552	0	0	0	0	0	0	0	0	40.4	k__Bacteria; p__Firmicutes; c__Clostridia; o__Clostridiales; f__Ruminococcaceae; g__; s__
552561	37.7721	8.29423e-06	5.99866e-05	0.114552	0	0	0	0	0	0	0	0	408	k__Bacteria; p__Firmicutes; c__Clostridia; o__Clostridiales; f__; g__; s__
191555	37.7721	8.29423e-06	5.99866e-05	0.114552	0	0	0	0	0	0	0	0	29.2	k__Bacteria; p__Firmicutes; c__Clostridia; o__Clostridiales; f__Ruminococcaceae; g__; s__
194077	37.7721	8.29423e-06	5.99866e-05	0.114552	0	0	0	0	0	0	0	0	88.4	k__Bacteria; p__Firmicutes; c__Clostridia; o__Clostridiales; f__Lachnospiraceae; g__[Ruminococcus]; s__
358781	37.7721	8.29423e-06	5.99866e-05	0.114552	0	0	0	0	0	0	0	0	476	k__Bacteria; p__Firmicutes; c__Clostridia; o__Clostridiales; f__Ruminococcaceae; g__; s__
4455005	37.7721	8.29423e-06	5.99866e-05	0.114552	0	0	0	0	0	0	0	0	77.6	k__Bacteria; p__Firmicutes; c__Clostridia; o__Clostridiales; f__[Mogibacteriaceae]; g__; s__
362501	37.7721	8.29423e-06	5.99866e-05	0.114552	0	0	0	0	0	0	0	0	1785.2	k__Bacteria; p__Firmicutes; c__Clostridia; o__Clostridiales; f__Lachnospiraceae; g__Coprococcus; s__eutactus
198183	37.7721	8.29423e-06	5.99866e-05	0.114552	0	0	0	0	0	0	0	0	47.6	k__Bacteria; p__Firmicutes; c__Clostridia; o__Clostridiales; f__; g__; s__
193951	37.7721	8.29423e-06	5.99866e-05	0.114552	0	0	0	0	0	0	0	0	8.4	k__Bacteria; p__Firmicutes; c__Clostridia; o__Clostridiales; f__Lachnospiraceae; g__; s__
178387	37.7721	8.29423e-06	5.99866e-05	0.114552	0	0	0	0	0	0	0	0	413.2	k__Bacteria; p__Bacteroidetes; c__Bacteroidia; o__Bacteroidales; f__Prevotellaceae; g__Prevotella; s__copri
536831	37.7721	8.29423e-06	5.99866e-05	0.114552	0	0	0	0	0	0	0	0	502	k__Bacteria; p__Firmicutes; c__Clostridia; o__Clostridiales; f__Lachnospiraceae; g__Roseburia; s__
183576	37.7721	8.29423e-06	5.99866e-05	0.114552	0	0	0	0	0	0	0	0	36	k__Bacteria; p__Firmicutes; c__Clostridia; o__Clostridiales; f__Lachnospiraceae; g__; s__
195807	37.7721	8.29423e-06	5.99866e-05	0.114552	0	0	0	0	0	0	0	0	74.8	k__Bacteria; p__Firmicutes; c__Clostridia; o__Clostridiales; f__Lachnospiraceae; g__Blautia; s__
375106	37.7721	8.29423e-06	5.99866e-05	0.114552	0	0	0	0	0	0	0	0	60	k__Bacteria; p__Firmicutes; c__Clostridia; o__Clostridiales; f__Ruminococcaceae; g__; s__
199524	37.7721	8.29423e-06	5.99866e-05	0.114552	0	0	0	0	0	0	0	0	43.2	k__Bacteria; p__Firmicutes; c__Clostridia; o__Clostridiales; f__; g__; s__
325802	37.7721	8.29423e-06	5.99866e-05	0.114552	0	0	0	0	0	0	0	0	854.8	k__Bacteria; p__Bacteroidetes; c__Bacteroidia; o__Bacteroidales; f__Prevotellaceae; g__Prevotella; s__
550807	37.7721	8.29423e-06	5.99866e-05	0.114552	0	0	0	0	0	0	0	0	53.6	k__Bacteria; p__Firmicutes; c__Clostridia; o__Clostridiales; f__Ruminococcaceae; g__; s__
520413	37.7721	8.29423e-06	5.99866e-05	0.114552	0	0	0	0	0	0	0	0	95.6	k__Bacteria; p__Firmicutes; c__Clostridia; o__Clostridiales; f__Ruminococcaceae; g__Faecalibacterium; s__prausnitzii
298942	37.7721	8.29423e-06	5.99866e-05	0.114552	0	0	0	0	0	0	0	0	440.8	k__Bacteria; p__Firmicutes; c__Clostridia; o__Clostridiales; f__Lachnospiraceae; g__[Ruminococcus]; s__
580090	37.7721	8.29423e-06	5.99866e-05	0.114552	0	0	0	0	0	0	0	0	1587.2	k__Bacteria; p__Firmicutes; c__Clostridia; o__Clostridiales; f__; g__; s__
187051	37.7721	8.29423e-06	5.99866e-05	0.114552	0	0	0	0	0	0	0	0	154.4	k__Bacteria; p__Firmicutes; c__Clostridia; o__Clostridiales; f__; g__; s__
189524	37.7721	8.29423e-06	5.99866e-05	0.114552	0	0	0	0	0	0	0	0	303.6	k__Bacteria; p__Firmicutes; c__Clostridia; o__Clostridiales; f__Ruminococcaceae; g__; s__
849147	37.7721	8.29423e-06	5.99866e-05	0.114552	0	0	0	0	0	0	0	0	119.2	k__Bacteria; p__Firmicutes; c__Clostridia; o__Clostridiales; f__; g__; s__
358333	37.7721	8.29423e-06	5.99866e-05	0.114552	0	0	0	0	0	0	0	0	119.2	k__Bacteria; p__Firmicutes; c__Clostridia; o__Clostridiales; f__Lachnospiraceae; g__Blautia; s__
292456	37.7721	8.29423e-06	5.99866e-05	0.114552	0	0	0	0	0	0	0	0	64.4	k__Bacteria; p__Firmicutes; c__Clostridia; o__Clostridiales; f__; g__; s__
323778	37.7721	8.29423e-06	5.99866e-05	0.114552	0	0	0	0	0	0	0	0	220	k__Bacteria; p__Firmicutes; c__Clostridia; o__Clostridiales; f__Lachnospiraceae; g__; s__
530379	37.7721	8.29423e-06	5.99866e-05	0.114552	0	0	0	0	0	0	0	0	56	k__Bacteria; p__Firmicutes; c__Clostridia; o__Clostridiales; f__Lachnospiraceae; g__; s__
185834	37.7721	8.29423e-06	5.99866e-05	0.114552	0	0	0	0	0	0	0	0	95.6	k__Bacteria; p__Firmicutes; c__Clostridia; o__Clostridiales; f__Lachnospiraceae; g__Dorea; s__
303498	37.7721	8.29423e-06	5.99866e-05	0.114552	0	0	0	0	0	0	0	0	795.2	k__Bacteria; p__Actinobacteria; c__Coriobacteriia; o__Coriobacteriales; f__Coriobacteriaceae; g__; s__
362991	37.7721	8.29423e-06	5.99866e-05	0.114552	0	0	0	0	0	0	0	0	139.6	k__Bacteria; p__Firmicutes; c__Clostridia; o__Clostridiales; f__Ruminococcaceae; g__Ruminococcus; s__
568118	37.7721	8.29423e-06	5.99866e-05	0.114552	0	0	0	0	0	0	0	0	213738	k__Bacteria; p__Bacteroidetes; c__Bacteroidia; o__Bacteroidales; f__Prevotellaceae; g__Prevotella; s__copri
368203	37.7721	8.29423e-06	5.99866e-05	0.114552	0	0	0	0	0	0	0	0	51.2	k__Bacteria; p__Firmicutes; c__Clostridia; o__Clostridiales; f__; g__; s__
335256	37.7721	8.29423e-06	5.99866e-05	0.114552	0	0	0	0	0	0	0	0	26513.2	k__Bacteria; p__Firmicutes; c__Bacilli; o__Lactobacillales; f__Streptococcaceae; g__Lactococcus; s__garvieae
724472	37.7721	8.29423e-06	5.99866e-05	0.114552	0	0	0	0	0	0	0	0	2287.6	k__Bacteria; p__Firmicutes; c__Clostridia; o__Clostridiales; f__Lachnospiraceae; g__Dorea; s__
526701	37.7721	8.29423e-06	5.99866e-05	0.114552	0	0	0	0	0	0	0	0	131.6	k__Bacteria; p__Bacteroidetes; c__Bacteroidia; o__Bacteroidales; f__Prevotellaceae; g__Prevotella; s__copri
174943	37.7721	8.29423e-06	5.99866e-05	0.114552	0	0	0	0	0	0	0	0	36.8	k__Bacteria; p__Firmicutes; c__Clostridia; o__Clostridiales; f__Ruminococcaceae; g__; s__
197343	37.7721	8.29423e-06	5.99866e-05	0.114552	0	0	0	0	0	0	0	0	63.2	k__Bacteria; p__Firmicutes; c__Clostridia; o__Clostridiales; f__Ruminococcaceae; g__; s__
589329	37.7721	8.29423e-06	5.99866e-05	0.114552	0	0	0	0	0	0	0	0	57360	k__Bacteria; p__Bacteroidetes; c__Bacteroidia; o__Bacteroidales; f__Prevotellaceae; g__Prevotella; s__copri
333949	37.7721	8.29423e-06	5.99866e-05	0.114552	0	0	0	0	0	0	0	0	1584	k__Bacteria; p__Firmicutes; c__Clostridia; o__Clostridiales; f__; g__; s__
195619	37.7721	8.29423e-06	5.99866e-05	0.114552	0	0	0	0	0	0	0	0	170	k__Bacteria; p__Firmicutes; c__Clostridia; o__Clostridiales; f__Ruminococcaceae; g__; s__
529873	37.7721	8.29423e-06	5.99866e-05	0.114552	0	0	0	0	0	0	0	0	163.6	k__Bacteria; p__Firmicutes; c__Clostridia; o__Clostridiales; f__Lachnospiraceae; g__; s__
213394	37.7721	8.29423e-06	5.99866e-05	0.114552	0	0	0	0	0	0	0	0	18.4	k__Bacteria; p__Firmicutes; c__Clostridia; o__Clostridiales; f__Lachnospiraceae; g__Lachnospira; s__
515798	37.7721	8.29423e-06	5.99866e-05	0.114552	0	0	0	0	0	0	0	0	106.4	k__Bacteria; p__Bacteroidetes; c__Bacteroidia; o__Bacteroidales; f__Prevotellaceae; g__Prevotella; s__copri
335816	37.7721	8.29423e-06	5.99866e-05	0.114552	0	0	0	0	0	0	0	0	104.4	k__Bacteria; p__Firmicutes; c__Clostridia; o__Clostridiales; f__Ruminococcaceae; g__; s__
329420	37.7721	8.29423e-06	5.99866e-05	0.114552	0	0	0	0	0	0	0	0	995.6	k__Bacteria; p__Firmicutes; c__Clostridia; o__Clostridiales; f__; g__; s__
359750	37.7721	8.29423e-06	5.99866e-05	0.114552	0	0	0	0	0	0	0	0	468.4	k__Bacteria; p__Firmicutes; c__Clostridia; o__Clostridiales; f__Clostridiaceae; g__; s__
192641	37.7721	8.29423e-06	5.99866e-05	0.114552	0	0	0	0	0	0	0	0	14.8	k__Bacteria; p__Firmicutes; c__Clostridia; o__Clostridiales; f__Lachnospiraceae; g__; s__
190220	37.7721	8.29423e-06	5.99866e-05	0.114552	0	0	0	0	0	0	0	0	35.2	k__Bacteria; p__Firmicutes; c__Clostridia; o__Clostridiales; f__Ruminococcaceae; g__; s__
197503	37.7721	8.29423e-06	5.99866e-05	0.114552	0	0	0	0	0	0	0	0	241.2	k__Bacteria; p__Firmicutes; c__Clostridia; o__Clostridiales; f__Lachnospiraceae; g__[Ruminococcus]; s__gnavus
179018	37.7721	8.29423e-06	5.99866e-05	0.114552	0	0	0	0	0	0	0	0	68.8	k__Bacteria; p__Firmicutes; c__Erysipelotrichi; o__Erysipelotrichales; f__Erysipelotrichaceae; g__[Eubacterium]; s__biforme
263645	37.7721	8.29423e-06	5.99866e-05	0.114552	0	0	0	0	0	0	0	0	52.8	k__Bacteria; p__Firmicutes; c__Clostridia; o__Clostridiales; f__; g__; s__
179905	37.7721	8.29423e-06	5.99866e-05	0.114552	0	0	0	0	0	0	0	0	35.6	k__Bacteria; p__Firmicutes; c__Clostridia; o__Clostridiales; f__Lachnospiraceae; g__; s__
194735	37.7721	8.29423e-06	5.99866e-05	0.114552	0	0	0	0	0	0	0	0	846.8	k__Bacteria; p__Firmicutes; c__Clostridia; o__Clostridiales; f__Ruminococcaceae; g__; s__
194733	37.7721	8.29423e-06	5.99866e-05	0.114552	0	0	0	0	0	0	0	0	32	k__Bacteria; p__Firmicutes; c__Clostridia; o__Clostridiales; f__Lachnospiraceae; g__; s__
2979308	37.7721	8.29423e-06	5.99866e-05	0.114552	0	0	0	0	0	0	0	0	144.8	k__Bacteria; p__Firmicutes; c__Clostridia; o__Clostridiales; f__Ruminococcaceae; g__Ruminococcus; s__
258099	37.7721	8.29423e-06	5.99866e-05	0.114552	0	0	0	0	0	0	0	0	20.4	k__Bacteria; p__Firmicutes; c__Clostridia; o__Clostridiales; f__Ruminococcaceae; g__; s__
197282	37.7721	8.29423e-06	5.99866e-05	0.114552	0	0	0	0	0	0	0	0	42	k__Bacteria; p__Firmicutes; c__Clostridia; o__Clostridiales; f__Lachnospiraceae; g__Blautia; s__
843569	37.7721	8.29423e-06	5.99866e-05	0.114552	0	0	0	0	0	0	0	0	238.4	k__Bacteria; p__Firmicutes; c__Clostridia; o__Clostridiales; f__Peptococcaceae; g__; s__
181882	37.7721	8.29423e-06	5.99866e-05	0.114552	0	0	0	0	0	0	0	0	51.6	k__Bacteria; p__Firmicutes; c__Clostridia; o__Clostridiales; f__Ruminococcaceae; g__; s__
332860	37.7721	8.29423e-06	5.99866e-05	0.114552	0	0	0	0	0	0	0	0	49.2	k__Bacteria; p__Firmicutes; c__Clostridia; o__Clostridiales; f__Ruminococcaceae; g__; s__
186851	37.7721	8.29423e-06	5.99866e-05	0.114552	0	0	0	0	0	0	0	0	1048.4	k__Bacteria; p__Firmicutes; c__Clostridia; o__Clostridiales; f__; g__; s__
183824	37.7721	8.29423e-06	5.99866e-05	0.114552	0	0	0	0	0	0	0	0	157.6	k__Bacteria; p__Firmicutes; c__Clostridia; o__Clostridiales; f__Lachnospiraceae; g__Blautia; s__
309284	37.7721	8.29423e-06	5.99866e-05	0.114552	0	0	0	0	0	0	0	0	152.4	k__Bacteria; p__Firmicutes; c__Clostridia; o__Clostridiales; f__; g__; s__
4396298	37.7721	8.29423e-06	5.99866e-05	0.114552	0	0	0	0	0	0	0	0	174	k__Bacteria; p__Firmicutes; c__Clostridia; o__Clostridiales; f__Ruminococcaceae; g__; s__
592065	37.7721	8.29423e-06	5.99866e-05	0.114552	0	0	0	0	0	0	0	0	127.2	k__Bacteria; p__Firmicutes; c__Clostridia; o__Clostridiales; f__Ruminococcaceae; g__; s__
2220494	37.7721	8.29423e-06	5.99866e-05	0.114552	0	0	0	0	0	0	0	0	4230	k__Bacteria; p__Bacteroidetes; c__Bacteroidia; o__Bacteroidales; f__Prevotellaceae; g__Prevotella; s__stercorea
4295618	37.7721	8.29423e-06	5.99866e-05	0.114552	0	0	0	0	0	0	0	0	46.8	k__Bacteria; p__Bacteroidetes; c__Bacteroidia; o__Bacteroidales; f__Prevotellaceae; g__Prevotella; s__copri
215040	37.7721	8.29423e-06	5.99866e-05	0.114552	0	0	0	0	0	0	0	0	318	k__Bacteria; p__Firmicutes; c__Clostridia; o__Clostridiales; f__Veillonellaceae; g__Dialister; s__
4433737	37.7721	8.29423e-06	5.99866e-05	0.114552	0	0	0	0	0	0	0	0	26	k__Bacteria; p__Firmicutes; c__Clostridia; o__Clostridiales; f__Lachnospiraceae; g__; s__
328035	37.7721	8.29423e-06	5.99866e-05	0.114552	0	0	0	0	0	0	0	0	3269.2	k__Bacteria; p__Bacteroidetes; c__Bacteroidia; o__Bacteroidales; f__Prevotellaceae; g__Prevotella; s__copri
347875	37.7721	8.29423e-06	5.99866e-05	0.114552	0	0	0	0	0	0	0	0	1161.6	k__Bacteria; p__Bacteroidetes; c__Bacteroidia; o__Bacteroidales; f__[Paraprevotellaceae]; g__[Prevotella]; s__
198085	37.7721	8.29423e-06	5.99866e-05	0.114552	0	0	0	0	0	0	0	0	52	k__Bacteria; p__Firmicutes; c__Clostridia; o__Clostridiales; f__Ruminococcaceae; g__Faecalibacterium; s__prausnitzii
294791	37.7721	8.29423e-06	5.99866e-05	0.114552	0	0	0	0	0	0	0	0	188	k__Bacteria; p__Firmicutes; c__Clostridia; o__Clostridiales; f__Lachnospiraceae; g__Coprococcus; s__
4300127	37.7721	8.29423e-06	5.99866e-05	0.114552	0	0	0	0	0	0	0	0	3910	k__Bacteria; p__Firmicutes; c__Clostridia; o__Clostridiales; f__Veillonellaceae; g__; s__
346474	37.7721	8.29423e-06	5.99866e-05	0.114552	0	0	0	0	0	0	0	0	34.4	k__Bacteria; p__Firmicutes; c__Clostridia; o__Clostridiales; f__Ruminococcaceae; g__; s__
361845	37.7721	8.29423e-06	5.99866e-05	0.114552	0	0	0	0	0	0	0	0	657.6	k__Bacteria; p__Firmicutes; c__Clostridia; o__Clostridiales; f__Lachnospiraceae; g__; s__
299441	37.7721	8.29423e-06	5.99866e-05	0.114552	0	0	0	0	0	0	0	0	622.8	k__Bacteria; p__Firmicutes; c__Clostridia; o__Clostridiales; f__Ruminococcaceae; g__; s__
4318177	37.7721	8.29423e-06	5.99866e-05	0.114552	0	0	0	0	0	0	0	0	20037.6	k__Bacteria; p__Bacteroidetes; c__Bacteroidia; o__Bacteroidales; f__; g__; s__
351457	37.7721	8.29423e-06	5.99866e-05	0.114552	0	0	0	0	0	0	0	0	116.4	k__Bacteria; p__Firmicutes; c__Clostridia; o__Clostridiales; f__; g__; s__
550013	37.7721	8.29423e-06	5.99866e-05	0.114552	0	0	0	0	0	0	0	0	6.4	k__Bacteria; p__Firmicutes; c__Clostridia; o__Clostridiales; f__Lachnospiraceae; g__Blautia; s__producta
354163	37.7721	8.29423e-06	5.99866e-05	0.114552	0	0	0	0	0	0	0	0	37.2	k__Bacteria; p__Firmicutes; c__Clostridia; o__Clostridiales; f__; g__; s__
198422	37.7721	8.29423e-06	5.99866e-05	0.114552	0	0	0	0	0	0	0	0	61.6	k__Bacteria; p__Firmicutes; c__Clostridia; o__Clostridiales; f__; g__; s__
336375	37.7721	8.29423e-06	5.99866e-05	0.114552	0	0	0	0	0	0	0	0	18	k__Bacteria; p__Firmicutes; c__Clostridia; o__Clostridiales; f__Lachnospiraceae; g__; s__
189312	37.7721	8.29423e-06	5.99866e-05	0.114552	0	0	0	0	0	0	0	0	2353.2	k__Bacteria; p__Firmicutes; c__Clostridia; o__Clostridiales; f__Ruminococcaceae; g__; s__
336372	37.7721	8.29423e-06	5.99866e-05	0.114552	0	0	0	0	0	0	0	0	824.4	k__Bacteria; p__Bacteroidetes; c__Bacteroidia; o__Bacteroidales; f__Prevotellaceae; g__Prevotella; s__copri
192625	37.7721	8.29423e-06	5.99866e-05	0.114552	0	0	0	0	0	0	0	0	254	k__Bacteria; p__Firmicutes; c__Clostridia; o__Clostridiales; f__Lachnospiraceae; g__; s__
551822	37.7721	8.29423e-06	5.99866e-05	0.114552	0	0	0	0	0	0	0	0	6063.6	k__Bacteria; p__Firmicutes; c__Clostridia; o__Clostridiales; f__Clostridiaceae; g__; s__
524371	37.7721	8.29423e-06	5.99866e-05	0.114552	0	0	0	0	0	0	0	0	331.6	k__Bacteria; p__Bacteroidetes; c__Bacteroidia; o__Bacteroidales; f__Prevotellaceae; g__Prevotella; s__stercorea
538322	37.7721	8.29423e-06	5.99866e-05	0.114552	0	0	0	0	0	0	0	0	50	k__Bacteria; p__Firmicutes; c__Clostridia; o__Clostridiales; f__Ruminococcaceae; g__; s__
312586	37.7721	8.29423e-06	5.99866e-05	0.114552	0	0	0	0	0	0	0	0	82.4	k__Bacteria; p__Firmicutes; c__Clostridia; o__Clostridiales; f__Lachnospiraceae; g__; s__
583256	37.7721	8.29423e-06	5.99866e-05	0.114552	0	0	0	0	0	0	0	0	114.4	k__Bacteria; p__Firmicutes; c__Clostridia; o__Clostridiales; f__Ruminococcaceae; g__; s__
321078	37.7721	8.29423e-06	5.99866e-05	0.114552	0	0	0	0	0	0	0	0	26.8	k__Bacteria; p__Firmicutes; c__Clostridia; o__Clostridiales; f__Ruminococcaceae; g__; s__
178342	37.7721	8.29423e-06	5.99866e-05	0.114552	0	0	0	0	0	0	0	0	11.6	k__Bacteria; p__Firmicutes; c__Clostridia; o__Clostridiales; f__Ruminococcaceae; g__; s__
4330852	37.7721	8.29423e-06	5.99866e-05	0.114552	0	0	0	0	0	0	0	0	46.8	k__Bacteria; p__Firmicutes; c__Clostridia; o__Clostridiales; f__Ruminococcaceae; g__Oscillospira; s__
804526	37.7721	8.29423e-06	5.99866e-05	0.114552	0	0	0	0	0	0	0	0	4777.2	k__Bacteria; p__Firmicutes; c__Clostridia; o__Clostridiales; f__Lachnospiraceae; g__Coprococcus; s__
3756485	37.7721	8.29423e-06	5.99866e-05	0.114552	0	0	0	0	0	0	0	0	212.8	k__Bacteria; p__Firmicutes; c__Clostridia; o__Clostridiales; f__; g__; s__
188690	37.7721	8.29423e-06	5.99866e-05	0.114552	0	0	0	0	0	0	0	0	333.2	k__Bacteria; p__Firmicutes; c__Clostridia; o__Clostridiales; f__Lachnospiraceae; g__Blautia; s__
4393083	37.7721	8.29423e-06	5.99866e-05	0.114552	0	0	0	0	0	0	0	0	128.8	k__Bacteria; p__Firmicutes; c__Clostridia; o__Clostridiales; f__Lachnospiraceae; g__; s__
342947	37.7721	8.29423e-06	5.99866e-05	0.114552	0	0	0	0	0	0	0	0	2134	k__Bacteria; p__Firmicutes; c__Clostridia; o__Clostridiales; f__Ruminococcaceae; g__; s__
844006	37.7721	8.29423e-06	5.99866e-05	0.114552	0	0	0	0	0	0	0	0	126	k__Bacteria; p__Firmicutes; c__Clostridia; o__Clostridiales; f__Ruminococcaceae; g__; s__
177349	37.7721	8.29423e-06	5.99866e-05	0.114552	0	0	0	0	0	0	0	0	50.4	k__Bacteria; p__Firmicutes; c__Clostridia; o__Clostridiales; f__Lachnospiraceae; g__Blautia; s__
208127	37.7721	8.29423e-06	5.99866e-05	0.114552	0	0	0	0	0	0	0	0	86.8	k__Bacteria; p__Firmicutes; c__Clostridia; o__Clostridiales; f__; g__; s__
192015	37.7721	8.29423e-06	5.99866e-05	0.114552	0	0	0	0	0	0	0	0	161.2	k__Bacteria; p__Firmicutes; c__Clostridia; o__Clostridiales; f__; g__; s__
337765	37.7721	8.29423e-06	5.99866e-05	0.114552	0	0	0	0	0	0	0	0	12.8	k__Bacteria; p__Firmicutes; c__Clostridia; o__Clostridiales; f__Lachnospiraceae; g__; s__
589071	37.7721	8.29423e-06	5.99866e-05	0.114552	0	0	0	0	0	0	0	0	205.6	k__Bacteria; p__Bacteroidetes; c__Bacteroidia; o__Bacteroidales; f__Bacteroidaceae; g__Bacteroides; s__uniformis
702414	37.7721	8.29423e-06	5.99866e-05	0.114552	0	0	0	0	0	0	0	0	24.4	k__Bacteria; p__Firmicutes; c__Clostridia; o__Clostridiales; f__Lachnospiraceae; g__; s__
124309	37.7721	8.29423e-06	5.99866e-05	0.114552	0	0	0	0	0	0	0	0	200.8	k__Bacteria; p__Proteobacteria; c__Gammaproteobacteria; o__Pseudomonadales; f__Moraxellaceae; g__Acinetobacter; s__
185563	37.7721	8.29423e-06	5.99866e-05	0.114552	0	0	0	0	0	0	0	0	21.2	k__Bacteria; p__Firmicutes; c__Clostridia; o__Clostridiales; f__Lachnospiraceae; g__Blautia; s__
191434	37.7721	8.29423e-06	5.99866e-05	0.114552	0	0	0	0	0	0	0	0	68.4	k__Bacteria; p__Firmicutes; c__Clostridia; o__Clostridiales; f__Lachnospiraceae; g__; s__
174365	37.7721	8.29423e-06	5.99866e-05	0.114552	0	0	0	0	0	0	0	0	32.4	k__Bacteria; p__Firmicutes; c__Clostridia; o__Clostridiales; f__Lachnospiraceae; g__Blautia; s__
4362724	37.7721	8.29423e-06	5.99866e-05	0.114552	0	0	0	0	0	0	0	0	160	k__Bacteria; p__Firmicutes; c__Clostridia; o__Clostridiales; f__Ruminococcaceae; g__Oscillospira; s__
290322	37.7721	8.29423e-06	5.99866e-05	0.114552	0	0	0	0	0	0	0	0	12.4	k__Bacteria; p__Firmicutes; c__Clostridia; o__Clostridiales; f__Ruminococcaceae; g__; s__
33112	37.7721	8.29423e-06	5.99866e-05	0.114552	0	0	0	0	0	0	0	0	337.2	k__Bacteria; p__Firmicutes; c__Clostridia; o__Clostridiales; f__Ruminococcaceae; g__; s__
195093	37.7721	8.29423e-06	5.99866e-05	0.114552	0	0	0	0	0	0	0	0	63.6	k__Bacteria; p__Firmicutes; c__Clostridia; o__Clostridiales; f__Lachnospiraceae; g__Blautia; s__
183169	37.7721	8.29423e-06	5.99866e-05	0.114552	0	0	0	0	0	0	0	0	276	k__Bacteria; p__Firmicutes; c__Clostridia; o__Clostridiales; f__; g__; s__
367213	37.7721	8.29423e-06	5.99866e-05	0.114552	0	0	0	0	0	0	0	0	30825.2	k__Bacteria; p__Firmicutes; c__Clostridia; o__Clostridiales; f__Ruminococcaceae; g__; s__
583089	37.7721	8.29423e-06	5.99866e-05	0.114552	0	0	0	0	0	0	0	0	28	k__Bacteria; p__Firmicutes; c__Clostridia; o__Clostridiales; f__Lachnospiraceae; g__Blautia; s__
4481195	37.7721	8.29423e-06	5.99866e-05	0.114552	0	0	0	0	0	0	0	0	155.6	k__Bacteria; p__Firmicutes; c__Clostridia; o__Clostridiales; f__Lachnospiraceae; g__; s__
186906	37.7721	8.29423e-06	5.99866e-05	0.114552	0	0	0	0	0	0	0	0	140.8	k__Bacteria; p__Firmicutes; c__Clostridia; o__Clostridiales; f__Lachnospiraceae; g__; s__
798688	37.7721	8.29423e-06	5.99866e-05	0.114552	0	0	0	0	0	0	0	0	12	k__Bacteria; p__Proteobacteria; c__Gammaproteobacteria; o__Thiohalorhabdales; f__; g__; s__
3259606	37.7721	8.29423e-06	5.99866e-05	0.114552	0	0	0	0	0	0	0	0	20	k__Bacteria; p__Firmicutes; c__Clostridia; o__Clostridiales; f__Lachnospiraceae; g__[Ruminococcus]; s__
192389	37.7721	8.29423e-06	5.99866e-05	0.114552	0	0	0	0	0	0	0	0	255.2	k__Bacteria; p__Firmicutes; c__Clostridia; o__Clostridiales; f__Lachnospiraceae; g__; s__
361683	37.7721	8.29423e-06	5.99866e-05	0.114552	0	0	0	0	0	0	0	0	1628	k__Bacteria; p__Firmicutes; c__Clostridia; o__Clostridiales; f__Ruminococcaceae; g__; s__
183783	37.7721	8.29423e-06	5.99866e-05	0.114552	0	0	0	0	0	0	0	0	42.4	k__Bacteria; p__Firmicutes; c__Clostridia; o__Clostridiales; f__Clostridiaceae; g__02d06; s__
725212	37.7721	8.29423e-06	5.99866e-05	0.114552	0	0	0	0	0	0	0	0	608.4	k__Bacteria; p__Firmicutes; c__Clostridia; o__Clostridiales; f__; g__; s__
183071	37.7721	8.29423e-06	5.99866e-05	0.114552	0	0	0	0	0	0	0	0	70.4	k__Bacteria; p__Firmicutes; c__Clostridia; o__Clostridiales; f__Ruminococcaceae; g__; s__
308072	37.7721	8.29423e-06	5.99866e-05	0.114552	0	0	0	0	0	0	0	0	7102	k__Bacteria; p__Firmicutes; c__Clostridia; o__Clostridiales; f__Lachnospiraceae; g__; s__
546876	37.7721	8.29423e-06	5.99866e-05	0.114552	0	0	0	0	0	0	0	0	1209.2	k__Bacteria; p__Firmicutes; c__Clostridia; o__Clostridiales; f__Lachnospiraceae; g__; s__
348612	37.7721	8.29423e-06	5.99866e-05	0.114552	0	0	0	0	0	0	0	0	78	k__Bacteria; p__Bacteroidetes; c__Bacteroidia; o__Bacteroidales; f__Prevotellaceae; g__Prevotella; s__copri
523768	37.7721	8.29423e-06	5.99866e-05	0.114552	0	0	0	0	0	0	0	0	40.8	k__Bacteria; p__Firmicutes; c__Clostridia; o__Clostridiales; f__Ruminococcaceae; g__Faecalibacterium; s__prausnitzii
561607	37.7721	8.29423e-06	5.99866e-05	0.114552	0	0	0	0	0	0	0	0	598.8	k__Bacteria; p__Firmicutes; c__Clostridia; o__Clostridiales; f__Ruminococcaceae; g__; s__
180523	37.7721	8.29423e-06	5.99866e-05	0.114552	0	0	0	0	0	0	0	0	128	k__Bacteria; p__Firmicutes; c__Clostridia; o__Clostridiales; f__Lachnospiraceae; g__; s__
2442706	37.7721	8.29423e-06	5.99866e-05	0.114552	0	0	0	0	0	0	0	0	180.4	k__Bacteria; p__Firmicutes; c__Clostridia; o__Clostridiales; f__Christensenellaceae; g__; s__
1078587	37.7721	8.29423e-06	5.99866e-05	0.114552	0	0	0	0	0	0	0	0	48729.6	k__Bacteria; p__Firmicutes; c__Clostridia; o__Clostridiales; f__Lachnospiraceae; g__Blautia; s__
514086	37.7721	8.29423e-06	5.99866e-05	0.114552	0	0	0	0	0	0	0	0	9643.6	k__Bacteria; p__Firmicutes; c__Clostridia; o__Clostridiales; f__Lachnospiraceae; g__Blautia; s__obeum
353615	37.7721	8.29423e-06	5.99866e-05	0.114552	0	0	0	0	0	0	0	0	28.4	k__Bacteria; p__Firmicutes; c__Clostridia; o__Clostridiales; f__Ruminococcaceae; g__; s__
2686191	37.7721	8.29423e-06	5.99866e-05	0.114552	0	0	0	0	0	0	0	0	64.4	k__Bacteria; p__Firmicutes; c__Clostridia; o__Clostridiales; f__Ruminococcaceae; g__; s__
211191	37.7721	8.29423e-06	5.99866e-05	0.114552	0	0	0	0	0	0	0	0	118.4	k__Bacteria; p__Firmicutes; c__Clostridia; o__Clostridiales; f__Ruminococcaceae; g__; s__
362568	37.7721	8.29423e-06	5.99866e-05	0.114552	0	0	0	0	0	0	0	0	30.4	k__Bacteria; p__Firmicutes; c__Clostridia; o__Clostridiales; f__Lachnospiraceae; g__Blautia; s__
186030	37.7721	8.29423e-06	5.99866e-05	0.114552	0	0	0	0	0	0	0	0	94	k__Bacteria; p__Firmicutes; c__Clostridia; o__Clostridiales; f__; g__; s__
540924	37.7721	8.29423e-06	5.99866e-05	0.114552	0	0	0	0	0	0	0	0	133.6	k__Bacteria; p__Firmicutes; c__Erysipelotrichi; o__Erysipelotrichales; f__Erysipelotrichaceae; g__Bulleidia; s__
885437	37.7721	8.29423e-06	5.99866e-05	0.114552	0	0	0	0	0	0	0	0	26.8	k__Bacteria; p__Firmicutes; c__Clostridia; o__Clostridiales; f__Ruminococcaceae; g__; s__
514272	37.7721	8.29423e-06	5.99866e-05	0.114552	0	0	0	0	0	0	0	0	515.2	k__Bacteria; p__Firmicutes; c__Clostridia; o__Clostridiales; f__Lachnospiraceae; g__Coprococcus; s__
196382	37.7721	8.29423e-06	5.99866e-05	0.114552	0	0	0	0	0	0	0	0	53.2	k__Bacteria; p__Firmicutes; c__Clostridia; o__Clostridiales; f__; g__; s__
176785	37.7721	8.29423e-06	5.99866e-05	0.114552	0	0	0	0	0	0	0	0	513.6	k__Bacteria; p__Firmicutes; c__Clostridia; o__Clostridiales; f__Ruminococcaceae; g__; s__
365372	37.7721	8.29423e-06	5.99866e-05	0.114552	0	0	0	0	0	0	0	0	33.6	k__Bacteria; p__Firmicutes; c__Clostridia; o__Clostridiales; f__Ruminococcaceae; g__Faecalibacterium; s__prausnitzii
565292	37.7721	8.29423e-06	5.99866e-05	0.114552	0	0	0	0	0	0	0	0	15.6	k__Bacteria; p__Firmicutes; c__Clostridia; o__Clostridiales; f__Lachnospiraceae; g__; s__
291648	37.7721	8.29423e-06	5.99866e-05	0.114552	0	0	0	0	0	0	0	0	332.8	k__Bacteria; p__Firmicutes; c__Clostridia; o__Clostridiales; f__Ruminococcaceae; g__; s__
313121	37.7721	8.29423e-06	5.99866e-05	0.114552	0	0	0	0	0	0	0	0	320	k__Bacteria; p__Bacteroidetes; c__Bacteroidia; o__Bacteroidales; f__Prevotellaceae; g__Prevotella; s__copri
4484075	37.7721	8.29423e-06	5.99866e-05	0.114552	0	0	0	0	0	0	0	0	44.8	k__Bacteria; p__Firmicutes; c__Clostridia; o__Clostridiales; f__Ruminococcaceae; g__; s__
230741	37.7721	8.29423e-06	5.99866e-05	0.114552	0	0	0	0	0	0	0	0	130	k__Bacteria; p__Firmicutes; c__Clostridia; o__Clostridiales; f__Lachnospiraceae; g__Blautia; s__
345301	37.7721	8.29423e-06	5.99866e-05	0.114552	0	0	0	0	0	0	0	0	1767.2	k__Bacteria; p__Firmicutes; c__Clostridia; o__Clostridiales; f__; g__; s__
303897	37.7721	8.29423e-06	5.99866e-05	0.114552	0	0	0	0	0	0	0	0	32	k__Bacteria; p__Firmicutes; c__Clostridia; o__Clostridiales; f__Lachnospiraceae; g__; s__
351707	37.7721	8.29423e-06	5.99866e-05	0.114552	0	0	0	0	0	0	0	0	22086	k__Bacteria; p__Firmicutes; c__Clostridia; o__Clostridiales; f__Ruminococcaceae; g__Ruminococcus; s__
571642	37.7721	8.29423e-06	5.99866e-05	0.114552	0	0	0	0	0	0	0	0	250.8	k__Bacteria; p__Firmicutes; c__Clostridia; o__Clostridiales; f__Ruminococcaceae; g__; s__
193744	37.7721	8.29423e-06	5.99866e-05	0.114552	0	0	0	0	0	0	0	0	18	k__Bacteria; p__Firmicutes; c__Clostridia; o__Clostridiales; f__Lachnospiraceae; g__Blautia; s__
588499	37.7721	8.29423e-06	5.99866e-05	0.114552	0	0	0	0	0	0	0	0	64.8	k__Bacteria; p__Bacteroidetes; c__Bacteroidia; o__Bacteroidales; f__Prevotellaceae; g__Prevotella; s__
367456	37.7721	8.29423e-06	5.99866e-05	0.114552	0	0	0	0	0	0	0	0	41.6	k__Bacteria; p__Firmicutes; c__Clostridia; o__Clostridiales; f__Lachnospiraceae; g__Blautia; s__
365965	37.7721	8.29423e-06	5.99866e-05	0.114552	0	0	0	0	0	0	0	0	10683.6	k__Bacteria; p__Firmicutes; c__Clostridia; o__Clostridiales; f__Ruminococcaceae; g__Ruminococcus; s__
180881	37.7721	8.29423e-06	5.99866e-05	0.114552	0	0	0	0	0	0	0	0	118.4	k__Bacteria; p__Firmicutes; c__Clostridia; o__Clostridiales; f__; g__; s__
309892	37.7721	8.29423e-06	5.99866e-05	0.114552	0	0	0	0	0	0	0	0	90	k__Bacteria; p__Firmicutes; c__Clostridia; o__Clostridiales; f__; g__; s__
353620	37.7721	8.29423e-06	5.99866e-05	0.114552	0	0	0	0	0	0	0	0	32	k__Bacteria; p__Firmicutes; c__Clostridia; o__Clostridiales; f__Ruminococcaceae; g__; s__
295485	37.7721	8.29423e-06	5.99866e-05	0.114552	0	0	0	0	0	0	0	0	97.6	k__Bacteria; p__Firmicutes; c__Clostridia; o__Clostridiales; f__Ruminococcaceae; g__Faecalibacterium; s__prausnitzii
4397200	37.7721	8.29423e-06	5.99866e-05	0.114552	0	0	0	0	0	0	0	0	11070.4	k__Bacteria; p__Bacteroidetes; c__Bacteroidia; o__Bacteroidales; f__Prevotellaceae; g__Prevotella; s__
183054	37.7721	8.29423e-06	5.99866e-05	0.114552	0	0	0	0	0	0	0	0	176.8	k__Bacteria; p__Firmicutes; c__Clostridia; o__Clostridiales; f__Lachnospiraceae; g__; s__
759751	37.7721	8.29423e-06	5.99866e-05	0.114552	0	0	0	0	0	0	0	0	95.6	k__Bacteria; p__Firmicutes; c__Clostridia; o__Clostridiales; f__Lachnospiraceae; g__; s__
177518	37.7721	8.29423e-06	5.99866e-05	0.114552	0	0	0	0	0	0	0	0	123.2	k__Bacteria; p__Firmicutes; c__Clostridia; o__Clostridiales; f__Lachnospiraceae; g__Coprococcus; s__
174304	37.7721	8.29423e-06	5.99866e-05	0.114552	0	0	0	0	0	0	0	0	54.8	k__Bacteria; p__Firmicutes; c__Clostridia; o__Clostridiales; f__Ruminococcaceae; g__; s__
174300	37.7721	8.29423e-06	5.99866e-05	0.114552	0	0	0	0	0	0	0	0	14	k__Bacteria; p__Firmicutes; c__Clostridia; o__Clostridiales; f__Ruminococcaceae; g__; s__
518967	37.7721	8.29423e-06	5.99866e-05	0.114552	0	0	0	0	0	0	0	0	359.2	k__Bacteria; p__Firmicutes; c__Clostridia; o__Clostridiales; f__; g__; s__
4441081	37.7721	8.29423e-06	5.99866e-05	0.114552	0	0	0	0	0	0	0	0	516.8	k__Bacteria; p__Actinobacteria; c__Coriobacteriia; o__Coriobacteriales; f__Coriobacteriaceae; g__; s__
184553	37.7721	8.29423e-06	5.99866e-05	0.114552	0	0	0	0	0	0	0	0	13.2	k__Bacteria; p__Firmicutes; c__Clostridia; o__Clostridiales; f__Lachnospiraceae; g__Coprococcus; s__
189356	37.7721	8.29423e-06	5.99866e-05	0.114552	0	0	0	0	0	0	0	0	152.4	k__Bacteria; p__Firmicutes; c__Clostridia; o__Clostridiales; f__Ruminococcaceae; g__; s__
846141	37.7721	8.29423e-06	5.99866e-05	0.114552	0	0	0	0	0	0	0	0	1106	k__Bacteria; p__Firmicutes; c__Clostridia; o__Clostridiales; f__Lachnospiraceae; g__; s__
302683	37.7721	8.29423e-06	5.99866e-05	0.114552	0	0	0	0	0	0	0	0	30.4	k__Bacteria; p__Firmicutes; c__Clostridia; o__Clostridiales; f__Lachnospiraceae; g__; s__
350627	37.7721	8.29423e-06	5.99866e-05	0.114552	0	0	0	0	0	0	0	0	10188.4	k__Bacteria; p__Bacteroidetes; c__Bacteroidia; o__Bacteroidales; f__Prevotellaceae; g__Prevotella; s__copri
2148689	37.7721	8.29423e-06	5.99866e-05	0.114552	0	0	0	0	0	0	0	0	271.6	k__Bacteria; p__Firmicutes; c__Clostridia; o__Clostridiales; f__Ruminococcaceae; g__; s__
522959	37.7721	8.29423e-06	5.99866e-05	0.114552	0	0	0	0	0	0	0	0	8690.8	k__Bacteria; p__Bacteroidetes; c__Bacteroidia; o__Bacteroidales; f__Prevotellaceae; g__Prevotella; s__stercorea
352918	37.7721	8.29423e-06	5.99866e-05	0.114552	0	0	0	0	0	0	0	0	75.2	k__Bacteria; p__Firmicutes; c__Clostridia; o__Clostridiales; f__Ruminococcaceae; g__; s__
195358	37.7721	8.29423e-06	5.99866e-05	0.114552	0	0	0	0	0	0	0	0	80	k__Bacteria; p__Firmicutes; c__Clostridia; o__Clostridiales; f__; g__; s__
323818	37.7721	8.29423e-06	5.99866e-05	0.114552	0	0	0	0	0	0	0	0	155.2	k__Bacteria; p__Firmicutes; c__Clostridia; o__Clostridiales; f__; g__; s__
370183	37.7721	8.29423e-06	5.99866e-05	0.114552	0	0	0	0	0	0	0	0	3677.2	k__Bacteria; p__Firmicutes; c__Clostridia; o__Clostridiales; f__Lachnospiraceae; g__Blautia; s__
569017	37.7721	8.29423e-06	5.99866e-05	0.114552	0	0	0	0	0	0	0	0	19.6	k__Bacteria; p__Firmicutes; c__Clostridia; o__Clostridiales; f__Ruminococcaceae; g__; s__
342638	37.7721	8.29423e-06	5.99866e-05	0.114552	0	0	0	0	0	0	0	0	6391.6	k__Bacteria; p__Bacteroidetes; c__Bacteroidia; o__Bacteroidales; f__Prevotellaceae; g__Prevotella; s__copri
381694	37.7721	8.29423e-06	5.99866e-05	0.114552	0	0	0	0	0	0	0	0	58.4	k__Bacteria; p__Firmicutes; c__Clostridia; o__Clostridiales; f__Ruminococcaceae; g__Oscillospira; s__
300650	37.7721	8.29423e-06	5.99866e-05	0.114552	0	0	0	0	0	0	0	0	83.2	k__Bacteria; p__Bacteroidetes; c__Bacteroidia; o__Bacteroidales; f__Prevotellaceae; g__Prevotella; s__copri
185113	37.7721	8.29423e-06	5.99866e-05	0.114552	0	0	0	0	0	0	0	0	146	k__Bacteria; p__Firmicutes; c__Clostridia; o__Clostridiales; f__Ruminococcaceae; g__; s__
337729	37.7721	8.29423e-06	5.99866e-05	0.114552	0	0	0	0	0	0	0	0	593.6	k__Bacteria; p__Firmicutes; c__Clostridia; o__Clostridiales; f__Lachnospiraceae; g__; s__
304531	37.7721	8.29423e-06	5.99866e-05	0.114552	0	0	0	0	0	0	0	0	1370.8	k__Bacteria; p__Firmicutes; c__Clostridia; o__Clostridiales; f__Ruminococcaceae; g__; s__
4307094	37.7721	8.29423e-06	5.99866e-05	0.114552	0	0	0	0	0	0	0	0	202.4	k__Bacteria; p__Bacteroidetes; c__Bacteroidia; o__Bacteroidales; f__[Paraprevotellaceae]; g__[Prevotella]; s__
4307092	37.7721	8.29423e-06	5.99866e-05	0.114552	0	0	0	0	0	0	0	0	158	k__Bacteria; p__Bacteroidetes; c__Bacteroidia; o__Bacteroidales; f__Prevotellaceae; g__Prevotella; s__stercorea
696563	37.7721	8.29423e-06	5.99866e-05	0.114552	0	0	0	0	0	0	0	0	224.4	k__Bacteria; p__Firmicutes; c__Clostridia; o__Clostridiales; f__Lachnospiraceae; g__Blautia; s__producta
527751	37.7721	8.29423e-06	5.99866e-05	0.114552	0	0	0	0	0	0	0	0	11.6	k__Bacteria; p__Firmicutes; c__Clostridia; o__Clostridiales; f__Lachnospiraceae; g__; s__
198824	37.7721	8.29423e-06	5.99866e-05	0.114552	0	0	0	0	0	0	0	0	71.6	k__Bacteria; p__Firmicutes; c__Clostridia; o__Clostridiales; f__Lachnospiraceae; g__[Ruminococcus]; s__
2037235	37.7721	8.29423e-06	5.99866e-05	0.114552	0	0	0	0	0	0	0	0	205.2	k__Bacteria; p__Bacteroidetes; c__Bacteroidia; o__Bacteroidales; f__Prevotellaceae; g__Prevotella; s__copri
609413	37.7721	8.29423e-06	5.99866e-05	0.114552	0	0	0	0	0	0	0	0	6.4	k__Bacteria; p__Firmicutes; c__Clostridia; o__Clostridiales; f__Lachnospiraceae; g__; s__
518748	37.7721	8.29423e-06	5.99866e-05	0.114552	0	0	0	0	0	0	0	0	115.6	k__Bacteria; p__Firmicutes; c__Clostridia; o__Clostridiales; f__Lachnospiraceae; g__; s__
193831	37.7721	8.29423e-06	5.99866e-05	0.114552	0	0	0	0	0	0	0	0	10.4	k__Bacteria; p__Firmicutes; c__Clostridia; o__Clostridiales; f__Clostridiaceae; g__Clostridium; s__
188625	37.7721	8.29423e-06	5.99866e-05	0.114552	0	0	0	0	0	0	0	0	129.2	k__Bacteria; p__Firmicutes; c__Clostridia; o__Clostridiales; f__Lachnospiraceae; g__Coprococcus; s__
132359	37.7721	8.29423e-06	5.99866e-05	0.114552	0	0	0	0	0	0	0	0	33.6	k__Bacteria; p__Firmicutes; c__Clostridia; o__Clostridiales; f__Lachnospiraceae; g__; s__
530653	37.7721	8.29423e-06	5.99866e-05	0.114552	0	0	0	0	0	0	0	0	106603	k__Bacteria; p__Bacteroidetes; c__Bacteroidia; o__Bacteroidales; f__Prevotellaceae; g__Prevotella; s__copri
529789	37.7721	8.29423e-06	5.99866e-05	0.114552	0	0	0	0	0	0	0	0	13354	k__Bacteria; p__Firmicutes; c__Clostridia; o__Clostridiales; f__Ruminococcaceae; g__Ruminococcus; s__
303320	37.7721	8.29423e-06	5.99866e-05	0.114552	0	0	0	0	0	0	0	0	1683.2	k__Bacteria; p__Firmicutes; c__Clostridia; o__Clostridiales; f__Ruminococcaceae; g__; s__
182920	37.7721	8.29423e-06	5.99866e-05	0.114552	0	0	0	0	0	0	0	0	29.2	k__Bacteria; p__Firmicutes; c__Clostridia; o__Clostridiales; f__Ruminococcaceae; g__; s__
186049	37.7721	8.29423e-06	5.99866e-05	0.114552	0	0	0	0	0	0	0	0	29.6	k__Bacteria; p__Firmicutes; c__Clostridia; o__Clostridiales; f__; g__; s__
842714	37.7721	8.29423e-06	5.99866e-05	0.114552	0	0	0	0	0	0	0	0	38.4	k__Bacteria; p__Firmicutes; c__Clostridia; o__Clostridiales; f__Lachnospiraceae; g__Butyrivibrio; s__
193221	37.7721	8.29423e-06	5.99866e-05	0.114552	0	0	0	0	0	0	0	0	75.2	k__Bacteria; p__Firmicutes; c__Clostridia; o__Clostridiales; f__Lachnospiraceae; g__[Ruminococcus]; s__
360660	37.7721	8.29423e-06	5.99866e-05	0.114552	0	0	0	0	0	0	0	0	48.8	k__Bacteria; p__Firmicutes; c__Clostridia; o__Clostridiales; f__Lachnospiraceae; g__Blautia; s__
525698	37.7721	8.29423e-06	5.99866e-05	0.114552	0	0	0	0	0	0	0	0	25287.2	k__Bacteria; p__Firmicutes; c__Clostridia; o__Clostridiales; f__Ruminococcaceae; g__Faecalibacterium; s__prausnitzii
182674	37.7721	8.29423e-06	5.99866e-05	0.114552	0	0	0	0	0	0	0	0	79.2	k__Bacteria; p__Firmicutes; c__Clostridia; o__Clostridiales; f__Ruminococcaceae; g__; s__
350297	37.7721	8.29423e-06	5.99866e-05	0.114552	0	0	0	0	0	0	0	0	1054.8	k__Bacteria; p__Firmicutes; c__Clostridia; o__Clostridiales; f__; g__; s__
731422	37.7721	8.29423e-06	5.99866e-05	0.114552	0	0	0	0	0	0	0	0	46	k__Bacteria; p__Firmicutes; c__Clostridia; o__Clostridiales; f__Veillonellaceae; g__Phascolarctobacterium; s__
223059	37.7721	8.29423e-06	5.99866e-05	0.114552	0	0	0	0	0	0	0	0	72.8	k__Bacteria; p__Firmicutes; c__Clostridia; o__Clostridiales; f__Ruminococcaceae; g__Ruminococcus; s__
349140	37.7721	8.29423e-06	5.99866e-05	0.114552	0	0	0	0	0	0	0	0	845.2	k__Bacteria; p__Lentisphaerae; c__[Lentisphaeria]; o__Victivallales; f__Victivallaceae; g__; s__
173942	37.7721	8.29423e-06	5.99866e-05	0.114552	0	0	0	0	0	0	0	0	64.4	k__Bacteria; p__Firmicutes; c__Clostridia; o__Clostridiales; f__Ruminococcaceae; g__; s__
335577	37.7721	8.29423e-06	5.99866e-05	0.114552	0	0	0	0	0	0	0	0	85.2	k__Bacteria; p__Firmicutes; c__Clostridia; o__Clostridiales; f__Lachnospiraceae; g__Blautia; s__
298651	37.7721	8.29423e-06	5.99866e-05	0.114552	0	0	0	0	0	0	0	0	2942.8	k__Bacteria; p__Firmicutes; c__Erysipelotrichi; o__Erysipelotrichales; f__Erysipelotrichaceae; g__Bulleidia; s__
192952	37.7721	8.29423e-06	5.99866e-05	0.114552	0	0	0	0	0	0	0	0	148.8	k__Bacteria; p__Firmicutes; c__Clostridia; o__Clostridiales; f__Lachnospiraceae; g__; s__
518820	37.7721	8.29423e-06	5.99866e-05	0.114552	0	0	0	0	0	0	0	0	1108.8	k__Bacteria; p__Bacteroidetes; c__Bacteroidia; o__Bacteroidales; f__Prevotellaceae; g__Prevotella; s__copri
1108595	37.7721	8.29423e-06	5.99866e-05	0.114552	0	0	0	0	0	0	0	0	4368.8	k__Bacteria; p__Bacteroidetes; c__Bacteroidia; o__Bacteroidales; f__Prevotellaceae; g__Prevotella; s__copri
197203	37.7721	8.29423e-06	5.99866e-05	0.114552	0	0	0	0	0	0	0	0	69.6	k__Bacteria; p__Firmicutes; c__Clostridia; o__Clostridiales; f__Ruminococcaceae; g__; s__
299837	37.7721	8.29423e-06	5.99866e-05	0.114552	0	0	0	0	0	0	0	0	49.2	k__Bacteria; p__Firmicutes; c__Clostridia; o__Clostridiales; f__Ruminococcaceae; g__Faecalibacterium; s__prausnitzii
351357	37.7721	8.29423e-06	5.99866e-05	0.114552	0	0	0	0	0	0	0	0	54	k__Bacteria; p__Firmicutes; c__Clostridia; o__Clostridiales; f__Clostridiaceae; g__; s__
189588	37.7721	8.29423e-06	5.99866e-05	0.114552	0	0	0	0	0	0	0	0	43.6	k__Bacteria; p__Firmicutes; c__Clostridia; o__Clostridiales; f__Lachnospiraceae; g__Blautia; s__
1029949	37.7721	8.29423e-06	5.99866e-05	0.114552	0	0	0	0	0	0	0	0	1130	k__Bacteria; p__Firmicutes; c__Clostridia; o__Clostridiales; f__Lachnospiraceae; g__Lachnospira; s__
523064	37.7721	8.29423e-06	5.99866e-05	0.114552	0	0	0	0	0	0	0	0	28	k__Bacteria; p__Firmicutes; c__Clostridia; o__Clostridiales; f__Lachnospiraceae; g__; s__
559659	37.7721	8.29423e-06	5.99866e-05	0.114552	0	0	0	0	0	0	0	0	39.2	k__Bacteria; p__Firmicutes; c__Clostridia; o__Clostridiales; f__Ruminococcaceae; g__; s__
194130	37.7721	8.29423e-06	5.99866e-05	0.114552	0	0	0	0	0	0	0	0	43.2	k__Bacteria; p__Firmicutes; c__Clostridia; o__Clostridiales; f__Ruminococcaceae; g__; s__
367417	37.7721	8.29423e-06	5.99866e-05	0.114552	0	0	0	0	0	0	0	0	243.2	k__Bacteria; p__Firmicutes; c__Clostridia; o__Clostridiales; f__Ruminococcaceae; g__Faecalibacterium; s__prausnitzii
367142	37.7721	8.29423e-06	5.99866e-05	0.114552	0	0	0	0	0	0	0	0	32	k__Bacteria; p__Firmicutes; c__Clostridia; o__Clostridiales; f__Lachnospiraceae; g__; s__
367215	37.7721	8.29423e-06	5.99866e-05	0.114552	0	0	0	0	0	0	0	0	24.8	k__Bacteria; p__Firmicutes; c__Erysipelotrichi; o__Erysipelotrichales; f__Erysipelotrichaceae; g__Holdemania; s__
349431	37.7721	8.29423e-06	5.99866e-05	0.114552	0	0	0	0	0	0	0	0	35.6	k__Bacteria; p__Firmicutes; c__Clostridia; o__Clostridiales; f__Ruminococcaceae; g__Ruminococcus; s__
271238	37.7721	8.29423e-06	5.99866e-05	0.114552	0	0	0	0	0	0	0	0	528.4	k__Bacteria; p__Proteobacteria; c__Gammaproteobacteria; o__Pseudomonadales; f__Pseudomonadaceae; g__Pseudomonas; s__
329693	37.7721	8.29423e-06	5.99866e-05	0.114552	0	0	0	0	0	0	0	0	48.8	k__Bacteria; p__Bacteroidetes; c__Bacteroidia; o__Bacteroidales; f__Prevotellaceae; g__Prevotella; s__copri
1656781	37.7721	8.29423e-06	5.99866e-05	0.114552	0	0	0	0	0	0	0	0	1148.4	k__Bacteria; p__Bacteroidetes; c__Bacteroidia; o__Bacteroidales; f__Prevotellaceae; g__Prevotella; s__
175520	37.7721	8.29423e-06	5.99866e-05	0.114552	0	0	0	0	0	0	0	0	43.6	k__Bacteria; p__Firmicutes; c__Clostridia; o__Clostridiales; f__Ruminococcaceae; g__; s__
3443818	37.7721	8.29423e-06	5.99866e-05	0.114552	0	0	0	0	0	0	0	0	94.8	k__Bacteria; p__Proteobacteria; c__Gammaproteobacteria; o__Enterobacteriales; f__Enterobacteriaceae; g__; s__
360392	37.7721	8.29423e-06	5.99866e-05	0.114552	0	0	0	0	0	0	0	0	51.6	k__Bacteria; p__Firmicutes; c__Clostridia; o__Clostridiales; f__Lachnospiraceae; g__Blautia; s__
334336	37.7721	8.29423e-06	5.99866e-05	0.114552	0	0	0	0	0	0	0	0	61.2	k__Bacteria; p__Firmicutes; c__Clostridia; o__Clostridiales; f__Ruminococcaceae; g__; s__
366391	37.7721	8.29423e-06	5.99866e-05	0.114552	0	0	0	0	0	0	0	0	5539.2	k__Bacteria; p__Firmicutes; c__Clostridia; o__Clostridiales; f__Christensenellaceae; g__; s__
576914	37.7721	8.29423e-06	5.99866e-05	0.114552	0	0	0	0	0	0	0	0	6958.8	k__Bacteria; p__Firmicutes; c__Clostridia; o__Clostridiales; f__Lachnospiraceae; g__; s__
184511	37.7721	8.29423e-06	5.99866e-05	0.114552	0	0	0	0	0	0	0	0	213.2	k__Bacteria; p__Firmicutes; c__Clostridia; o__Clostridiales; f__Ruminococcaceae; g__Faecalibacterium; s__prausnitzii
292242	37.7721	8.29423e-06	5.99866e-05	0.114552	0	0	0	0	0	0	0	0	3628.8	k__Bacteria; p__Firmicutes; c__Clostridia; o__Clostridiales; f__Ruminococcaceae; g__; s__
592160	37.7721	8.29423e-06	5.99866e-05	0.114552	0	0	0	0	0	0	0	0	22	k__Bacteria; p__Firmicutes; c__Bacilli; o__Lactobacillales; f__Lactobacillaceae; g__Lactobacillus; s__
4392183	37.7721	8.29423e-06	5.99866e-05	0.114552	0	0	0	0	0	0	0	0	252	k__Bacteria; p__Proteobacteria; c__Gammaproteobacteria; o__Enterobacteriales; f__Enterobacteriaceae; g__; s__
329597	37.7721	8.29423e-06	5.99866e-05	0.114552	0	0	0	0	0	0	0	0	32.4	k__Bacteria; p__Firmicutes; c__Clostridia; o__Clostridiales; f__Lachnospiraceae; g__; s__
368127	37.7721	8.29423e-06	5.99866e-05	0.114552	0	0	0	0	0	0	0	0	9980	k__Bacteria; p__Firmicutes; c__Clostridia; o__Clostridiales; f__Ruminococcaceae; g__Faecalibacterium; s__prausnitzii
543273	37.7721	8.29423e-06	5.99866e-05	0.114552	0	0	0	0	0	0	0	0	585.6	k__Bacteria; p__Proteobacteria; c__Gammaproteobacteria; o__Thiohalorhabdales; f__; g__; s__
289867	37.7721	8.29423e-06	5.99866e-05	0.114552	0	0	0	0	0	0	0	0	238.4	k__Bacteria; p__Firmicutes; c__Clostridia; o__Clostridiales; f__; g__; s__
726712	37.7721	8.29423e-06	5.99866e-05	0.114552	0	0	0	0	0	0	0	0	9.6	k__Bacteria; p__Firmicutes; c__Clostridia; o__Clostridiales; f__Lachnospiraceae; g__Coprococcus; s__
3352106	37.7721	8.29423e-06	5.99866e-05	0.114552	0	0	0	0	0	0	0	0	50.8	k__Bacteria; p__Firmicutes; c__Clostridia; o__Clostridiales; f__Ruminococcaceae; g__Faecalibacterium; s__prausnitzii
184287	37.7721	8.29423e-06	5.99866e-05	0.114552	0	0	0	0	0	0	0	0	411.2	k__Bacteria; p__Firmicutes; c__Clostridia; o__Clostridiales; f__Ruminococcaceae; g__; s__
553245	37.7721	8.29423e-06	5.99866e-05	0.114552	0	0	0	0	0	0	0	0	8.4	k__Bacteria; p__Firmicutes; c__Clostridia; o__Clostridiales; f__; g__; s__
192936	37.7721	8.29423e-06	5.99866e-05	0.114552	0	0	0	0	0	0	0	0	24	k__Bacteria; p__Firmicutes; c__Clostridia; o__Clostridiales; f__Ruminococcaceae; g__Faecalibacterium; s__prausnitzii
471180	37.7721	8.29423e-06	5.99866e-05	0.114552	0	0	0	0	0	0	0	0	22.8	k__Bacteria; p__Actinobacteria; c__Actinobacteria; o__Bifidobacteriales; f__Bifidobacteriaceae; g__Bifidobacterium; s__
524842	37.7721	8.29423e-06	5.99866e-05	0.114552	0	0	0	0	0	0	0	0	3214.4	k__Bacteria; p__Firmicutes; c__Clostridia; o__Clostridiales; f__Clostridiaceae; g__; s__
225636	37.7721	8.29423e-06	5.99866e-05	0.114552	0	0	0	0	0	0	0	0	1242.4	k__Bacteria; p__Firmicutes; c__Erysipelotrichi; o__Erysipelotrichales; f__Erysipelotrichaceae; g__; s__
815913	37.7721	8.29423e-06	5.99866e-05	0.114552	0	0	0	0	0	0	0	0	40.8	k__Bacteria; p__Firmicutes; c__Clostridia; o__Clostridiales; f__Ruminococcaceae; g__; s__
181827	37.7721	8.29423e-06	5.99866e-05	0.114552	0	0	0	0	0	0	0	0	15.2	k__Bacteria; p__Firmicutes; c__Clostridia; o__Clostridiales; f__Ruminococcaceae; g__; s__
173103	37.7721	8.29423e-06	5.99866e-05	0.114552	0	0	0	0	0	0	0	0	20	k__Bacteria; p__Firmicutes; c__Clostridia; o__Clostridiales; f__Clostridiaceae; g__; s__
833731	37.7721	8.29423e-06	5.99866e-05	0.114552	0	0	0	0	0	0	0	0	7823.2	k__Bacteria; p__Proteobacteria; c__Gammaproteobacteria; o__Enterobacteriales; f__Enterobacteriaceae; g__Klebsiella; s__oxytoca
292057	37.7721	8.29423e-06	5.99866e-05	0.114552	0	0	0	0	0	0	0	0	25.2	k__Bacteria; p__Firmicutes; c__Bacilli; o__Lactobacillales; f__Lactobacillaceae; g__Lactobacillus; s__
180785	37.7721	8.29423e-06	5.99866e-05	0.114552	0	0	0	0	0	0	0	0	81.2	k__Bacteria; p__Firmicutes; c__Clostridia; o__Clostridiales; f__Lachnospiraceae; g__Blautia; s__
152450	37.7721	8.29423e-06	5.99866e-05	0.114552	0	0	0	0	0	0	0	0	398.8	k__Archaea; p__Euryarchaeota; c__Methanobacteria; o__Methanobacteriales; f__Methanobacteriaceae; g__Methanobrevibacter; s__
3046870	37.7721	8.29423e-06	5.99866e-05	0.114552	0	0	0	0	0	0	0	0	16.4	k__Bacteria; p__Firmicutes; c__Clostridia; o__Clostridiales; f__; g__; s__
454363	37.7721	8.29423e-06	5.99866e-05	0.114552	0	0	0	0	0	0	0	0	258	k__Bacteria; p__Firmicutes; c__Clostridia; o__Clostridiales; f__Lachnospiraceae; g__; s__
198689	37.7721	8.29423e-06	5.99866e-05	0.114552	0	0	0	0	0	0	0	0	303.2	k__Bacteria; p__Firmicutes; c__Clostridia; o__Clostridiales; f__; g__; s__
186255	37.7721	8.29423e-06	5.99866e-05	0.114552	0	0	0	0	0	0	0	0	21.2	k__Bacteria; p__Firmicutes; c__Clostridia; o__Clostridiales; f__Lachnospiraceae; g__; s__
199374	37.7721	8.29423e-06	5.99866e-05	0.114552	0	0	0	0	0	0	0	0	27.2	k__Bacteria; p__Firmicutes; c__Clostridia; o__Clostridiales; f__; g__; s__
536910	37.7721	8.29423e-06	5.99866e-05	0.114552	0	0	0	0	0	0	0	0	876.4	k__Bacteria; p__Firmicutes; c__Clostridia; o__Clostridiales; f__Lachnospiraceae; g__; s__
649107	37.7721	8.29423e-06	5.99866e-05	0.114552	0	0	0	0	0	0	0	0	12	k__Bacteria; p__Firmicutes; c__Clostridia; o__Clostridiales; f__; g__; s__
183075	37.7721	8.29423e-06	5.99866e-05	0.114552	0	0	0	0	0	0	0	0	9.6	k__Bacteria; p__Firmicutes; c__Clostridia; o__Clostridiales; f__Lachnospiraceae; g__; s__
768553	37.7721	8.29423e-06	5.99866e-05	0.114552	0	0	0	0	0	0	0	0	7.2	k__Bacteria; p__Proteobacteria; c__Gammaproteobacteria; o__Enterobacteriales; f__Enterobacteriaceae; g__Proteus; s__
198420	37.7721	8.29423e-06	5.99866e-05	0.114552	0	0	0	0	0	0	0	0	13.6	k__Bacteria; p__Firmicutes; c__Clostridia; o__Clostridiales; f__Lachnospiraceae; g__Blautia; s__
845273	37.7721	8.29423e-06	5.99866e-05	0.114552	0	0	0	0	0	0	0	0	83.2	k__Bacteria; p__Firmicutes; c__Clostridia; o__Clostridiales; f__Lachnospiraceae; g__; s__
848615	37.7721	8.29423e-06	5.99866e-05	0.114552	0	0	0	0	0	0	0	0	16.4	k__Bacteria; p__Firmicutes; c__Clostridia; o__Clostridiales; f__; g__; s__
338156	37.7721	8.29423e-06	5.99866e-05	0.114552	0	0	0	0	0	0	0	0	15.6	k__Bacteria; p__Firmicutes; c__Clostridia; o__Clostridiales; f__Ruminococcaceae; g__; s__
184492	37.7721	8.29423e-06	5.99866e-05	0.114552	0	0	0	0	0	0	0	0	24.8	k__Bacteria; p__Firmicutes; c__Clostridia; o__Clostridiales; f__Lachnospiraceae; g__[Ruminococcus]; s__
327730	37.7721	8.29423e-06	5.99866e-05	0.114552	0	0	0	0	0	0	0	0	28.8	k__Bacteria; p__Firmicutes; c__Clostridia; o__Clostridiales; f__Lachnospiraceae; g__Roseburia; s__
344155	37.7721	8.29423e-06	5.99866e-05	0.114552	0	0	0	0	0	0	0	0	8199.2	k__Bacteria; p__Firmicutes; c__Clostridia; o__Clostridiales; f__; g__; s__
287508	37.7721	8.29423e-06	5.99866e-05	0.114552	0	0	0	0	0	0	0	0	63.6	k__Bacteria; p__Actinobacteria; c__Coriobacteriia; o__Coriobacteriales; f__Coriobacteriaceae; g__Slackia; s__
174818	37.7721	8.29423e-06	5.99866e-05	0.114552	0	0	0	0	0	0	0	0	1182	k__Bacteria; p__Firmicutes; c__Clostridia; o__Clostridiales; f__Ruminococcaceae; g__; s__
312628	37.7721	8.29423e-06	5.99866e-05	0.114552	0	0	0	0	0	0	0	0	78.4	k__Bacteria; p__Firmicutes; c__Clostridia; o__Clostridiales; f__Ruminococcaceae; g__; s__
177134	37.7721	8.29423e-06	5.99866e-05	0.114552	0	0	0	0	0	0	0	0	8	k__Bacteria; p__Firmicutes; c__Clostridia; o__Clostridiales; f__Ruminococcaceae; g__; s__
181617	37.7721	8.29423e-06	5.99866e-05	0.114552	0	0	0	0	0	0	0	0	71.6	k__Bacteria; p__Firmicutes; c__Clostridia; o__Clostridiales; f__Lachnospiraceae; g__Blautia; s__
369389	37.7721	8.29423e-06	5.99866e-05	0.114552	0	0	0	0	0	0	0	0	27.6	k__Bacteria; p__Firmicutes; c__Clostridia; o__Clostridiales; f__Ruminococcaceae; g__Oscillospira; s__
311820	37.7721	8.29423e-06	5.99866e-05	0.114552	0	0	0	0	0	0	0	0	130.8	k__Bacteria; p__Firmicutes; c__Clostridia; o__Clostridiales; f__Lachnospiraceae; g__; s__
578537	37.7721	8.29423e-06	5.99866e-05	0.114552	0	0	0	0	0	0	0	0	36.4	k__Bacteria; p__Firmicutes; c__Clostridia; o__Clostridiales; f__Ruminococcaceae; g__Oscillospira; s__
166848	37.7721	8.29423e-06	5.99866e-05	0.114552	0	0	0	0	0	0	0	0	34	k__Bacteria; p__Firmicutes; c__Clostridia; o__Clostridiales; f__Lachnospiraceae; g__; s__
1035392	37.7721	8.29423e-06	5.99866e-05	0.114552	0	0	0	0	0	0	0	0	1256.8	k__Bacteria; p__Firmicutes; c__Clostridia; o__Clostridiales; f__Ruminococcaceae; g__; s__
357334	37.7721	8.29423e-06	5.99866e-05	0.114552	0	0	0	0	0	0	0	0	42.4	k__Bacteria; p__Firmicutes; c__Clostridia; o__Clostridiales; f__Lachnospiraceae; g__Blautia; s__
509636	37.7721	8.29423e-06	5.99866e-05	0.114552	0	0	0	0	0	0	0	0	15.6	k__Bacteria; p__Bacteroidetes; c__Bacteroidia; o__Bacteroidales; f__Prevotellaceae; g__Prevotella; s__copri
568077	37.7721	8.29423e-06	5.99866e-05	0.114552	0	0	0	0	0	0	0	0	66	k__Bacteria; p__Firmicutes; c__Erysipelotrichi; o__Erysipelotrichales; f__Erysipelotrichaceae; g__; s__
654696	37.7721	8.29423e-06	5.99866e-05	0.114552	0	0	0	0	0	0	0	0	104	k__Bacteria; p__Bacteroidetes; c__Bacteroidia; o__Bacteroidales; f__Prevotellaceae; g__Prevotella; s__
187917	37.7721	8.29423e-06	5.99866e-05	0.114552	0	0	0	0	0	0	0	0	24	k__Bacteria; p__Firmicutes; c__Clostridia; o__Clostridiales; f__Ruminococcaceae; g__; s__
516159	37.7721	8.29423e-06	5.99866e-05	0.114552	0	0	0	0	0	0	0	0	120.4	k__Bacteria; p__Proteobacteria; c__Gammaproteobacteria; o__Aeromonadales; f__Succinivibrionaceae; g__Succinivibrio; s__
4336423	37.7721	8.29423e-06	5.99866e-05	0.114552	0	0	0	0	0	0	0	0	279.2	k__Bacteria; p__Firmicutes; c__Clostridia; o__Clostridiales; f__Ruminococcaceae; g__Faecalibacterium; s__prausnitzii
569210	37.7721	8.29423e-06	5.99866e-05	0.114552	0	0	0	0	0	0	0	0	119.6	k__Bacteria; p__Firmicutes; c__Clostridia; o__Clostridiales; f__Lachnospiraceae; g__; s__
310886	37.7721	8.29423e-06	5.99866e-05	0.114552	0	0	0	0	0	0	0	0	1966	k__Bacteria; p__Firmicutes; c__Clostridia; o__Clostridiales; f__Ruminococcaceae; g__Oscillospira; s__
192912	37.7721	8.29423e-06	5.99866e-05	0.114552	0	0	0	0	0	0	0	0	17.2	k__Bacteria; p__Firmicutes; c__Clostridia; o__Clostridiales; f__Ruminococcaceae; g__; s__
584083	37.7721	8.29423e-06	5.99866e-05	0.114552	0	0	0	0	0	0	0	0	27.6	k__Bacteria; p__Firmicutes; c__Clostridia; o__Clostridiales; f__; g__; s__
585932	37.7721	8.29423e-06	5.99866e-05	0.114552	0	0	0	0	0	0	0	0	49.6	k__Bacteria; p__Firmicutes; c__Clostridia; o__Clostridiales; f__Lachnospiraceae; g__Blautia; s__
361966	37.7721	8.29423e-06	5.99866e-05	0.114552	0	0	0	0	0	0	0	0	220	k__Bacteria; p__Firmicutes; c__Clostridia; o__Clostridiales; f__Ruminococcaceae; g__Faecalibacterium; s__prausnitzii
190965	37.7721	8.29423e-06	5.99866e-05	0.114552	0	0	0	0	0	0	0	0	25.6	k__Bacteria; p__Firmicutes; c__Clostridia; o__Clostridiales; f__Lachnospiraceae; g__; s__
1040889	37.7721	8.29423e-06	5.99866e-05	0.114552	0	0	0	0	0	0	0	0	1257.6	k__Bacteria; p__Firmicutes; c__Clostridia; o__Clostridiales; f__; g__; s__
339494	37.7721	8.29423e-06	5.99866e-05	0.114552	0	0	0	0	0	0	0	0	179.2	k__Bacteria; p__Firmicutes; c__Clostridia; o__Clostridiales; f__Ruminococcaceae; g__Faecalibacterium; s__prausnitzii
337784	37.7721	8.29423e-06	5.99866e-05	0.114552	0	0	0	0	0	0	0	0	22	k__Bacteria; p__Firmicutes; c__Clostridia; o__Clostridiales; f__[Mogibacteriaceae]; g__; s__
180136	37.7721	8.29423e-06	5.99866e-05	0.114552	0	0	0	0	0	0	0	0	39.2	k__Bacteria; p__Firmicutes; c__Clostridia; o__Clostridiales; f__Ruminococcaceae; g__Oscillospira; s__
644244	37.7721	8.29423e-06	5.99866e-05	0.114552	0	0	0	0	0	0	0	0	4885.6	k__Bacteria; p__Firmicutes; c__Clostridia; o__Clostridiales; f__Christensenellaceae; g__; s__
560873	37.7721	8.29423e-06	5.99866e-05	0.114552	0	0	0	0	0	0	0	0	1996.8	k__Bacteria; p__Firmicutes; c__Clostridia; o__Clostridiales; f__; g__; s__
812079	37.7721	8.29423e-06	5.99866e-05	0.114552	0	0	0	0	0	0	0	0	215.6	k__Bacteria; p__Firmicutes; c__Bacilli; o__Lactobacillales; f__Aerococcaceae; g__; s__
4454586	37.7721	8.29423e-06	5.99866e-05	0.114552	0	0	0	0	0	0	0	0	438	k__Bacteria; p__Bacteroidetes; c__Bacteroidia; o__Bacteroidales; f__[Odoribacteraceae]; g__Odoribacter; s__
368681	37.7721	8.29423e-06	5.99866e-05	0.114552	0	0	0	0	0	0	0	0	58.8	k__Bacteria; p__Bacteroidetes; c__Bacteroidia; o__Bacteroidales; f__Prevotellaceae; g__Prevotella; s__stercorea
181265	37.7721	8.29423e-06	5.99866e-05	0.114552	0	0	0	0	0	0	0	0	3759.6	k__Bacteria; p__Firmicutes; c__Clostridia; o__Clostridiales; f__Lachnospiraceae; g__Blautia; s__
189459	37.7721	8.29423e-06	5.99866e-05	0.114552	0	0	0	0	0	0	0	0	16.8	k__Bacteria; p__Firmicutes; c__Clostridia; o__Clostridiales; f__Lachnospiraceae; g__Coprococcus; s__
186891	37.7721	8.29423e-06	5.99866e-05	0.114552	0	0	0	0	0	0	0	0	20.4	k__Bacteria; p__Firmicutes; c__Clostridia; o__Clostridiales; f__Lachnospiraceae; g__; s__
690552	37.7721	8.29423e-06	5.99866e-05	0.114552	0	0	0	0	0	0	0	0	744.4	k__Bacteria; p__Bacteroidetes; c__Bacteroidia; o__Bacteroidales; f__Prevotellaceae; g__Prevotella; s__
261240	37.7721	8.29423e-06	5.99866e-05	0.114552	0	0	0	0	0	0	0	0	2606.4	k__Bacteria; p__Bacteroidetes; c__Bacteroidia; o__Bacteroidales; f__Prevotellaceae; g__Prevotella; s__
514940	37.7721	8.29423e-06	5.99866e-05	0.114552	0	0	0	0	0	0	0	0	2270.4	k__Bacteria; p__Firmicutes; c__Clostridia; o__Clostridiales; f__Ruminococcaceae; g__Faecalibacterium; s__prausnitzii
561202	37.7721	8.29423e-06	5.99866e-05	0.114552	0	0	0	0	0	0	0	0	4626	k__Bacteria; p__Firmicutes; c__Clostridia; o__Clostridiales; f__Peptococcaceae; g__Peptococcus; s__
364459	37.7721	8.29423e-06	5.99866e-05	0.114552	0	0	0	0	0	0	0	0	16.4	k__Bacteria; p__Firmicutes; c__Clostridia; o__Clostridiales; f__Lachnospiraceae; g__; s__
589450	37.7721	8.29423e-06	5.99866e-05	0.114552	0	0	0	0	0	0	0	0	42	k__Bacteria; p__Firmicutes; c__Clostridia; o__Clostridiales; f__Clostridiaceae; g__; s__
826624	37.7721	8.29423e-06	5.99866e-05	0.114552	0	0	0	0	0	0	0	0	58.4	k__Bacteria; p__Firmicutes; c__Clostridia; o__Clostridiales; f__; g__; s__
194534	37.7721	8.29423e-06	5.99866e-05	0.114552	0	0	0	0	0	0	0	0	650	k__Bacteria; p__Firmicutes; c__Clostridia; o__Clostridiales; f__Ruminococcaceae; g__; s__
198404	37.7721	8.29423e-06	5.99866e-05	0.114552	0	0	0	0	0	0	0	0	37.2	k__Bacteria; p__Firmicutes; c__Clostridia; o__Clostridiales; f__Ruminococcaceae; g__; s__
516576	37.7721	8.29423e-06	5.99866e-05	0.114552	0	0	0	0	0	0	0	0	2064.4	k__Bacteria; p__Firmicutes; c__Clostridia; o__Clostridiales; f__Lachnospiraceae; g__; s__
367813	37.7721	8.29423e-06	5.99866e-05	0.114552	0	0	0	0	0	0	0	0	2831.6	k__Bacteria; p__Firmicutes; c__Clostridia; o__Clostridiales; f__Lachnospiraceae; g__; s__
182188	37.7721	8.29423e-06	5.99866e-05	0.114552	0	0	0	0	0	0	0	0	21.6	k__Bacteria; p__Firmicutes; c__Clostridia; o__Clostridiales; f__; g__; s__
527941	37.7721	8.29423e-06	5.99866e-05	0.114552	0	0	0	0	0	0	0	0	3149.6	k__Bacteria; p__Bacteroidetes; c__Bacteroidia; o__Bacteroidales; f__Prevotellaceae; g__Prevotella; s__copri
182986	37.7721	8.29423e-06	5.99866e-05	0.114552	0	0	0	0	0	0	0	0	213.2	k__Bacteria; p__Firmicutes; c__Clostridia; o__Clostridiales; f__Ruminococcaceae; g__Faecalibacterium; s__prausnitzii
191393	37.7721	8.29423e-06	5.99866e-05	0.114552	0	0	0	0	0	0	0	0	91.6	k__Bacteria; p__Firmicutes; c__Clostridia; o__Clostridiales; f__Ruminococcaceae; g__; s__
179663	37.7721	8.29423e-06	5.99866e-05	0.114552	0	0	0	0	0	0	0	0	99.6	k__Bacteria; p__Firmicutes; c__Clostridia; o__Clostridiales; f__Ruminococcaceae; g__; s__
516457	37.7721	8.29423e-06	5.99866e-05	0.114552	0	0	0	0	0	0	0	0	261.6	k__Bacteria; p__Bacteroidetes; c__Bacteroidia; o__Bacteroidales; f__Prevotellaceae; g__Prevotella; s__stercorea
361556	37.7721	8.29423e-06	5.99866e-05	0.114552	0	0	0	0	0	0	0	0	125.2	k__Bacteria; p__Firmicutes; c__Clostridia; o__Clostridiales; f__Lachnospiraceae; g__; s__
174831	37.7721	8.29423e-06	5.99866e-05	0.114552	0	0	0	0	0	0	0	0	210.8	k__Bacteria; p__Bacteroidetes; c__Bacteroidia; o__Bacteroidales; f__Prevotellaceae; g__Prevotella; s__copri
197988	37.7721	8.29423e-06	5.99866e-05	0.114552	0	0	0	0	0	0	0	0	173.6	k__Bacteria; p__Firmicutes; c__Clostridia; o__Clostridiales; f__Ruminococcaceae; g__Oscillospira; s__
332929	37.7721	8.29423e-06	5.99866e-05	0.114552	0	0	0	0	0	0	0	0	67.2	k__Bacteria; p__Firmicutes; c__Clostridia; o__Clostridiales; f__Ruminococcaceae; g__; s__
297496	37.7721	8.29423e-06	5.99866e-05	0.114552	0	0	0	0	0	0	0	0	124.4	k__Bacteria; p__Firmicutes; c__Clostridia; o__Clostridiales; f__Ruminococcaceae; g__; s__
515953	37.7721	8.29423e-06	5.99866e-05	0.114552	0	0	0	0	0	0	0	0	6152	k__Bacteria; p__Firmicutes; c__Clostridia; o__Clostridiales; f__Ruminococcaceae; g__; s__
657491	37.7721	8.29423e-06	5.99866e-05	0.114552	0	0	0	0	0	0	0	0	3952	k__Bacteria; p__Tenericutes; c__Mollicutes; o__RF39; f__; g__; s__
179806	37.7721	8.29423e-06	5.99866e-05	0.114552	0	0	0	0	0	0	0	0	17790.8	k__Bacteria; p__Bacteroidetes; c__Bacteroidia; o__Bacteroidales; f__[Paraprevotellaceae]; g__; s__
182377	37.7721	8.29423e-06	5.99866e-05	0.114552	0	0	0	0	0	0	0	0	11.2	k__Bacteria; p__Firmicutes; c__Clostridia; o__Clostridiales; f__Lachnospiraceae; g__; s__
184910	37.7721	8.29423e-06	5.99866e-05	0.114552	0	0	0	0	0	0	0	0	64.4	k__Bacteria; p__Firmicutes; c__Clostridia; o__Clostridiales; f__Lachnospiraceae; g__; s__
190649	37.7721	8.29423e-06	5.99866e-05	0.114552	0	0	0	0	0	0	0	0	38.8	k__Bacteria; p__Firmicutes; c__Clostridia; o__Clostridiales; f__Ruminococcaceae; g__; s__
1076587	37.7721	8.29423e-06	5.99866e-05	0.114552	0	0	0	0	0	0	0	0	14517.2	k__Bacteria; p__Firmicutes; c__Clostridia; o__Clostridiales; f__Lachnospiraceae; g__Dorea; s__formicigenerans
524884	37.7721	8.29423e-06	5.99866e-05	0.114552	0	0	0	0	0	0	0	0	14986.4	k__Bacteria; p__Firmicutes; c__Erysipelotrichi; o__Erysipelotrichales; f__Erysipelotrichaceae; g__[Eubacterium]; s__biforme
288779	37.7721	8.29423e-06	5.99866e-05	0.114552	0	0	0	0	0	0	0	0	16	k__Bacteria; p__Firmicutes; c__Clostridia; o__Clostridiales; f__Ruminococcaceae; g__; s__
188127	37.7721	8.29423e-06	5.99866e-05	0.114552	0	0	0	0	0	0	0	0	85.2	k__Bacteria; p__Firmicutes; c__Clostridia; o__Clostridiales; f__; g__; s__
4397092	37.7721	8.29423e-06	5.99866e-05	0.114552	0	0	0	0	0	0	0	0	18.8	k__Bacteria; p__Actinobacteria; c__Coriobacteriia; o__Coriobacteriales; f__Coriobacteriaceae; g__; s__
277584	37.7721	8.29423e-06	5.99866e-05	0.114552	0	0	0	0	0	0	0	0	25.6	k__Bacteria; p__Firmicutes; c__Clostridia; o__Clostridiales; f__; g__; s__
306261	37.7721	8.29423e-06	5.99866e-05	0.114552	0	0	0	0	0	0	0	0	78.8	k__Bacteria; p__Firmicutes; c__Clostridia; o__Clostridiales; f__Lachnospiraceae; g__; s__
352347	37.7721	8.29423e-06	5.99866e-05	0.114552	0	0	0	0	0	0	0	0	84.8	k__Bacteria; p__Firmicutes; c__Clostridia; o__Clostridiales; f__Ruminococcaceae; g__; s__
355424	37.7721	8.29423e-06	5.99866e-05	0.114552	0	0	0	0	0	0	0	0	676.4	k__Bacteria; p__Firmicutes; c__Clostridia; o__Clostridiales; f__Lachnospiraceae; g__; s__
721569	37.7721	8.29423e-06	5.99866e-05	0.114552	0	0	0	0	0	0	0	0	4066.4	k__Bacteria; p__Firmicutes; c__Clostridia; o__Clostridiales; f__Ruminococcaceae; g__; s__
446153	37.7721	8.29423e-06	5.99866e-05	0.114552	0	0	0	0	0	0	0	0	18431.6	k__Bacteria; p__Firmicutes; c__Clostridia; o__Clostridiales; f__Clostridiaceae; g__Sarcina; s__
366237	37.7721	8.29423e-06	5.99866e-05	0.114552	0	0	0	0	0	0	0	0	5835.6	k__Bacteria; p__Firmicutes; c__Clostridia; o__Clostridiales; f__Lachnospiraceae; g__Blautia; s__
368950	37.7721	8.29423e-06	5.99866e-05	0.114552	0	0	0	0	0	0	0	0	63.2	k__Bacteria; p__Firmicutes; c__Clostridia; o__Clostridiales; f__Lachnospiraceae; g__Blautia; s__
291315	37.7721	8.29423e-06	5.99866e-05	0.114552	0	0	0	0	0	0	0	0	20.8	k__Bacteria; p__Firmicutes; c__Clostridia; o__Clostridiales; f__Veillonellaceae; g__Phascolarctobacterium; s__
358594	37.7721	8.29423e-06	5.99866e-05	0.114552	0	0	0	0	0	0	0	0	301.2	k__Bacteria; p__Firmicutes; c__Clostridia; o__Clostridiales; f__; g__; s__
328544	37.7721	8.29423e-06	5.99866e-05	0.114552	0	0	0	0	0	0	0	0	138	k__Bacteria; p__Firmicutes; c__Clostridia; o__Clostridiales; f__Ruminococcaceae; g__; s__
197427	37.7721	8.29423e-06	5.99866e-05	0.114552	0	0	0	0	0	0	0	0	344	k__Bacteria; p__Firmicutes; c__Clostridia; o__Clostridiales; f__; g__; s__
327298	37.7721	8.29423e-06	5.99866e-05	0.114552	0	0	0	0	0	0	0	0	99.6	k__Bacteria; p__Firmicutes; c__Clostridia; o__Clostridiales; f__Clostridiaceae; g__Clostridium; s__
194089	37.7721	8.29423e-06	5.99866e-05	0.114552	0	0	0	0	0	0	0	0	208.4	k__Bacteria; p__Firmicutes; c__Clostridia; o__Clostridiales; f__; g__; s__
179358	37.7721	8.29423e-06	5.99866e-05	0.114552	0	0	0	0	0	0	0	0	2750	k__Bacteria; p__Firmicutes; c__Clostridia; o__Clostridiales; f__Ruminococcaceae; g__; s__
298553	37.7721	8.29423e-06	5.99866e-05	0.114552	0	0	0	0	0	0	0	0	776.4	k__Bacteria; p__Firmicutes; c__Clostridia; o__Clostridiales; f__Ruminococcaceae; g__; s__
191919	37.7721	8.29423e-06	5.99866e-05	0.114552	0	0	0	0	0	0	0	0	113.2	k__Bacteria; p__Firmicutes; c__Clostridia; o__Clostridiales; f__; g__; s__
368318	37.7721	8.29423e-06	5.99866e-05	0.114552	0	0	0	0	0	0	0	0	3221.2	k__Bacteria; p__Firmicutes; c__Clostridia; o__Clostridiales; f__Lachnospiraceae; g__Blautia; s__
174142	37.7721	8.29423e-06	5.99866e-05	0.114552	0	0	0	0	0	0	0	0	101.2	k__Bacteria; p__Actinobacteria; c__Coriobacteriia; o__Coriobacteriales; f__Coriobacteriaceae; g__; s__
341823	37.7721	8.29423e-06	5.99866e-05	0.114552	0	0	0	0	0	0	0	0	16.4	k__Bacteria; p__Firmicutes; c__Clostridia; o__Clostridiales; f__Ruminococcaceae; g__; s__
340995	37.7721	8.29423e-06	5.99866e-05	0.114552	0	0	0	0	0	0	0	0	4710	k__Bacteria; p__Firmicutes; c__Clostridia; o__Clostridiales; f__; g__; s__
183651	37.7721	8.29423e-06	5.99866e-05	0.114552	0	0	0	0	0	0	0	0	68.8	k__Bacteria; p__Firmicutes; c__Clostridia; o__Clostridiales; f__Lachnospiraceae; g__Blautia; s__
183654	37.7721	8.29423e-06	5.99866e-05	0.114552	0	0	0	0	0	0	0	0	24	k__Bacteria; p__Firmicutes; c__Clostridia; o__Clostridiales; f__Ruminococcaceae; g__; s__
533480	37.7721	8.29423e-06	5.99866e-05	0.114552	0	0	0	0	0	0	0	0	718	k__Bacteria; p__Firmicutes; c__Clostridia; o__Clostridiales; f__Lachnospiraceae; g__; s__
791522	37.7721	8.29423e-06	5.99866e-05	0.114552	0	0	0	0	0	0	0	0	1716.8	k__Bacteria; p__Firmicutes; c__Clostridia; o__Clostridiales; f__Lachnospiraceae; g__; s__
668257	37.7721	8.29423e-06	5.99866e-05	0.114552	0	0	0	0	0	0	0	0	155.6	k__Bacteria; p__Firmicutes; c__Clostridia; o__Clostridiales; f__; g__; s__
514512	37.7721	8.29423e-06	5.99866e-05	0.114552	0	0	0	0	0	0	0	0	268.4	k__Bacteria; p__Bacteroidetes; c__Bacteroidia; o__Bacteroidales; f__Prevotellaceae; g__Prevotella; s__copri
193667	37.7721	8.29423e-06	5.99866e-05	0.114552	0	0	0	0	0	0	0	0	289.6	k__Bacteria; p__Firmicutes; c__Clostridia; o__Clostridiales; f__Ruminococcaceae; g__Faecalibacterium; s__
195236	37.7721	8.29423e-06	5.99866e-05	0.114552	0	0	0	0	0	0	0	0	38	k__Bacteria; p__Firmicutes; c__Clostridia; o__Clostridiales; f__Lachnospiraceae; g__Lachnospira; s__
335906	37.7721	8.29423e-06	5.99866e-05	0.114552	0	0	0	0	0	0	0	0	35.2	k__Bacteria; p__Firmicutes; c__Clostridia; o__Clostridiales; f__Ruminococcaceae; g__; s__
176178	37.7721	8.29423e-06	5.99866e-05	0.114552	0	0	0	0	0	0	0	0	112	k__Bacteria; p__Firmicutes; c__Clostridia; o__Clostridiales; f__Ruminococcaceae; g__Faecalibacterium; s__prausnitzii
187489	37.7721	8.29423e-06	5.99866e-05	0.114552	0	0	0	0	0	0	0	0	67.2	k__Bacteria; p__Firmicutes; c__Clostridia; o__Clostridiales; f__Ruminococcaceae; g__; s__
219959	37.7721	8.29423e-06	5.99866e-05	0.114552	0	0	0	0	0	0	0	0	1138.8	k__Bacteria; p__Firmicutes; c__Clostridia; o__Clostridiales; f__; g__; s__
558420	37.7721	8.29423e-06	5.99866e-05	0.114552	0	0	0	0	0	0	0	0	4642.8	k__Bacteria; p__Firmicutes; c__Clostridia; o__Clostridiales; f__Clostridiaceae; g__Clostridium; s__
198071	37.7721	8.29423e-06	5.99866e-05	0.114552	0	0	0	0	0	0	0	0	83.2	k__Bacteria; p__Firmicutes; c__Clostridia; o__Clostridiales; f__Lachnospiraceae; g__; s__
1062061	37.7721	8.29423e-06	5.99866e-05	0.114552	0	0	0	0	0	0	0	0	10016	k__Bacteria; p__Firmicutes; c__Clostridia; o__Clostridiales; f__Ruminococcaceae; g__; s__
1016598	37.7721	8.29423e-06	5.99866e-05	0.114552	0	0	0	0	0	0	0	0	57.6	k__Bacteria; p__Firmicutes; c__Clostridia; o__Clostridiales; f__Ruminococcaceae; g__; s__
566391	37.7721	8.29423e-06	5.99866e-05	0.114552	0	0	0	0	0	0	0	0	13.6	k__Bacteria; p__Firmicutes; c__Clostridia; o__Clostridiales; f__; g__; s__
193066	37.7721	8.29423e-06	5.99866e-05	0.114552	0	0	0	0	0	0	0	0	61.2	k__Bacteria; p__Firmicutes; c__Clostridia; o__Clostridiales; f__; g__; s__
174280	37.7721	8.29423e-06	5.99866e-05	0.114552	0	0	0	0	0	0	0	0	10.8	k__Bacteria; p__Firmicutes; c__Clostridia; o__Clostridiales; f__; g__; s__
762699	37.7721	8.29423e-06	5.99866e-05	0.114552	0	0	0	0	0	0	0	0	18.4	k__Bacteria; p__Firmicutes; c__Clostridia; o__Clostridiales; f__Ruminococcaceae; g__; s__
328905	37.7721	8.29423e-06	5.99866e-05	0.114552	0	0	0	0	0	0	0	0	732	k__Bacteria; p__Firmicutes; c__Clostridia; o__Clostridiales; f__Ruminococcaceae; g__Oscillospira; s__
178760	37.7721	8.29423e-06	5.99866e-05	0.114552	0	0	0	0	0	0	0	0	22	k__Bacteria; p__Firmicutes; c__Clostridia; o__Clostridiales; f__; g__; s__
551793	37.7721	8.29423e-06	5.99866e-05	0.114552	0	0	0	0	0	0	0	0	32.4	k__Bacteria; p__Firmicutes; c__Clostridia; o__Clostridiales; f__Ruminococcaceae; g__; s__
592866	37.7721	8.29423e-06	5.99866e-05	0.114552	0	0	0	0	0	0	0	0	556.8	k__Bacteria; p__Firmicutes; c__Clostridia; o__Clostridiales; f__Lachnospiraceae; g__[Ruminococcus]; s__
753891	37.7721	8.29423e-06	5.99866e-05	0.114552	0	0	0	0	0	0	0	0	103.2	k__Bacteria; p__Firmicutes; c__Clostridia; o__Clostridiales; f__Lachnospiraceae; g__; s__
4456491	37.7721	8.29423e-06	5.99866e-05	0.114552	0	0	0	0	0	0	0	0	74.8	k__Bacteria; p__Bacteroidetes; c__Bacteroidia; o__Bacteroidales; f__Prevotellaceae; g__Prevotella; s__copri
360311	37.7721	8.29423e-06	5.99866e-05	0.114552	0	0	0	0	0	0	0	0	20	k__Bacteria; p__Firmicutes; c__Clostridia; o__Clostridiales; f__Lachnospiraceae; g__; s__
174611	37.7721	8.29423e-06	5.99866e-05	0.114552	0	0	0	0	0	0	0	0	185.6	k__Bacteria; p__Firmicutes; c__Clostridia; o__Clostridiales; f__Ruminococcaceae; g__Faecalibacterium; s__prausnitzii
373928	37.7721	8.29423e-06	5.99866e-05	0.114552	0	0	0	0	0	0	0	0	3323.2	k__Bacteria; p__Firmicutes; c__Clostridia; o__Clostridiales; f__; g__; s__
346253	37.7721	8.29423e-06	5.99866e-05	0.114552	0	0	0	0	0	0	0	0	15.2	k__Bacteria; p__Firmicutes; c__Clostridia; o__Clostridiales; f__Ruminococcaceae; g__; s__
720973	37.7721	8.29423e-06	5.99866e-05	0.114552	0	0	0	0	0	0	0	0	54.8	k__Bacteria; p__Firmicutes; c__Clostridia; o__Clostridiales; f__Lachnospiraceae; g__; s__
339730	37.7721	8.29423e-06	5.99866e-05	0.114552	0	0	0	0	0	0	0	0	16.4	k__Bacteria; p__Firmicutes; c__Clostridia; o__Clostridiales; f__Lachnospiraceae; g__; s__
363997	37.7721	8.29423e-06	5.99866e-05	0.114552	0	0	0	0	0	0	0	0	244	k__Bacteria; p__Firmicutes; c__Clostridia; o__Clostridiales; f__Ruminococcaceae; g__; s__
530854	37.7721	8.29423e-06	5.99866e-05	0.114552	0	0	0	0	0	0	0	0	2882.8	k__Bacteria; p__Bacteroidetes; c__Bacteroidia; o__Bacteroidales; f__Prevotellaceae; g__Prevotella; s__
195892	37.7721	8.29423e-06	5.99866e-05	0.114552	0	0	0	0	0	0	0	0	110.8	k__Bacteria; p__Firmicutes; c__Clostridia; o__Clostridiales; f__Ruminococcaceae; g__; s__
215670	37.7721	8.29423e-06	5.99866e-05	0.114552	0	0	0	0	0	0	0	0	25.6	k__Bacteria; p__Bacteroidetes; c__Bacteroidia; o__Bacteroidales; f__Prevotellaceae; g__Prevotella; s__copri
3530697	37.7721	8.29423e-06	5.99866e-05	0.114552	0	0	0	0	0	0	0	0	159.2	k__Bacteria; p__Firmicutes; c__Clostridia; o__Clostridiales; f__Ruminococcaceae; g__; s__
559353	37.7721	8.29423e-06	5.99866e-05	0.114552	0	0	0	0	0	0	0	0	62	k__Bacteria; p__Firmicutes; c__Clostridia; o__Clostridiales; f__; g__; s__
366068	37.7721	8.29423e-06	5.99866e-05	0.114552	0	0	0	0	0	0	0	0	49096.4	k__Bacteria; p__Firmicutes; c__Clostridia; o__Clostridiales; f__Ruminococcaceae; g__Faecalibacterium; s__prausnitzii
293511	37.7721	8.29423e-06	5.99866e-05	0.114552	0	0	0	0	0	0	0	0	86.8	k__Bacteria; p__Firmicutes; c__Clostridia; o__Clostridiales; f__Lachnospiraceae; g__; s__
539328	37.7721	8.29423e-06	5.99866e-05	0.114552	0	0	0	0	0	0	0	0	30.4	k__Bacteria; p__Firmicutes; c__Clostridia; o__Clostridiales; f__Ruminococcaceae; g__; s__
362853	37.7721	8.29423e-06	5.99866e-05	0.114552	0	0	0	0	0	0	0	0	28	k__Bacteria; p__Firmicutes; c__Clostridia; o__Clostridiales; f__; g__; s__
4414044	37.7721	8.29423e-06	5.99866e-05	0.114552	0	0	0	0	0	0	0	0	98	k__Bacteria; p__Firmicutes; c__Clostridia; o__Clostridiales; f__Lachnospiraceae; g__Roseburia; s__
513706	37.7721	8.29423e-06	5.99866e-05	0.114552	0	0	0	0	0	0	0	0	27.2	k__Bacteria; p__Firmicutes; c__Clostridia; o__Clostridiales; f__; g__; s__
190607	37.7721	8.29423e-06	5.99866e-05	0.114552	0	0	0	0	0	0	0	0	1178.8	k__Bacteria; p__Firmicutes; c__Clostridia; o__Clostridiales; f__Lachnospiraceae; g__; s__
171532	37.7721	8.29423e-06	5.99866e-05	0.114552	0	0	0	0	0	0	0	0	36	k__Bacteria; p__Firmicutes; c__Clostridia; o__Clostridiales; f__Lachnospiraceae; g__; s__
54730	37.7721	8.29423e-06	5.99866e-05	0.114552	0	0	0	0	0	0	0	0	1587.6	k__Bacteria; p__Firmicutes; c__Erysipelotrichi; o__Erysipelotrichales; f__Erysipelotrichaceae; g__Bulleidia; s__
332718	37.7721	8.29423e-06	5.99866e-05	0.114552	0	0	0	0	0	0	0	0	290	k__Bacteria; p__Firmicutes; c__Bacilli; o__Lactobacillales; f__Lactobacillaceae; g__Lactobacillus; s__
360508	37.7721	8.29423e-06	5.99866e-05	0.114552	0	0	0	0	0	0	0	0	368.8	k__Bacteria; p__Proteobacteria; c__Betaproteobacteria; o__Burkholderiales; f__Oxalobacteraceae; g__Oxalobacter; s__formigenes
819081	37.7721	8.29423e-06	5.99866e-05	0.114552	0	0	0	0	0	0	0	0	45.6	k__Bacteria; p__Firmicutes; c__Clostridia; o__Clostridiales; f__Ruminococcaceae; g__Ruminococcus; s__
189250	37.7721	8.29423e-06	5.99866e-05	0.114552	0	0	0	0	0	0	0	0	25.2	k__Bacteria; p__Firmicutes; c__Clostridia; o__Clostridiales; f__Ruminococcaceae; g__; s__
177695	37.7721	8.29423e-06	5.99866e-05	0.114552	0	0	0	0	0	0	0	0	24.4	k__Bacteria; p__Firmicutes; c__Clostridia; o__Clostridiales; f__Ruminococcaceae; g__; s__
189782	37.7721	8.29423e-06	5.99866e-05	0.114552	0	0	0	0	0	0	0	0	26.8	k__Bacteria; p__Firmicutes; c__Clostridia; o__Clostridiales; f__Lachnospiraceae; g__; s__
338381	37.7721	8.29423e-06	5.99866e-05	0.114552	0	0	0	0	0	0	0	0	8614.8	k__Bacteria; p__Bacteroidetes; c__Bacteroidia; o__Bacteroidales; f__[Paraprevotellaceae]; g__[Prevotella]; s__
358007	37.7721	8.29423e-06	5.99866e-05	0.114552	0	0	0	0	0	0	0	0	2106.4	k__Bacteria; p__Firmicutes; c__Clostridia; o__Clostridiales; f__; g__; s__
324112	37.7721	8.29423e-06	5.99866e-05	0.114552	0	0	0	0	0	0	0	0	59.2	k__Bacteria; p__Firmicutes; c__Clostridia; o__Clostridiales; f__; g__; s__
337010	37.7721	8.29423e-06	5.99866e-05	0.114552	0	0	0	0	0	0	0	0	298	k__Bacteria; p__Firmicutes; c__Clostridia; o__Clostridiales; f__; g__; s__
181759	37.7721	8.29423e-06	5.99866e-05	0.114552	0	0	0	0	0	0	0	0	63.6	k__Bacteria; p__Firmicutes; c__Clostridia; o__Clostridiales; f__Ruminococcaceae; g__; s__
195282	37.7721	8.29423e-06	5.99866e-05	0.114552	0	0	0	0	0	0	0	0	32.4	k__Bacteria; p__Firmicutes; c__Clostridia; o__Clostridiales; f__Lachnospiraceae; g__; s__
1679707	37.7721	8.29423e-06	5.99866e-05	0.114552	0	0	0	0	0	0	0	0	31.2	k__Bacteria; p__Firmicutes; c__Clostridia; o__Clostridiales; f__Ruminococcaceae; g__; s__
772398	37.7721	8.29423e-06	5.99866e-05	0.114552	0	0	0	0	0	0	0	0	21.6	k__Bacteria; p__Firmicutes; c__Clostridia; o__Clostridiales; f__Lachnospiraceae; g__; s__
518613	37.7721	8.29423e-06	5.99866e-05	0.114552	0	0	0	0	0	0	0	0	3028	k__Bacteria; p__Firmicutes; c__Clostridia; o__Clostridiales; f__Lachnospiraceae; g__Roseburia; s__
196731	37.7721	8.29423e-06	5.99866e-05	0.114552	0	0	0	0	0	0	0	0	409.6	k__Bacteria; p__Firmicutes; c__Clostridia; o__Clostridiales; f__; g__; s__
194599	37.7721	8.29423e-06	5.99866e-05	0.114552	0	0	0	0	0	0	0	0	9.2	k__Bacteria; p__Firmicutes; c__Clostridia; o__Clostridiales; f__Lachnospiraceae; g__; s__
195186	37.7721	8.29423e-06	5.99866e-05	0.114552	0	0	0	0	0	0	0	0	32.8	k__Bacteria; p__Firmicutes; c__Clostridia; o__Clostridiales; f__Lachnospiraceae; g__Blautia; s__
363358	37.7721	8.29423e-06	5.99866e-05	0.114552	0	0	0	0	0	0	0	0	466.8	k__Bacteria; p__Firmicutes; c__Clostridia; o__Clostridiales; f__Ruminococcaceae; g__Faecalibacterium; s__prausnitzii
360995	37.7721	8.29423e-06	5.99866e-05	0.114552	0	0	0	0	0	0	0	0	94	k__Bacteria; p__Firmicutes; c__Clostridia; o__Clostridiales; f__Ruminococcaceae; g__; s__
4330423	37.7721	8.29423e-06	5.99866e-05	0.114552	0	0	0	0	0	0	0	0	616.8	k__Bacteria; p__Bacteroidetes; c__Bacteroidia; o__Bacteroidales; f__Prevotellaceae; g__Prevotella; s__
341221	37.7721	8.29423e-06	5.99866e-05	0.114552	0	0	0	0	0	0	0	0	15.6	k__Bacteria; p__Firmicutes; c__Clostridia; o__Clostridiales; f__Ruminococcaceae; g__; s__
365891	37.7721	8.29423e-06	5.99866e-05	0.114552	0	0	0	0	0	0	0	0	1015.6	k__Bacteria; p__Firmicutes; c__Clostridia; o__Clostridiales; f__; g__; s__
521792	37.7721	8.29423e-06	5.99866e-05	0.114552	0	0	0	0	0	0	0	0	157.6	k__Bacteria; p__Firmicutes; c__Clostridia; o__Clostridiales; f__Ruminococcaceae; g__; s__
350255	37.7721	8.29423e-06	5.99866e-05	0.114552	0	0	0	0	0	0	0	0	12.4	k__Bacteria; p__Firmicutes; c__Clostridia; o__Clostridiales; f__Veillonellaceae; g__; s__
174892	37.7721	8.29423e-06	5.99866e-05	0.114552	0	0	0	0	0	0	0	0	42.8	k__Bacteria; p__Firmicutes; c__Clostridia; o__Clostridiales; f__Lachnospiraceae; g__; s__
188316	37.7721	8.29423e-06	5.99866e-05	0.114552	0	0	0	0	0	0	0	0	32.4	k__Bacteria; p__Firmicutes; c__Clostridia; o__Clostridiales; f__Ruminococcaceae; g__Oscillospira; s__
11235	37.7721	8.29423e-06	5.99866e-05	0.114552	0	0	0	0	0	0	0	0	8	k__Bacteria; p__Proteobacteria; c__Epsilonproteobacteria; o__Campylobacterales; f__Campylobacteraceae; g__Campylobacter; s__
185232	37.7721	8.29423e-06	5.99866e-05	0.114552	0	0	0	0	0	0	0	0	48.8	k__Bacteria; p__Firmicutes; c__Clostridia; o__Clostridiales; f__Lachnospiraceae; g__; s__
308322	37.7721	8.29423e-06	5.99866e-05	0.114552	0	0	0	0	0	0	0	0	93.2	k__Bacteria; p__Firmicutes; c__Clostridia; o__Clostridiales; f__; g__; s__
195743	37.7721	8.29423e-06	5.99866e-05	0.114552	0	0	0	0	0	0	0	0	43.2	k__Bacteria; p__Firmicutes; c__Clostridia; o__Clostridiales; f__Ruminococcaceae; g__; s__
3507351	37.7721	8.29423e-06	5.99866e-05	0.114552	0	0	0	0	0	0	0	0	25.2	k__Bacteria; p__Firmicutes; c__Clostridia; o__Clostridiales; f__Veillonellaceae; g__Phascolarctobacterium; s__
196296	37.7721	8.29423e-06	5.99866e-05	0.114552	0	0	0	0	0	0	0	0	172.4	k__Bacteria; p__Bacteroidetes; c__Bacteroidia; o__Bacteroidales; f__Prevotellaceae; g__Prevotella; s__copri
519398	37.7721	8.29423e-06	5.99866e-05	0.114552	0	0	0	0	0	0	0	0	557.6	k__Bacteria; p__Firmicutes; c__Clostridia; o__Clostridiales; f__Lachnospiraceae; g__; s__
523140	37.7721	8.29423e-06	5.99866e-05	0.114552	0	0	0	0	0	0	0	0	15596	k__Bacteria; p__Firmicutes; c__Clostridia; o__Clostridiales; f__Ruminococcaceae; g__Ruminococcus; s__
195404	37.7721	8.29423e-06	5.99866e-05	0.114552	0	0	0	0	0	0	0	0	9.6	k__Bacteria; p__Firmicutes; c__Clostridia; o__Clostridiales; f__Lachnospiraceae; g__; s__
564941	37.7721	8.29423e-06	5.99866e-05	0.114552	0	0	0	0	0	0	0	0	336.8	k__Bacteria; p__Firmicutes; c__Clostridia; o__Clostridiales; f__Ruminococcaceae; g__; s__
358639	37.7721	8.29423e-06	5.99866e-05	0.114552	0	0	0	0	0	0	0	0	137.6	k__Bacteria; p__Firmicutes; c__Clostridia; o__Clostridiales; f__Ruminococcaceae; g__; s__
518372	37.7721	8.29423e-06	5.99866e-05	0.114552	0	0	0	0	0	0	0	0	100.4	k__Bacteria; p__Firmicutes; c__Clostridia; o__Clostridiales; f__Ruminococcaceae; g__Faecalibacterium; s__prausnitzii
199070	37.7721	8.29423e-06	5.99866e-05	0.114552	0	0	0	0	0	0	0	0	851.2	k__Bacteria; p__Firmicutes; c__Clostridia; o__Clostridiales; f__; g__; s__
329798	37.7721	8.29423e-06	5.99866e-05	0.114552	0	0	0	0	0	0	0	0	129.2	k__Bacteria; p__Firmicutes; c__Clostridia; o__Clostridiales; f__Clostridiaceae; g__; s__
305141	37.7721	8.29423e-06	5.99866e-05	0.114552	0	0	0	0	0	0	0	0	1482.8	k__Bacteria; p__Actinobacteria; c__Coriobacteriia; o__Coriobacteriales; f__Coriobacteriaceae; g__; s__
349680	37.7721	8.29423e-06	5.99866e-05	0.114552	0	0	0	0	0	0	0	0	150.8	k__Bacteria; p__Firmicutes; c__Clostridia; o__Clostridiales; f__Ruminococcaceae; g__; s__
559848	37.7721	8.29423e-06	5.99866e-05	0.114552	0	0	0	0	0	0	0	0	185.6	k__Bacteria; p__Firmicutes; c__Clostridia; o__Clostridiales; f__Ruminococcaceae; g__Ruminococcus; s__
199218	37.7721	8.29423e-06	5.99866e-05	0.114552	0	0	0	0	0	0	0	0	162.8	k__Bacteria; p__Firmicutes; c__Clostridia; o__Clostridiales; f__Ruminococcaceae; g__; s__
554436	37.7721	8.29423e-06	5.99866e-05	0.114552	0	0	0	0	0	0	0	0	86	k__Bacteria; p__Firmicutes; c__Clostridia; o__Clostridiales; f__Ruminococcaceae; g__Faecalibacterium; s__prausnitzii
185594	37.7721	8.29423e-06	5.99866e-05	0.114552	0	0	0	0	0	0	0	0	7.2	k__Bacteria; p__Firmicutes; c__Clostridia; o__Clostridiales; f__Lachnospiraceae; g__; s__
525264	37.7721	8.29423e-06	5.99866e-05	0.114552	0	0	0	0	0	0	0	0	7254	k__Bacteria; p__Bacteroidetes; c__Bacteroidia; o__Bacteroidales; f__Prevotellaceae; g__Prevotella; s__
4452107	37.7721	8.29423e-06	5.99866e-05	0.114552	0	0	0	0	0	0	0	0	74	k__Bacteria; p__Firmicutes; c__Clostridia; o__Clostridiales; f__Lachnospiraceae; g__; s__
180640	37.7721	8.29423e-06	5.99866e-05	0.114552	0	0	0	0	0	0	0	0	15.6	k__Bacteria; p__Firmicutes; c__Clostridia; o__Clostridiales; f__; g__; s__
195651	37.7721	8.29423e-06	5.99866e-05	0.114552	0	0	0	0	0	0	0	0	220	k__Bacteria; p__Firmicutes; c__Clostridia; o__Clostridiales; f__Ruminococcaceae; g__; s__
330469	37.7721	8.29423e-06	5.99866e-05	0.114552	0	0	0	0	0	0	0	0	1895.6	k__Bacteria; p__Firmicutes; c__Clostridia; o__Clostridiales; f__Ruminococcaceae; g__; s__
543900	37.7721	8.29423e-06	5.99866e-05	0.114552	0	0	0	0	0	0	0	0	884.8	k__Bacteria; p__Bacteroidetes; c__Bacteroidia; o__Bacteroidales; f__Prevotellaceae; g__Prevotella; s__
307154	37.7721	8.29423e-06	5.99866e-05	0.114552	0	0	0	0	0	0	0	0	268.4	k__Bacteria; p__Bacteroidetes; c__Bacteroidia; o__Bacteroidales; f__Prevotellaceae; g__Prevotella; s__copri
319541	37.7721	8.29423e-06	5.99866e-05	0.114552	0	0	0	0	0	0	0	0	21.6	k__Bacteria; p__Firmicutes; c__Clostridia; o__Clostridiales; f__Ruminococcaceae; g__Oscillospira; s__
356758	37.7721	8.29423e-06	5.99866e-05	0.114552	0	0	0	0	0	0	0	0	28.4	k__Bacteria; p__Firmicutes; c__Clostridia; o__Clostridiales; f__Lachnospiraceae; g__Blautia; s__
182483	37.7721	8.29423e-06	5.99866e-05	0.114552	0	0	0	0	0	0	0	0	42.8	k__Bacteria; p__Firmicutes; c__Erysipelotrichi; o__Erysipelotrichales; f__Erysipelotrichaceae; g__[Eubacterium]; s__biforme
185068	37.7721	8.29423e-06	5.99866e-05	0.114552	0	0	0	0	0	0	0	0	8.8	k__Bacteria; p__Firmicutes; c__Clostridia; o__Clostridiales; f__Ruminococcaceae; g__; s__
332284	37.7721	8.29423e-06	5.99866e-05	0.114552	0	0	0	0	0	0	0	0	23.6	k__Bacteria; p__Firmicutes; c__Clostridia; o__Clostridiales; f__; g__; s__
196083	37.7721	8.29423e-06	5.99866e-05	0.114552	0	0	0	0	0	0	0	0	64.4	k__Bacteria; p__Firmicutes; c__Clostridia; o__Clostridiales; f__Lachnospiraceae; g__Blautia; s__
205615	37.7721	8.29423e-06	5.99866e-05	0.114552	0	0	0	0	0	0	0	0	8	k__Bacteria; p__Firmicutes; c__Clostridia; o__Clostridiales; f__; g__; s__
195215	37.7721	8.29423e-06	5.99866e-05	0.114552	0	0	0	0	0	0	0	0	10	k__Bacteria; p__Firmicutes; c__Clostridia; o__Clostridiales; f__Lachnospiraceae; g__[Ruminococcus]; s__gnavus
190453	37.7721	8.29423e-06	5.99866e-05	0.114552	0	0	0	0	0	0	0	0	1282.4	k__Bacteria; p__Firmicutes; c__Clostridia; o__Clostridiales; f__Ruminococcaceae; g__; s__
610754	37.7721	8.29423e-06	5.99866e-05	0.114552	0	0	0	0	0	0	0	0	233.6	k__Bacteria; p__Firmicutes; c__Clostridia; o__Clostridiales; f__Lachnospiraceae; g__; s__
187504	37.7721	8.29423e-06	5.99866e-05	0.114552	0	0	0	0	0	0	0	0	350.4	k__Bacteria; p__Firmicutes; c__Clostridia; o__Clostridiales; f__Ruminococcaceae; g__; s__
331253	37.7721	8.29423e-06	5.99866e-05	0.114552	0	0	0	0	0	0	0	0	28.4	k__Bacteria; p__Firmicutes; c__Clostridia; o__Clostridiales; f__Lachnospiraceae; g__Blautia; s__
367542	37.7721	8.29423e-06	5.99866e-05	0.114552	0	0	0	0	0	0	0	0	39.6	k__Bacteria; p__Firmicutes; c__Clostridia; o__Clostridiales; f__Ruminococcaceae; g__Ruminococcus; s__
339087	37.7721	8.29423e-06	5.99866e-05	0.114552	0	0	0	0	0	0	0	0	46.4	k__Bacteria; p__Firmicutes; c__Clostridia; o__Clostridiales; f__Ruminococcaceae; g__Faecalibacterium; s__prausnitzii
327969	37.7721	8.29423e-06	5.99866e-05	0.114552	0	0	0	0	0	0	0	0	138.4	k__Bacteria; p__Firmicutes; c__Clostridia; o__Clostridiales; f__Ruminococcaceae; g__; s__
369027	37.7721	8.29423e-06	5.99866e-05	0.114552	0	0	0	0	0	0	0	0	8.4	k__Bacteria; p__Firmicutes; c__Clostridia; o__Clostridiales; f__Lachnospiraceae; g__; s__
197105	37.7721	8.29423e-06	5.99866e-05	0.114552	0	0	0	0	0	0	0	0	18410.8	k__Bacteria; p__Firmicutes; c__Erysipelotrichi; o__Erysipelotrichales; f__Erysipelotrichaceae; g__[Eubacterium]; s__biforme
758482	37.7721	8.29423e-06	5.99866e-05	0.114552	0	0	0	0	0	0	0	0	36.8	k__Bacteria; p__Firmicutes; c__Clostridia; o__Clostridiales; f__Ruminococcaceae; g__; s__
188333	37.7721	8.29423e-06	5.99866e-05	0.114552	0	0	0	0	0	0	0	0	44	k__Bacteria; p__Firmicutes; c__Clostridia; o__Clostridiales; f__Lachnospiraceae; g__[Ruminococcus]; s__gnavus
196314	37.7721	8.29423e-06	5.99866e-05	0.114552	0	0	0	0	0	0	0	0	180.8	k__Bacteria; p__Firmicutes; c__Clostridia; o__Clostridiales; f__; g__; s__
351231	37.7721	8.29423e-06	5.99866e-05	0.114552	0	0	0	0	0	0	0	0	43.2	k__Bacteria; p__Bacteroidetes; c__Bacteroidia; o__Bacteroidales; f__Bacteroidaceae; g__Bacteroides; s__fragilis
195221	37.7721	8.29423e-06	5.99866e-05	0.114552	0	0	0	0	0	0	0	0	23.2	k__Bacteria; p__Firmicutes; c__Clostridia; o__Clostridiales; f__; g__; s__
579750	37.7721	8.29423e-06	5.99866e-05	0.114552	0	0	0	0	0	0	0	0	11.2	k__Bacteria; p__Firmicutes; c__Clostridia; o__Clostridiales; f__; g__; s__
297414	37.7721	8.29423e-06	5.99866e-05	0.114552	0	0	0	0	0	0	0	0	46	k__Bacteria; p__Bacteroidetes; c__Bacteroidia; o__Bacteroidales; f__Prevotellaceae; g__Prevotella; s__copri
42458	37.7721	8.29423e-06	5.99866e-05	0.114552	0	0	0	0	0	0	0	0	92	k__Bacteria; p__Firmicutes; c__Clostridia; o__Clostridiales; f__Ruminococcaceae; g__; s__
311370	37.7721	8.29423e-06	5.99866e-05	0.114552	0	0	0	0	0	0	0	0	47.2	k__Bacteria; p__Firmicutes; c__Clostridia; o__Clostridiales; f__Ruminococcaceae; g__; s__
592925	37.7721	8.29423e-06	5.99866e-05	0.114552	0	0	0	0	0	0	0	0	599.2	k__Bacteria; p__Bacteroidetes; c__Bacteroidia; o__Bacteroidales; f__Prevotellaceae; g__Prevotella; s__copri
184996	37.7721	8.29423e-06	5.99866e-05	0.114552	0	0	0	0	0	0	0	0	21.6	k__Bacteria; p__Firmicutes; c__Clostridia; o__Clostridiales; f__Ruminococcaceae; g__Faecalibacterium; s__prausnitzii
197698	37.7721	8.29423e-06	5.99866e-05	0.114552	0	0	0	0	0	0	0	0	42.8	k__Bacteria; p__Firmicutes; c__Clostridia; o__Clostridiales; f__; g__; s__
300102	37.7721	8.29423e-06	5.99866e-05	0.114552	0	0	0	0	0	0	0	0	122.8	k__Bacteria; p__Firmicutes; c__Clostridia; o__Clostridiales; f__; g__; s__
194258	37.7721	8.29423e-06	5.99866e-05	0.114552	0	0	0	0	0	0	0	0	186.4	k__Bacteria; p__Firmicutes; c__Clostridia; o__Clostridiales; f__Ruminococcaceae; g__Faecalibacterium; s__prausnitzii
198011	37.7721	8.29423e-06	5.99866e-05	0.114552	0	0	0	0	0	0	0	0	29.6	k__Bacteria; p__Firmicutes; c__Clostridia; o__Clostridiales; f__Ruminococcaceae; g__; s__
195028	37.7721	8.29423e-06	5.99866e-05	0.114552	0	0	0	0	0	0	0	0	118.4	k__Bacteria; p__Firmicutes; c__Clostridia; o__Clostridiales; f__Lachnospiraceae; g__Blautia; s__
561312	37.7721	8.29423e-06	5.99866e-05	0.114552	0	0	0	0	0	0	0	0	32.8	k__Bacteria; p__Firmicutes; c__Clostridia; o__Clostridiales; f__; g__; s__
355938	37.7721	8.29423e-06	5.99866e-05	0.114552	0	0	0	0	0	0	0	0	50.4	k__Bacteria; p__Firmicutes; c__Clostridia; o__Clostridiales; f__; g__; s__
178213	37.7721	8.29423e-06	5.99866e-05	0.114552	0	0	0	0	0	0	0	0	2671.2	k__Bacteria; p__Firmicutes; c__Bacilli; o__Lactobacillales; f__Lactobacillaceae; g__Lactobacillus; s__ruminis
591785	37.7721	8.29423e-06	5.99866e-05	0.114552	0	0	0	0	0	0	0	0	35206.8	k__Bacteria; p__Bacteroidetes; c__Bacteroidia; o__Bacteroidales; f__Prevotellaceae; g__Prevotella; s__stercorea
541415	37.7721	8.29423e-06	5.99866e-05	0.114552	0	0	0	0	0	0	0	0	79.2	k__Bacteria; p__Firmicutes; c__Clostridia; o__Clostridiales; f__Lachnospiraceae; g__Anaerostipes; s__
354517	37.7721	8.29423e-06	5.99866e-05	0.114552	0	0	0	0	0	0	0	0	58	k__Bacteria; p__Firmicutes; c__Clostridia; o__Clostridiales; f__Ruminococcaceae; g__; s__
207262	37.7721	8.29423e-06	5.99866e-05	0.114552	0	0	0	0	0	0	0	0	611.6	k__Bacteria; p__Firmicutes; c__Clostridia; o__Clostridiales; f__Lachnospiraceae; g__; s__
312707	37.7721	8.29423e-06	5.99866e-05	0.114552	0	0	0	0	0	0	0	0	26	k__Bacteria; p__Firmicutes; c__Clostridia; o__Clostridiales; f__; g__; s__
4334844	37.7721	8.29423e-06	5.99866e-05	0.114552	0	0	0	0	0	0	0	0	302.4	k__Bacteria; p__Firmicutes; c__Clostridia; o__Clostridiales; f__; g__; s__
316642	37.7721	8.29423e-06	5.99866e-05	0.114552	0	0	0	0	0	0	0	0	9.6	k__Bacteria; p__Firmicutes; c__Clostridia; o__Clostridiales; f__Ruminococcaceae; g__; s__
181575	37.7721	8.29423e-06	5.99866e-05	0.114552	0	0	0	0	0	0	0	0	97.2	k__Bacteria; p__Firmicutes; c__Clostridia; o__Clostridiales; f__Ruminococcaceae; g__Faecalibacterium; s__prausnitzii
300486	37.7721	8.29423e-06	5.99866e-05	0.114552	0	0	0	0	0	0	0	0	28.8	k__Bacteria; p__Firmicutes; c__Clostridia; o__Clostridiales; f__Ruminococcaceae; g__Oscillospira; s__
593422	37.7721	8.29423e-06	5.99866e-05	0.114552	0	0	0	0	0	0	0	0	18.4	k__Bacteria; p__Firmicutes; c__Clostridia; o__Clostridiales; f__; g__; s__
193107	37.7721	8.29423e-06	5.99866e-05	0.114552	0	0	0	0	0	0	0	0	123.2	k__Bacteria; p__Firmicutes; c__Clostridia; o__Clostridiales; f__Lachnospiraceae; g__; s__
509017	37.7721	8.29423e-06	5.99866e-05	0.114552	0	0	0	0	0	0	0	0	9.6	k__Bacteria; p__Firmicutes; c__Clostridia; o__Clostridiales; f__Lachnospiraceae; g__Roseburia; s__faecis
560535	37.7721	8.29423e-06	5.99866e-05	0.114552	0	0	0	0	0	0	0	0	1654	k__Bacteria; p__Firmicutes; c__Clostridia; o__Clostridiales; f__Ruminococcaceae; g__; s__
191740	37.7721	8.29423e-06	5.99866e-05	0.114552	0	0	0	0	0	0	0	0	28.4	k__Bacteria; p__Firmicutes; c__Clostridia; o__Clostridiales; f__Lachnospiraceae; g__Blautia; s__
313086	37.7721	8.29423e-06	5.99866e-05	0.114552	0	0	0	0	0	0	0	0	60	k__Bacteria; p__Firmicutes; c__Clostridia; o__Clostridiales; f__Lachnospiraceae; g__Dorea; s__
4301141	37.7721	8.29423e-06	5.99866e-05	0.114552	0	0	0	0	0	0	0	0	451.6	k__Bacteria; p__Firmicutes; c__Clostridia; o__Clostridiales; f__; g__; s__
351027	37.7721	8.29423e-06	5.99866e-05	0.114552	0	0	0	0	0	0	0	0	408.4	k__Bacteria; p__Firmicutes; c__Clostridia; o__Clostridiales; f__; g__; s__
584951	37.7721	8.29423e-06	5.99866e-05	0.114552	0	0	0	0	0	0	0	0	1026.4	k__Bacteria; p__Firmicutes; c__Clostridia; o__Clostridiales; f__Ruminococcaceae; g__; s__
299770	37.7721	8.29423e-06	5.99866e-05	0.114552	0	0	0	0	0	0	0	0	27.2	k__Bacteria; p__Bacteroidetes; c__Bacteroidia; o__Bacteroidales; f__Prevotellaceae; g__Prevotella; s__stercorea
366771	37.7721	8.29423e-06	5.99866e-05	0.114552	0	0	0	0	0	0	0	0	68.4	k__Bacteria; p__Firmicutes; c__Clostridia; o__Clostridiales; f__Lachnospiraceae; g__Blautia; s__
566154	37.7721	8.29423e-06	5.99866e-05	0.114552	0	0	0	0	0	0	0	0	19.6	k__Bacteria; p__Actinobacteria; c__Coriobacteriia; o__Coriobacteriales; f__Coriobacteriaceae; g__Atopobium; s__
194875	37.7721	8.29423e-06	5.99866e-05	0.114552	0	0	0	0	0	0	0	0	74	k__Bacteria; p__Firmicutes; c__Clostridia; o__Clostridiales; f__Ruminococcaceae; g__; s__
341724	37.7721	8.29423e-06	5.99866e-05	0.114552	0	0	0	0	0	0	0	0	10.8	k__Bacteria; p__Firmicutes; c__Clostridia; o__Clostridiales; f__Ruminococcaceae; g__; s__
165935	37.7721	8.29423e-06	5.99866e-05	0.114552	0	0	0	0	0	0	0	0	5248.8	k__Bacteria; p__Firmicutes; c__Clostridia; o__Clostridiales; f__Ruminococcaceae; g__; s__
309720	37.7721	8.29423e-06	5.99866e-05	0.114552	0	0	0	0	0	0	0	0	186.4	k__Bacteria; p__Firmicutes; c__Clostridia; o__Clostridiales; f__Ruminococcaceae; g__; s__
198783	37.7721	8.29423e-06	5.99866e-05	0.114552	0	0	0	0	0	0	0	0	3138.4	k__Bacteria; p__Firmicutes; c__Clostridia; o__Clostridiales; f__Lachnospiraceae; g__; s__
345172	37.7721	8.29423e-06	5.99866e-05	0.114552	0	0	0	0	0	0	0	0	285.6	k__Bacteria; p__Firmicutes; c__Clostridia; o__Clostridiales; f__Lachnospiraceae; g__; s__
198786	37.7721	8.29423e-06	5.99866e-05	0.114552	0	0	0	0	0	0	0	0	528.8	k__Bacteria; p__Bacteroidetes; c__Bacteroidia; o__Bacteroidales; f__Prevotellaceae; g__Prevotella; s__copri
523483	37.7721	8.29423e-06	5.99866e-05	0.114552	0	0	0	0	0	0	0	0	4667.2	k__Bacteria; p__Bacteroidetes; c__Bacteroidia; o__Bacteroidales; f__[Paraprevotellaceae]; g__[Prevotella]; s__
194660	37.7721	8.29423e-06	5.99866e-05	0.114552	0	0	0	0	0	0	0	0	40.4	k__Bacteria; p__Firmicutes; c__Clostridia; o__Clostridiales; f__Lachnospiraceae; g__Blautia; s__
531299	37.7721	8.29423e-06	5.99866e-05	0.114552	0	0	0	0	0	0	0	0	28429.6	k__Bacteria; p__Proteobacteria; c__Gammaproteobacteria; o__Aeromonadales; f__Succinivibrionaceae; g__Ruminobacter; s__
312766	37.7721	8.29423e-06	5.99866e-05	0.114552	0	0	0	0	0	0	0	0	8.4	k__Bacteria; p__Firmicutes; c__Clostridia; o__Clostridiales; f__Ruminococcaceae; g__; s__
361619	37.7721	8.29423e-06	5.99866e-05	0.114552	0	0	0	0	0	0	0	0	207.6	k__Bacteria; p__Firmicutes; c__Clostridia; o__Clostridiales; f__Lachnospiraceae; g__Blautia; s__
185390	37.7721	8.29423e-06	5.99866e-05	0.114552	0	0	0	0	0	0	0	0	241.6	k__Bacteria; p__Firmicutes; c__Clostridia; o__Clostridiales; f__Ruminococcaceae; g__Faecalibacterium; s__prausnitzii
185396	37.7721	8.29423e-06	5.99866e-05	0.114552	0	0	0	0	0	0	0	0	738.8	k__Bacteria; p__Firmicutes; c__Clostridia; o__Clostridiales; f__Lachnospiraceae; g__; s__
189760	37.7721	8.29423e-06	5.99866e-05	0.114552	0	0	0	0	0	0	0	0	163.6	k__Bacteria; p__Firmicutes; c__Clostridia; o__Clostridiales; f__Ruminococcaceae; g__; s__
192698	37.7721	8.29423e-06	5.99866e-05	0.114552	0	0	0	0	0	0	0	0	16	k__Bacteria; p__Firmicutes; c__Clostridia; o__Clostridiales; f__Ruminococcaceae; g__; s__
191541	37.7721	8.29423e-06	5.99866e-05	0.114552	0	0	0	0	0	0	0	0	27.6	k__Bacteria; p__Firmicutes; c__Clostridia; o__Clostridiales; f__Ruminococcaceae; g__; s__
358798	37.7721	8.29423e-06	5.99866e-05	0.114552	0	0	0	0	0	0	0	0	503.2	k__Bacteria; p__Firmicutes; c__Clostridia; o__Clostridiales; f__Lachnospiraceae; g__Blautia; s__
363442	37.7721	8.29423e-06	5.99866e-05	0.114552	0	0	0	0	0	0	0	0	53.2	k__Bacteria; p__Firmicutes; c__Clostridia; o__Clostridiales; f__Ruminococcaceae; g__Faecalibacterium; s__prausnitzii
182149	37.7721	8.29423e-06	5.99866e-05	0.114552	0	0	0	0	0	0	0	0	89.6	k__Bacteria; p__Firmicutes; c__Clostridia; o__Clostridiales; f__Ruminococcaceae; g__Faecalibacterium; s__prausnitzii
199575	37.7721	8.29423e-06	5.99866e-05	0.114552	0	0	0	0	0	0	0	0	33.2	k__Bacteria; p__Firmicutes; c__Clostridia; o__Clostridiales; f__Lachnospiraceae; g__Blautia; s__
306046	37.7721	8.29423e-06	5.99866e-05	0.114552	0	0	0	0	0	0	0	0	34.4	k__Bacteria; p__Firmicutes; c__Clostridia; o__Clostridiales; f__Ruminococcaceae; g__; s__
339221	37.7721	8.29423e-06	5.99866e-05	0.114552	0	0	0	0	0	0	0	0	158.4	k__Bacteria; p__Bacteroidetes; c__Bacteroidia; o__Bacteroidales; f__Prevotellaceae; g__Prevotella; s__copri
591439	37.7721	8.29423e-06	5.99866e-05	0.114552	0	0	0	0	0	0	0	0	1494.8	k__Bacteria; p__Firmicutes; c__Clostridia; o__Clostridiales; f__[Mogibacteriaceae]; g__; s__
4045886	37.7721	8.29423e-06	5.99866e-05	0.114552	0	0	0	0	0	0	0	0	143.2	k__Bacteria; p__Firmicutes; c__Clostridia; o__Clostridiales; f__Ruminococcaceae; g__; s__
175962	37.7721	8.29423e-06	5.99866e-05	0.114552	0	0	0	0	0	0	0	0	31.2	k__Bacteria; p__Firmicutes; c__Clostridia; o__Clostridiales; f__Ruminococcaceae; g__; s__
365181	37.7721	8.29423e-06	5.99866e-05	0.114552	0	0	0	0	0	0	0	0	4515.2	k__Bacteria; p__Actinobacteria; c__Coriobacteriia; o__Coriobacteriales; f__Coriobacteriaceae; g__Collinsella; s__aerofaciens
525143	37.7721	8.29423e-06	5.99866e-05	0.114552	0	0	0	0	0	0	0	0	650	k__Bacteria; p__Firmicutes; c__Clostridia; o__Clostridiales; f__Ruminococcaceae; g__; s__
525142	37.7721	8.29423e-06	5.99866e-05	0.114552	0	0	0	0	0	0	0	0	64	k__Bacteria; p__Firmicutes; c__Clostridia; o__Clostridiales; f__Lachnospiraceae; g__; s__
2346355	37.7721	8.29423e-06	5.99866e-05	0.114552	0	0	0	0	0	0	0	0	10	k__Bacteria; p__Firmicutes; c__Clostridia; o__Clostridiales; f__; g__; s__
299882	37.7721	8.29423e-06	5.99866e-05	0.114552	0	0	0	0	0	0	0	0	520.4	k__Bacteria; p__Bacteroidetes; c__Bacteroidia; o__Bacteroidales; f__Prevotellaceae; g__Prevotella; s__
193312	37.7721	8.29423e-06	5.99866e-05	0.114552	0	0	0	0	0	0	0	0	41.2	k__Bacteria; p__Firmicutes; c__Clostridia; o__Clostridiales; f__; g__; s__
545061	37.7721	8.29423e-06	5.99866e-05	0.114552	0	0	0	0	0	0	0	0	942.4	k__Bacteria; p__Bacteroidetes; c__Bacteroidia; o__Bacteroidales; f__Prevotellaceae; g__Prevotella; s__copri
189530	37.7721	8.29423e-06	5.99866e-05	0.114552	0	0	0	0	0	0	0	0	28.8	k__Bacteria; p__Firmicutes; c__Clostridia; o__Clostridiales; f__Lachnospiraceae; g__[Ruminococcus]; s__
366716	37.7721	8.29423e-06	5.99866e-05	0.114552	0	0	0	0	0	0	0	0	1306	k__Bacteria; p__Firmicutes; c__Clostridia; o__Clostridiales; f__; g__; s__
43544	37.7721	8.29423e-06	5.99866e-05	0.114552	0	0	0	0	0	0	0	0	155.6	k__Bacteria; p__Bacteroidetes; c__Bacteroidia; o__Bacteroidales; f__Prevotellaceae; g__Prevotella; s__
329820	37.7721	8.29423e-06	5.99866e-05	0.114552	0	0	0	0	0	0	0	0	572	k__Bacteria; p__Firmicutes; c__Erysipelotrichi; o__Erysipelotrichales; f__Erysipelotrichaceae; g__[Eubacterium]; s__biforme
189764	37.7721	8.29423e-06	5.99866e-05	0.114552	0	0	0	0	0	0	0	0	74.4	k__Bacteria; p__Firmicutes; c__Clostridia; o__Clostridiales; f__Ruminococcaceae; g__; s__
348642	37.7721	8.29423e-06	5.99866e-05	0.114552	0	0	0	0	0	0	0	0	921.2	k__Bacteria; p__Firmicutes; c__Clostridia; o__Clostridiales; f__Lachnospiraceae; g__[Ruminococcus]; s__gnavus
190577	37.7721	8.29423e-06	5.99866e-05	0.114552	0	0	0	0	0	0	0	0	13.2	k__Bacteria; p__Firmicutes; c__Clostridia; o__Clostridiales; f__Lachnospiraceae; g__; s__
2082	37.7721	8.29423e-06	5.99866e-05	0.114552	0	0	0	0	0	0	0	0	99.2	k__Bacteria; p__Bacteroidetes; c__Bacteroidia; o__Bacteroidales; f__Prevotellaceae; g__Prevotella; s__
192592	37.7721	8.29423e-06	5.99866e-05	0.114552	0	0	0	0	0	0	0	0	16.4	k__Bacteria; p__Firmicutes; c__Clostridia; o__Clostridiales; f__; g__; s__
4303851	37.7721	8.29423e-06	5.99866e-05	0.114552	0	0	0	0	0	0	0	0	272	k__Bacteria; p__Firmicutes; c__Clostridia; o__Clostridiales; f__Ruminococcaceae; g__Ruminococcus; s__
188818	37.7721	8.29423e-06	5.99866e-05	0.114552	0	0	0	0	0	0	0	0	10.8	k__Bacteria; p__Firmicutes; c__Clostridia; o__Clostridiales; f__Lachnospiraceae; g__Dorea; s__
4363269	37.7721	8.29423e-06	5.99866e-05	0.114552	0	0	0	0	0	0	0	0	324.8	k__Bacteria; p__Firmicutes; c__Clostridia; o__Clostridiales; f__Lachnospiraceae; g__; s__
195066	37.7721	8.29423e-06	5.99866e-05	0.114552	0	0	0	0	0	0	0	0	50.4	k__Bacteria; p__Firmicutes; c__Clostridia; o__Clostridiales; f__Lachnospiraceae; g__Blautia; s__
621472	37.7721	8.29423e-06	5.99866e-05	0.114552	0	0	0	0	0	0	0	0	168	k__Bacteria; p__Firmicutes; c__Clostridia; o__Clostridiales; f__Lachnospiraceae; g__; s__
368219	37.7721	8.29423e-06	5.99866e-05	0.114552	0	0	0	0	0	0	0	0	303.2	k__Bacteria; p__Firmicutes; c__Clostridia; o__Clostridiales; f__Ruminococcaceae; g__Faecalibacterium; s__prausnitzii
327887	37.7721	8.29423e-06	5.99866e-05	0.114552	0	0	0	0	0	0	0	0	20.4	k__Bacteria; p__Firmicutes; c__Clostridia; o__Clostridiales; f__; g__; s__
302160	37.7721	8.29423e-06	5.99866e-05	0.114552	0	0	0	0	0	0	0	0	34.8	k__Bacteria; p__Firmicutes; c__Clostridia; o__Clostridiales; f__Ruminococcaceae; g__; s__
368418	37.7721	8.29423e-06	5.99866e-05	0.114552	0	0	0	0	0	0	0	0	74.4	k__Bacteria; p__Firmicutes; c__Clostridia; o__Clostridiales; f__Lachnospiraceae; g__; s__
525606	37.7721	8.29423e-06	5.99866e-05	0.114552	0	0	0	0	0	0	0	0	18	k__Bacteria; p__Firmicutes; c__Clostridia; o__Clostridiales; f__Lachnospiraceae; g__Coprococcus; s__
197334	37.7721	8.29423e-06	5.99866e-05	0.114552	0	0	0	0	0	0	0	0	175.6	k__Bacteria; p__Firmicutes; c__Clostridia; o__Clostridiales; f__Lachnospiraceae; g__; s__
181539	37.7721	8.29423e-06	5.99866e-05	0.114552	0	0	0	0	0	0	0	0	182.8	k__Bacteria; p__Bacteroidetes; c__Bacteroidia; o__Bacteroidales; f__Prevotellaceae; g__Prevotella; s__copri
189708	37.7721	8.29423e-06	5.99866e-05	0.114552	0	0	0	0	0	0	0	0	112	k__Bacteria; p__Firmicutes; c__Clostridia; o__Clostridiales; f__Ruminococcaceae; g__Faecalibacterium; s__prausnitzii
563572	37.7721	8.29423e-06	5.99866e-05	0.114552	0	0	0	0	0	0	0	0	254.8	k__Bacteria; p__Firmicutes; c__Clostridia; o__Clostridiales; f__Lachnospiraceae; g__; s__
511008	37.7721	8.29423e-06	5.99866e-05	0.114552	0	0	0	0	0	0	0	0	45.2	k__Bacteria; p__Firmicutes; c__Clostridia; o__Clostridiales; f__Lachnospiraceae; g__Dorea; s__
355533	37.7721	8.29423e-06	5.99866e-05	0.114552	0	0	0	0	0	0	0	0	26.4	k__Bacteria; p__Firmicutes; c__Clostridia; o__Clostridiales; f__; g__; s__
2281837	37.7721	8.29423e-06	5.99866e-05	0.114552	0	0	0	0	0	0	0	0	32	k__Bacteria; p__Proteobacteria; c__Gammaproteobacteria; o__Enterobacteriales; f__Enterobacteriaceae; g__; s__
193509	37.7721	8.29423e-06	5.99866e-05	0.114552	0	0	0	0	0	0	0	0	8.8	k__Bacteria; p__Firmicutes; c__Clostridia; o__Clostridiales; f__Lachnospiraceae; g__Dorea; s__
578857	37.7721	8.29423e-06	5.99866e-05	0.114552	0	0	0	0	0	0	0	0	14.4	k__Bacteria; p__Firmicutes; c__Clostridia; o__Clostridiales; f__Lachnospiraceae; g__Coprococcus; s__
3924208	37.7721	8.29423e-06	5.99866e-05	0.114552	0	0	0	0	0	0	0	0	58	k__Bacteria; p__Firmicutes; c__Clostridia; o__Clostridiales; f__Lachnospiraceae; g__Blautia; s__
184830	37.7721	8.29423e-06	5.99866e-05	0.114552	0	0	0	0	0	0	0	0	58.8	k__Bacteria; p__Firmicutes; c__Clostridia; o__Clostridiales; f__; g__; s__
586271	37.7721	8.29423e-06	5.99866e-05	0.114552	0	0	0	0	0	0	0	0	25.2	k__Bacteria; p__Firmicutes; c__Clostridia; o__Clostridiales; f__Lachnospiraceae; g__[Ruminococcus]; s__
851865	37.7721	8.29423e-06	5.99866e-05	0.114552	0	0	0	0	0	0	0	0	57701.6	k__Bacteria; p__Firmicutes; c__Clostridia; o__Clostridiales; f__Ruminococcaceae; g__Faecalibacterium; s__prausnitzii
565357	37.7721	8.29423e-06	5.99866e-05	0.114552	0	0	0	0	0	0	0	0	315.2	k__Bacteria; p__Firmicutes; c__Clostridia; o__Clostridiales; f__; g__; s__
319680	37.7721	8.29423e-06	5.99866e-05	0.114552	0	0	0	0	0	0	0	0	315.6	k__Bacteria; p__Firmicutes; c__Clostridia; o__Clostridiales; f__; g__; s__
319687	37.7721	8.29423e-06	5.99866e-05	0.114552	0	0	0	0	0	0	0	0	89.6	k__Bacteria; p__Firmicutes; c__Clostridia; o__Clostridiales; f__Ruminococcaceae; g__; s__
528652	37.7721	8.29423e-06	5.99866e-05	0.114552	0	0	0	0	0	0	0	0	6	k__Bacteria; p__Firmicutes; c__Clostridia; o__Clostridiales; f__Ruminococcaceae; g__Faecalibacterium; s__prausnitzii
4375860	37.7721	8.29423e-06	5.99866e-05	0.114552	0	0	0	0	0	0	0	0	460	k__Bacteria; p__Firmicutes; c__Clostridia; o__Clostridiales; f__Ruminococcaceae; g__Ruminococcus; s__
[truncated: 11,812 more rows]
