# Supplementary material for: Insights of the dental calculi microbiome of pre-Columbian inhabitants from Puerto Rico
Source: PeerJ. 2017 May 2;5:e3277. doi: 10.7717/peerj.3277 (PMC5417066; doi:10.7717/peerj.3277)
Supplement: Data S8 — Core OTUs 25% Dental Calculi [file peerj-05-3277-s015.txt]

# Core OTUs across 25 % of samples matching the sample metadata pattern "Description:Calculi,Calculi_Bone":
# D.21 E.19 E.26 F.20 G.18 G.21 G.22 I.19 I.23A I.23B I.24A I.24B Calculi.F24.DNA Calculi.H6.DNA Calculi.M8.DNA
238739	['k__Bacteria', 'p__Bacteroidetes', 'c__[Saprospirae]', 'o__[Saprospirales]', 'f__Chitinophagaceae', 'g__Sediminibacterium', 's__']
543509	['k__Bacteria', 'p__Firmicutes', 'c__Clostridia', 'o__Clostridiales', 'f__', 'g__', 's__']
580916	['k__Bacteria', 'p__Proteobacteria', 'c__Alphaproteobacteria', 'o__Sphingomonadales', 'f__Sphingomonadaceae', 'g__Novosphingobium', 's__stygium']
587355	['k__Bacteria', 'p__Actinobacteria', 'c__Actinobacteria', 'o__Actinomycetales', 'f__Streptomycetaceae', 'g__', 's__']
1124415	['k__Bacteria', 'p__Firmicutes', 'c__Bacilli', 'o__Bacillales', 'f__Paenibacillaceae', 'g__Paenibacillus', 's__']
740305	['k__Bacteria', 'p__Firmicutes', 'c__Bacilli', 'o__Bacillales', 'f__Planococcaceae', 'g__Rummeliibacillus', 's__']
4437901	['k__Bacteria', 'p__Proteobacteria', 'c__Alphaproteobacteria', 'o__Rhizobiales', 'f__', 'g__', 's__']
830338	['k__Bacteria', 'p__Acidobacteria', 'c__[Chloracidobacteria]', 'o__RB41', 'f__', 'g__', 's__']
369289	['k__Bacteria', 'p__Actinobacteria', 'c__Actinobacteria', 'o__Actinomycetales', 'f__Micromonosporaceae', 'g__Actinoplanes', 's__toevensis']
4306062	['k__Bacteria', 'p__Acidobacteria', 'c__S035', 'o__', 'f__', 'g__', 's__']
65691	['k__Bacteria', 'p__Chloroflexi', 'c__S085', 'o__', 'f__', 'g__', 's__']
331993	['k__Bacteria', 'p__Planctomycetes', 'c__Phycisphaerae', 'o__Phycisphaerales', 'f__', 'g__', 's__']
4312478	['k__Bacteria', 'p__Firmicutes', 'c__Bacilli', 'o__Bacillales', 'f__Bacillaceae', 'g__Bacillus', 's__flexus']
364155	['k__Bacteria', 'p__Proteobacteria', 'c__Alphaproteobacteria', 'o__Sphingomonadales', 'f__Sphingomonadaceae', 'g__Kaistobacter', 's__']
238670	['k__Bacteria', 'p__Acidobacteria', 'c__iii1-8', 'o__DS-18', 'f__', 'g__', 's__']
751138	['k__Bacteria', 'p__Proteobacteria', 'c__Gammaproteobacteria', 'o__Xanthomonadales', 'f__Xanthomonadaceae', 'g__Lysobacter', 's__']
1059762	['k__Bacteria', 'p__Proteobacteria', 'c__Gammaproteobacteria', 'o__Xanthomonadales', 'f__Sinobacteraceae', 'g__', 's__']
877565	['k__Bacteria', 'p__Firmicutes', 'c__Bacilli', 'o__Bacillales', 'f__Bacillaceae', 'g__', 's__']
248002	['k__Bacteria', 'p__Gemmatimonadetes', 'c__Gemmatimonadetes', 'o__C114', 'f__', 'g__', 's__']
2203624	['k__Bacteria', 'p__Bacteroidetes', 'c__Cytophagia', 'o__Cytophagales', 'f__Cytophagaceae', 'g__', 's__']
145578	['k__Bacteria', 'p__Actinobacteria', 'c__Actinobacteria', 'o__Actinomycetales', 'f__Micromonosporaceae', 'g__Catellatospora', 's__']
770499	['k__Bacteria', 'p__Firmicutes', 'c__Bacilli', 'o__Bacillales', 'f__Planococcaceae', 'g__', 's__']
150828	['k__Bacteria', 'p__Firmicutes', 'c__Bacilli', 'o__Bacillales', 'f__Bacillaceae', 'g__Bacillus', 's__endophyticus']
611528	['k__Bacteria', 'p__Firmicutes', 'c__Bacilli', 'o__Bacillales', 'f__Bacillaceae', 'g__Bacillus', 's__']
582369	['k__Bacteria', 'p__Firmicutes', 'c__Bacilli', 'o__Bacillales', 'f__Bacillaceae', 'g__Bacillus', 's__']
494185	['k__Bacteria', 'p__Firmicutes', 'c__Bacilli', 'o__Bacillales', 'f__Thermoactinomycetaceae', 'g__Shimazuella', 's__']
726736	['k__Bacteria', 'p__Proteobacteria', 'c__Deltaproteobacteria', 'o__Myxococcales', 'f__Haliangiaceae', 'g__', 's__']
576472	['k__Bacteria', 'p__Bacteroidetes', 'c__Bacteroidia', 'o__Bacteroidales', 'f__Bacteroidaceae', 'g__5-7N15', 's__']
247169	['k__Bacteria', 'p__Planctomycetes', 'c__Phycisphaerae', 'o__WD2101', 'f__', 'g__', 's__']
346030	['k__Bacteria', 'p__Firmicutes', 'c__Clostridia', 'o__Clostridiales', 'f__', 'g__', 's__']
339480	['k__Bacteria', 'p__Gemmatimonadetes', 'c__Gemm-1', 'o__', 'f__', 'g__', 's__']
327895	['k__Bacteria', 'p__Firmicutes', 'c__Bacilli', 'o__Bacillales', 'f__Planococcaceae', 'g__Sporosarcina', 's__ginsengi']
329622	['k__Bacteria', 'p__Chloroflexi', 'c__Chloroflexi', 'o__[Roseiflexales]', 'f__[Kouleothrixaceae]', 'g__', 's__']
891898	['k__Bacteria', 'p__Planctomycetes', 'c__Planctomycetia', 'o__Pirellulales', 'f__Pirellulaceae', 'g__Pirellula', 's__']
1140833	['k__Bacteria', 'p__Firmicutes', 'c__Bacilli', 'o__Bacillales', 'f__Bacillaceae', 'g__Bacillus', 's__flexus']
529067	['k__Bacteria', 'p__Planctomycetes', 'c__Planctomycetia', 'o__Pirellulales', 'f__Pirellulaceae', 'g__', 's__']
3352047	['k__Bacteria', 'p__Proteobacteria', 'c__Alphaproteobacteria', 'o__Rhodospirillales', 'f__Rhodospirillaceae', 'g__', 's__']
266210	['k__Bacteria', 'p__Firmicutes', 'c__Clostridia', 'o__Clostridiales', 'f__Veillonellaceae', 'g__Megasphaera', 's__']
584873	['k__Bacteria', 'p__Firmicutes', 'c__Bacilli', 'o__Bacillales', 'f__Paenibacillaceae', 'g__Paenibacillus', 's__lautus']
138346	['k__Bacteria', 'p__Acidobacteria', 'c__Solibacteres', 'o__Solibacterales', 'f__', 'g__', 's__']
574552	['k__Bacteria', 'p__Actinobacteria', 'c__Actinobacteria', 'o__Actinomycetales', 'f__Streptomycetaceae', 'g__Streptomyces', 's__']
588422	['k__Bacteria', 'p__Armatimonadetes', 'c__0319-6E2', 'o__', 'f__', 'g__', 's__']
4456605	['k__Bacteria', 'p__Firmicutes', 'c__Clostridia', 'o__Clostridiales', 'f__Lachnospiraceae', 'g__', 's__']
345791	['k__Bacteria', 'p__Bacteroidetes', 'c__Bacteroidia', 'o__Bacteroidales', 'f__S24-7', 'g__', 's__']
512364	['k__Bacteria', 'p__Verrucomicrobia', 'c__[Spartobacteria]', 'o__[Chthoniobacterales]', 'f__[Chthoniobacteraceae]', 'g__DA101', 's__']
142261	['k__Bacteria', 'p__Proteobacteria', 'c__Alphaproteobacteria', 'o__Sphingomonadales', 'f__Sphingomonadaceae', 'g__', 's__']
106887	['k__Bacteria', 'p__Firmicutes', 'c__Bacilli', 'o__Bacillales', 'f__Bacillaceae', 'g__', 's__']
4330365	['k__Bacteria', 'p__Firmicutes', 'c__Bacilli', 'o__Bacillales', 'f__Bacillaceae', 'g__Bacillus', 's__']
325883	['k__Bacteria', 'p__Firmicutes', 'c__Clostridia', 'o__Clostridiales', 'f__Ruminococcaceae', 'g__', 's__']
398350	['k__Bacteria', 'p__Firmicutes', 'c__Bacilli', 'o__Bacillales', 'f__Staphylococcaceae', 'g__Staphylococcus', 's__']
336177	['k__Bacteria', 'p__Proteobacteria', 'c__Betaproteobacteria', 'o__SBla14', 'f__', 'g__', 's__']
291692	['k__Bacteria', 'p__Verrucomicrobia', 'c__[Spartobacteria]', 'o__[Chthoniobacterales]', 'f__[Chthoniobacteraceae]', 'g__DA101', 's__']
1135780	['k__Bacteria', 'p__Chloroflexi', 'c__Anaerolineae', 'o__Caldilineales', 'f__Caldilineaceae', 'g__', 's__']
825697	['k__Bacteria', 'p__Chloroflexi', 'c__Ktedonobacteria', 'o__TK10', 'f__', 'g__', 's__']
277132	['k__Bacteria', 'p__Tenericutes', 'c__Mollicutes', 'o__RF39', 'f__', 'g__', 's__']
343313	['k__Bacteria', 'p__Firmicutes', 'c__Clostridia', 'o__Clostridiales', 'f__Ruminococcaceae', 'g__Ruminococcus', 's__']
633252	['k__Bacteria', 'p__Proteobacteria', 'c__Gammaproteobacteria', 'o__Pseudomonadales', 'f__Pseudomonadaceae', 'g__Pseudomonas', 's__']
2929705	['k__Bacteria', 'p__Bacteroidetes', 'c__[Saprospirae]', 'o__[Saprospirales]', 'f__Chitinophagaceae', 'g__', 's__']
1114323	['k__Bacteria', 'p__Firmicutes', 'c__Bacilli', 'o__Bacillales', 'f__Thermoactinomycetaceae', 'g__', 's__']
216781	['k__Bacteria', 'p__Firmicutes', 'c__Bacilli', 'o__Bacillales', 'f__Bacillaceae', 'g__Bacillus', 's__flexus']
4458424	['k__Bacteria', 'p__Proteobacteria', 'c__Alphaproteobacteria', 'o__Sphingomonadales', 'f__Sphingomonadaceae', 'g__', 's__']
4438284	['k__Bacteria', 'p__Firmicutes', 'c__Bacilli', 'o__Bacillales', 'f__Bacillaceae', 'g__Bacillus', 's__']
144911	['k__Bacteria', 'p__Firmicutes', 'c__Bacilli', 'o__Bacillales', 'f__Paenibacillaceae', 'g__Paenibacillus', 's__']
540592	['k__Bacteria', 'p__Proteobacteria', 'c__Deltaproteobacteria', 'o__Myxococcales', 'f__', 'g__', 's__']
2474239	['k__Bacteria', 'p__Proteobacteria', 'c__Alphaproteobacteria', 'o__Sphingomonadales', 'f__Erythrobacteraceae', 'g__', 's__']
226240	['k__Bacteria', 'p__Verrucomicrobia', 'c__Opitutae', 'o__Opitutales', 'f__Opitutaceae', 'g__', 's__']
245203	['k__Bacteria', 'p__Verrucomicrobia', 'c__[Spartobacteria]', 'o__[Chthoniobacterales]', 'f__[Chthoniobacteraceae]', 'g__DA101', 's__']
4334438	['k__Bacteria', 'p__Proteobacteria', 'c__Betaproteobacteria', 'o__Burkholderiales', 'f__Oxalobacteraceae', 'g__', 's__']
810855	['k__Bacteria', 'p__Gemmatimonadetes', 'c__Gemm-1', 'o__', 'f__', 'g__', 's__']
303643	['k__Bacteria', 'p__Proteobacteria', 'c__Alphaproteobacteria', 'o__Rhizobiales', 'f__Bradyrhizobiaceae', 'g__', 's__']
37026	['k__Bacteria', 'p__Proteobacteria', 'c__Alphaproteobacteria', 'o__Rhodospirillales', 'f__Rhodospirillaceae', 'g__', 's__']
24211	['k__Bacteria', 'p__Firmicutes', 'c__Bacilli', 'o__Bacillales', 'f__Bacillaceae', 'g__Bacillus', 's__flexus']
107652	['k__Bacteria', 'p__Firmicutes', 'c__Bacilli', 'o__Bacillales', 'f__Bacillaceae', 'g__Bacillus', 's__']
866280	['k__Bacteria', 'p__Actinobacteria', 'c__Actinobacteria', 'o__Actinomycetales', 'f__Micrococcaceae', 'g__Rothia', 's__mucilaginosa']
135946	['k__Bacteria', 'p__Actinobacteria', 'c__Actinobacteria', 'o__Actinomycetales', 'f__Micromonosporaceae', 'g__', 's__']
580585	['k__Bacteria', 'p__Bacteroidetes', 'c__Bacteroidia', 'o__Bacteroidales', 'f__Bacteroidaceae', 'g__5-7N15', 's__']
550467	['k__Bacteria', 'p__Acidobacteria', 'c__[Chloracidobacteria]', 'o__RB41', 'f__', 'g__', 's__']
4420125	['k__Bacteria', 'p__Acidobacteria', 'c__S035', 'o__', 'f__', 'g__', 's__']
3233655	['k__Bacteria', 'p__Chloroflexi', 'c__Chloroflexi', 'o__[Roseiflexales]', 'f__', 'g__', 's__']
572890	['k__Bacteria', 'p__Acidobacteria', 'c__[Chloracidobacteria]', 'o__RB41', 'f__', 'g__', 's__']
838596	['k__Bacteria', 'p__Proteobacteria', 'c__Alphaproteobacteria', 'o__Sphingomonadales', 'f__Sphingomonadaceae', 'g__Kaistobacter', 's__']
465989	['k__Bacteria', 'p__Actinobacteria', 'c__Actinobacteria', 'o__Actinomycetales', 'f__Corynebacteriaceae', 'g__Corynebacterium', 's__']
575719	['k__Bacteria', 'p__Planctomycetes', 'c__Planctomycetia', 'o__Pirellulales', 'f__Pirellulaceae', 'g__Pirellula', 's__']
849863	['k__Bacteria', 'p__Proteobacteria', 'c__Alphaproteobacteria', 'o__Sphingomonadales', 'f__Sphingomonadaceae', 'g__Kaistobacter', 's__']
735782	['k__Bacteria', 'p__Acidobacteria', 'c__[Chloracidobacteria]', 'o__RB41', 'f__', 'g__', 's__']
233990	['k__Bacteria', 'p__Actinobacteria', 'c__Thermoleophilia', 'o__Gaiellales', 'f__Gaiellaceae', 'g__', 's__']
524448	['k__Bacteria', 'p__Proteobacteria', 'c__Alphaproteobacteria', 'o__Rhizobiales', 'f__Phyllobacteriaceae', 'g__Mesorhizobium', 's__']
1138216	['k__Bacteria', 'p__Actinobacteria', 'c__Acidimicrobiia', 'o__Acidimicrobiales', 'f__C111', 'g__', 's__']
806201	['k__Bacteria', 'p__Proteobacteria', 'c__Alphaproteobacteria', 'o__Rhizobiales', 'f__Phyllobacteriaceae', 'g__Mesorhizobium', 's__']
1053775	['k__Bacteria', 'p__Proteobacteria', 'c__Alphaproteobacteria', 'o__Rhizobiales', 'f__Hyphomicrobiaceae', 'g__Devosia', 's__']
161925	['k__Bacteria', 'p__Firmicutes', 'c__Bacilli', 'o__Bacillales', 'f__Bacillaceae', 'g__Bacillus', 's__']
4437318	['k__Bacteria', 'p__Actinobacteria', 'c__Actinobacteria', 'o__Actinomycetales', 'f__Nocardioidaceae', 'g__', 's__']
173744	['k__Bacteria', 'p__Firmicutes', 'c__Clostridia', 'o__Clostridiales', 'f__Veillonellaceae', 'g__Megasphaera', 's__']
3498470	['k__Bacteria', 'p__Gemmatimonadetes', 'c__Gemm-1', 'o__', 'f__', 'g__', 's__']
4442383	['k__Bacteria', 'p__Firmicutes', 'c__Bacilli', 'o__Bacillales', 'f__Bacillaceae', 'g__Bacillus', 's__']
539915	['k__Bacteria', 'p__Proteobacteria', 'c__Betaproteobacteria', 'o__Burkholderiales', 'f__Oxalobacteraceae', 'g__', 's__']
2405593	['k__Bacteria', 'p__Acidobacteria', 'c__Acidobacteria-6', 'o__CCU21', 'f__', 'g__', 's__']
728344	['k__Bacteria', 'p__Chloroflexi', 'c__Ellin6529', 'o__', 'f__', 'g__', 's__']
913849	['k__Bacteria', 'p__Proteobacteria', 'c__Alphaproteobacteria', 'o__Rhizobiales', 'f__Hyphomicrobiaceae', 'g__Devosia', 's__']
783291	['k__Bacteria', 'p__Firmicutes', 'c__Clostridia', 'o__Clostridiales', 'f__Ruminococcaceae', 'g__', 's__']
299387	['k__Bacteria', 'p__Bacteroidetes', 'c__Bacteroidia', 'o__Bacteroidales', 'f__Bacteroidaceae', 'g__5-7N15', 's__']
817942	['k__Bacteria', 'p__Acidobacteria', 'c__[Chloracidobacteria]', 'o__RB41', 'f__', 'g__', 's__']
1112088	['k__Bacteria', 'p__Acidobacteria', 'c__Acidobacteria-6', 'o__CCU21', 'f__', 'g__', 's__']
250227	['k__Bacteria', 'p__Planctomycetes', 'c__Planctomycetia', 'o__Gemmatales', 'f__Gemmataceae', 'g__', 's__']
4389142	['k__Bacteria', 'p__Firmicutes', 'c__Bacilli', 'o__Bacillales', 'f__Paenibacillaceae', 'g__Paenibacillus', 's__ginsengarvi']
99527	['k__Bacteria', 'p__Firmicutes', 'c__Bacilli', 'o__Bacillales', 'f__Paenibacillaceae', 'g__Paenibacillus', 's__edaphicus']
534301	['k__Bacteria', 'p__Proteobacteria', 'c__Deltaproteobacteria', 'o__Syntrophobacterales', 'f__Syntrophobacteraceae', 'g__', 's__']
139634	['k__Bacteria', 'p__Acidobacteria', 'c__S035', 'o__', 'f__', 'g__', 's__']
1098655	['k__Bacteria', 'p__Firmicutes', 'c__Bacilli', 'o__Bacillales', 'f__Bacillaceae', 'g__Bacillus', 's__']
583531	['k__Bacteria', 'p__Firmicutes', 'c__Bacilli', 'o__Bacillales', 'f__Bacillaceae', 'g__Bacillus', 's__']
1640195	['k__Bacteria', 'p__Proteobacteria', 'c__Alphaproteobacteria', 'o__Rhodospirillales', 'f__Rhodospirillaceae', 'g__', 's__']
110461	['k__Bacteria', 'p__Acidobacteria', 'c__Solibacteres', 'o__Solibacterales', 'f__', 'g__', 's__']
1047137	['k__Bacteria', 'p__Firmicutes', 'c__Bacilli', 'o__Bacillales', 'f__Paenibacillaceae', 'g__Paenibacillus', 's__']
1112326	['k__Bacteria', 'p__Proteobacteria', 'c__Alphaproteobacteria', 'o__Rhizobiales', 'f__Hyphomicrobiaceae', 'g__Rhodoplanes', 's__']
4460006	['k__Bacteria', 'p__Proteobacteria', 'c__Deltaproteobacteria', 'o__NB1-j', 'f__NB1-i', 'g__', 's__']
367069	['k__Bacteria', 'p__Acidobacteria', 'c__Acidobacteria-6', 'o__iii1-15', 'f__mb2424', 'g__', 's__']
136753	['k__Bacteria', 'p__Firmicutes', 'c__Bacilli', 'o__Bacillales', 'f__Paenibacillaceae', 'g__Paenibacillus', 's__']
557323	['k__Bacteria', 'p__Bacteroidetes', 'c__[Saprospirae]', 'o__[Saprospirales]', 'f__Chitinophagaceae', 'g__', 's__']
829851	['k__Bacteria', 'p__Proteobacteria', 'c__Gammaproteobacteria', 'o__Pseudomonadales', 'f__Pseudomonadaceae', 'g__Pseudomonas', 's__']
207403	['k__Bacteria', 'p__Proteobacteria', 'c__Alphaproteobacteria', 'o__', 'f__', 'g__', 's__']
1074711	['k__Bacteria', 'p__Planctomycetes', 'c__Planctomycetia', 'o__Gemmatales', 'f__Gemmataceae', 'g__', 's__']
1143	['k__Archaea', 'p__Crenarchaeota', 'c__Thaumarchaeota', 'o__Nitrososphaerales', 'f__Nitrososphaeraceae', 'g__Candidatus Nitrososphaera', 's__SCA1170']
376634	['k__Bacteria', 'p__Firmicutes', 'c__Bacilli', 'o__Bacillales', 'f__Bacillaceae', 'g__Bacillus', 's__']
1639771	['k__Bacteria', 'p__Actinobacteria', 'c__Acidimicrobiia', 'o__Acidimicrobiales', 'f__', 'g__', 's__']
925200	['k__Bacteria', 'p__Actinobacteria', 'c__Thermoleophilia', 'o__Solirubrobacterales', 'f__Conexibacteraceae', 'g__', 's__']
241315	['k__Bacteria', 'p__Proteobacteria', 'c__Alphaproteobacteria', 'o__Rhizobiales', 'f__Hyphomicrobiaceae', 'g__Rhodoplanes', 's__']
809102	['k__Bacteria', 'p__Proteobacteria', 'c__Deltaproteobacteria', 'o__Myxococcales', 'f__Polyangiaceae', 'g__Polyangium', 's__fumosum']
4301668	['k__Bacteria', 'p__Firmicutes', 'c__Bacilli', 'o__Bacillales', 'f__Bacillaceae', 'g__', 's__']
509120	['k__Bacteria', 'p__Elusimicrobia', 'c__Elusimicrobia', 'o__FAC88', 'f__', 'g__', 's__']
588492	['k__Bacteria', 'p__Actinobacteria', 'c__Thermoleophilia', 'o__Gaiellales', 'f__Gaiellaceae', 'g__', 's__']
2426359	['k__Bacteria', 'p__Acidobacteria', 'c__Acidobacteria-6', 'o__iii1-15', 'f__', 'g__', 's__']
4478795	['k__Bacteria', 'p__Acidobacteria', 'c__Acidobacteria-6', 'o__iii1-15', 'f__mb2424', 'g__', 's__']
942536	['k__Bacteria', 'p__[Thermi]', 'c__Deinococci', 'o__Deinococcales', 'f__Deinococcaceae', 'g__Deinococcus', 's__']
2800498	['k__Bacteria', 'p__Actinobacteria', 'c__Actinobacteria', 'o__Actinomycetales', 'f__Streptomycetaceae', 'g__Streptomyces', 's__']
811720	['k__Bacteria', 'p__Acidobacteria', 'c__Acidobacteriia', 'o__Acidobacteriales', 'f__Koribacteraceae', 'g__', 's__']
607825	['k__Bacteria', 'p__Firmicutes', 'c__Clostridia', 'o__Clostridiales', 'f__', 'g__', 's__']
2012617	['k__Bacteria', 'p__Firmicutes', 'c__Bacilli', 'o__Bacillales', 'f__Bacillaceae', 'g__Bacillus', 's__']
319196	['k__Bacteria', 'p__Firmicutes', 'c__Clostridia', 'o__Clostridiales', 'f__Lachnospiraceae', 'g__', 's__']
97301	['k__Bacteria', 'p__Firmicutes', 'c__Clostridia', 'o__Clostridiales', 'f__Clostridiaceae', 'g__Clostridium', 's__']
297575	['k__Bacteria', 'p__Firmicutes', 'c__Clostridia', 'o__Clostridiales', 'f__Lachnospiraceae', 'g__Coprococcus', 's__']
768510	['k__Bacteria', 'p__Firmicutes', 'c__Bacilli', 'o__Bacillales', 'f__Paenibacillaceae', 'g__Paenibacillus', 's__']
217929	['k__Bacteria', 'p__Verrucomicrobia', 'c__[Pedosphaerae]', 'o__[Pedosphaerales]', 'f__', 'g__', 's__']
4377103	['k__Bacteria', 'p__Armatimonadetes', 'c__Chthonomonadetes', 'o__Chthonomonadales', 'f__', 'g__', 's__']
575425	['k__Bacteria', 'p__Firmicutes', 'c__Bacilli', 'o__Bacillales', 'f__Bacillaceae', 'g__Bacillus', 's__']
548692	['k__Bacteria', 'p__Firmicutes', 'c__Clostridia', 'o__Clostridiales', 'f__Ruminococcaceae', 'g__Oscillospira', 's__']
516292	['k__Bacteria', 'p__Proteobacteria', 'c__Gammaproteobacteria', 'o__Pseudomonadales', 'f__Pseudomonadaceae', 'g__Pseudomonas', 's__']
127012	['k__Bacteria', 'p__Bacteroidetes', 'c__Cytophagia', 'o__Cytophagales', 'f__Cytophagaceae', 'g__Hymenobacter', 's__']
323455	['k__Bacteria', 'p__Firmicutes', 'c__Bacilli', 'o__Bacillales', 'f__Planococcaceae', 'g__Sporosarcina', 's__']
1579250	['k__Bacteria', 'p__Firmicutes', 'c__Clostridia', 'o__Clostridiales', 'f__Ruminococcaceae', 'g__', 's__']
1130616	['k__Bacteria', 'p__Firmicutes', 'c__Bacilli', 'o__Bacillales', 'f__Bacillaceae', 'g__Bacillus', 's__mannanilyticus']
115246	['k__Bacteria', 'p__Firmicutes', 'c__Bacilli', 'o__Bacillales', 'f__Bacillaceae', 'g__Bacillus', 's__']
654712	['k__Bacteria', 'p__Acidobacteria', 'c__iii1-8', 'o__DS-18', 'f__', 'g__', 's__']
819247	['k__Bacteria', 'p__Firmicutes', 'c__Bacilli', 'o__Bacillales', 'f__', 'g__', 's__']
610807	['k__Bacteria', 'p__Chloroflexi', 'c__TK10', 'o__', 'f__', 'g__', 's__']
775178	['k__Bacteria', 'p__Proteobacteria', 'c__Alphaproteobacteria', 'o__Rhodobacterales', 'f__Hyphomonadaceae', 'g__', 's__']
256287	['k__Bacteria', 'p__Firmicutes', 'c__Bacilli', 'o__Bacillales', 'f__Planococcaceae', 'g__', 's__']
295198	['k__Bacteria', 'p__Firmicutes', 'c__Bacilli', 'o__Bacillales', 'f__Planococcaceae', 'g__', 's__']
339660	['k__Bacteria', 'p__Proteobacteria', 'c__Gammaproteobacteria', 'o__Xanthomonadales', 'f__Sinobacteraceae', 'g__', 's__']
4324404	['k__Bacteria', 'p__Actinobacteria', 'c__Actinobacteria', 'o__Actinomycetales', 'f__Streptomycetaceae', 'g__Streptomyces', 's__']
153131	['k__Bacteria', 'p__Firmicutes', 'c__Bacilli', 'o__Bacillales', 'f__Bacillaceae', 'g__Bacillus', 's__']
300053	['k__Bacteria', 'p__Bacteroidetes', 'c__Bacteroidia', 'o__Bacteroidales', 'f__p-2534-18B5', 'g__', 's__']
4430320	['k__Bacteria', 'p__Proteobacteria', 'c__Deltaproteobacteria', 'o__[Entotheonellales]', 'f__[Entotheonellaceae]', 'g__', 's__']
540269	['k__Bacteria', 'p__Firmicutes', 'c__Bacilli', 'o__Bacillales', 'f__[Exiguobacteraceae]', 'g__Exiguobacterium', 's__']
275257	['k__Bacteria', 'p__Proteobacteria', 'c__Alphaproteobacteria', 'o__Rhizobiales', 'f__Aurantimonadaceae', 'g__Aurantimonas', 's__altamirensis']
526994	['k__Bacteria', 'p__Actinobacteria', 'c__Actinobacteria', 'o__Actinomycetales', 'f__Micromonosporaceae', 'g__Virgisporangium', 's__ochraceum']
592808	['k__Bacteria', 'p__Proteobacteria', 'c__Deltaproteobacteria', 'o__Myxococcales', 'f__', 'g__', 's__']
583802	['k__Bacteria', 'p__Acidobacteria', 'c__Acidobacteria-6', 'o__CCU21', 'f__', 'g__', 's__']
245713	['k__Bacteria', 'p__Bacteroidetes', 'c__Cytophagia', 'o__Cytophagales', 'f__Cytophagaceae', 'g__', 's__']
272839	['k__Bacteria', 'p__Firmicutes', 'c__Bacilli', 'o__Bacillales', 'f__Thermoactinomycetaceae', 'g__', 's__']
238848	['k__Bacteria', 'p__Proteobacteria', 'c__Deltaproteobacteria', 'o__Myxococcales', 'f__', 'g__', 's__']
580773	['k__Bacteria', 'p__Bacteroidetes', 'c__Bacteroidia', 'o__Bacteroidales', 'f__[Paraprevotellaceae]', 'g__CF231', 's__']
555506	['k__Bacteria', 'p__Bacteroidetes', 'c__Cytophagia', 'o__Cytophagales', 'f__Cytophagaceae', 'g__', 's__']
289290	['k__Bacteria', 'p__Firmicutes', 'c__Clostridia', 'o__Clostridiales', 'f__Lachnospiraceae', 'g__Epulopiscium', 's__']
1143223	['k__Bacteria', 'p__Actinobacteria', 'c__Thermoleophilia', 'o__Gaiellales', 'f__Gaiellaceae', 'g__', 's__']
672839	['k__Bacteria', 'p__Firmicutes', 'c__Bacilli', 'o__Bacillales', 'f__Bacillaceae', 'g__Bacillus', 's__']
838293	['k__Bacteria', 'p__Proteobacteria', 'c__Alphaproteobacteria', 'o__Sphingomonadales', 'f__Sphingomonadaceae', 'g__', 's__']
246763	['k__Bacteria', 'p__Firmicutes', 'c__Bacilli', 'o__Bacillales', 'f__Paenibacillaceae', 'g__Paenibacillus', 's__chondroitinus']
975306	['k__Bacteria', 'p__Firmicutes', 'c__Clostridia', 'o__Clostridiales', 'f__Lachnospiraceae', 'g__', 's__']
111050	['k__Bacteria', 'p__Actinobacteria', 'c__Thermoleophilia', 'o__Solirubrobacterales', 'f__Conexibacteraceae', 'g__', 's__']
816862	['k__Bacteria', 'p__Firmicutes', 'c__Bacilli', 'o__Bacillales', 'f__Planococcaceae', 'g__Planomicrobium', 's__']
562973	['k__Bacteria', 'p__Actinobacteria', 'c__Actinobacteria', 'o__Actinomycetales', 'f__Streptomycetaceae', 'g__Streptomyces', 's__']
263497	['k__Bacteria', 'p__Firmicutes', 'c__Bacilli', 'o__Bacillales', 'f__Paenibacillaceae', 'g__', 's__']
818029	['k__Bacteria', 'p__Actinobacteria', 'c__Acidimicrobiia', 'o__Acidimicrobiales', 'f__C111', 'g__', 's__']
836262	['k__Bacteria', 'p__Acidobacteria', 'c__Acidobacteria-6', 'o__iii1-15', 'f__', 'g__', 's__']
268437	['k__Bacteria', 'p__Firmicutes', 'c__Bacilli', 'o__Bacillales', 'f__Paenibacillaceae', 'g__Brevibacillus', 's__']
129342	['k__Bacteria', 'p__Actinobacteria', 'c__Actinobacteria', 'o__Actinomycetales', 'f__Streptomycetaceae', 'g__Streptomyces', 's__']
254635	['k__Bacteria', 'p__Actinobacteria', 'c__Actinobacteria', 'o__Actinomycetales', 'f__Frankiaceae', 'g__', 's__']
580635	['k__Bacteria', 'p__Proteobacteria', 'c__Deltaproteobacteria', 'o__Myxococcales', 'f__Polyangiaceae', 'g__Sorangium', 's__']
1025949	['k__Bacteria', 'p__Proteobacteria', 'c__Alphaproteobacteria', 'o__Rhizobiales', 'f__', 'g__', 's__']
95847	['k__Bacteria', 'p__Firmicutes', 'c__Bacilli', 'o__Bacillales', 'f__Paenibacillaceae', 'g__Brevibacillus', 's__']
628225	['k__Bacteria', 'p__Acidobacteria', 'c__[Chloracidobacteria]', 'o__', 'f__', 'g__', 's__']
355361	['k__Bacteria', 'p__Actinobacteria', 'c__Actinobacteria', 'o__Actinomycetales', 'f__Streptomycetaceae', 'g__', 's__']
741283	['k__Bacteria', 'p__Actinobacteria', 'c__Actinobacteria', 'o__Actinomycetales', 'f__Streptomycetaceae', 'g__Streptomyces', 's__']
811074	['k__Bacteria', 'p__Proteobacteria', 'c__Alphaproteobacteria', 'o__Rhizobiales', 'f__Bradyrhizobiaceae', 'g__', 's__']
336745	['k__Bacteria', 'p__Proteobacteria', 'c__Deltaproteobacteria', 'o__Myxococcales', 'f__', 'g__', 's__']
4456499	['k__Bacteria', 'p__Proteobacteria', 'c__Alphaproteobacteria', 'o__Rhodospirillales', 'f__', 'g__', 's__']
699318	['k__Bacteria', 'p__Proteobacteria', 'c__Alphaproteobacteria', 'o__Sphingomonadales', 'f__Sphingomonadaceae', 'g__', 's__']
206948	['k__Bacteria', 'p__Proteobacteria', 'c__Alphaproteobacteria', 'o__Rhizobiales', 'f__Phyllobacteriaceae', 'g__Mesorhizobium', 's__']
220297	['k__Bacteria', 'p__Firmicutes', 'c__Bacilli', 'o__Bacillales', 'f__Bacillaceae', 'g__Bacillus', 's__']
712677	['k__Bacteria', 'p__Firmicutes', 'c__Clostridia', 'o__Clostridiales', 'f__Clostridiaceae', 'g__SMB53', 's__']
221815	['k__Bacteria', 'p__Actinobacteria', 'c__Actinobacteria', 'o__Actinomycetales', 'f__Streptomycetaceae', 'g__Streptomyces', 's__']
247009	['k__Bacteria', 'p__Firmicutes', 'c__Bacilli', 'o__Bacillales', 'f__Planococcaceae', 'g__', 's__']
641189	['k__Bacteria', 'p__Actinobacteria', 'c__Acidimicrobiia', 'o__Acidimicrobiales', 'f__', 'g__', 's__']
296605	['k__Bacteria', 'p__Bacteroidetes', 'c__Bacteroidia', 'o__Bacteroidales', 'f__Porphyromonadaceae', 'g__Paludibacter', 's__']
289512	['k__Bacteria', 'p__Firmicutes', 'c__Bacilli', 'o__Bacillales', 'f__Planococcaceae', 'g__Sporosarcina', 's__ginsengi']
275378	['k__Bacteria', 'p__Proteobacteria', 'c__Gammaproteobacteria', 'o__Oceanospirillales', 'f__Alcanivoracaceae', 'g__Alcanivorax', 's__']
4301105	['k__Bacteria', 'p__Actinobacteria', 'c__Actinobacteria', 'o__Actinomycetales', 'f__Mycobacteriaceae', 'g__Mycobacterium', 's__']
222900	['k__Bacteria', 'p__Proteobacteria', 'c__Deltaproteobacteria', 'o__Myxococcales', 'f__Polyangiaceae', 'g__', 's__']
808033	['k__Bacteria', 'p__Acidobacteria', 'c__Acidobacteria-6', 'o__CCU21', 'f__', 'g__', 's__']
270648	['k__Bacteria', 'p__Acidobacteria', 'c__S035', 'o__', 'f__', 'g__', 's__']
531867	['k__Bacteria', 'p__Firmicutes', 'c__Clostridia', 'o__Clostridiales', 'f__Ruminococcaceae', 'g__', 's__']
3956474	['k__Bacteria', 'p__Actinobacteria', 'c__MB-A2-108', 'o__0319-7L14', 'f__', 'g__', 's__']
1104445	['k__Bacteria', 'p__Actinobacteria', 'c__Actinobacteria', 'o__Actinomycetales', 'f__Streptomycetaceae', 'g__Kitasatospora', 's__']
992510	['k__Bacteria', 'p__Proteobacteria', 'c__Alphaproteobacteria', 'o__Sphingomonadales', 'f__Sphingomonadaceae', 'g__Sphingomonas', 's__']
846616	['k__Bacteria', 'p__Planctomycetes', 'c__Phycisphaerae', 'o__Phycisphaerales', 'f__', 'g__', 's__']
199229	['k__Bacteria', 'p__Actinobacteria', 'c__Actinobacteria', 'o__Actinomycetales', 'f__Streptomycetaceae', 'g__Streptomyces', 's__kitasatoensis']
901893	['k__Bacteria', 'p__Actinobacteria', 'c__Actinobacteria', 'o__Actinomycetales', 'f__', 'g__', 's__']
539496	['k__Bacteria', 'p__Proteobacteria', 'c__Deltaproteobacteria', 'o__Myxococcales', 'f__', 'g__', 's__']
591647	['k__Bacteria', 'p__Proteobacteria', 'c__Deltaproteobacteria', 'o__Myxococcales', 'f__', 'g__', 's__']
4380887	['k__Bacteria', 'p__Firmicutes', 'c__Bacilli', 'o__Bacillales', 'f__Bacillaceae', 'g__Anoxybacillus', 's__kestanbolensis']
262826	['k__Bacteria', 'p__Actinobacteria', 'c__Actinobacteria', 'o__Actinomycetales', 'f__Streptomycetaceae', 'g__Streptomyces', 's__']
998524	['k__Bacteria', 'p__Firmicutes', 'c__Bacilli', 'o__Bacillales', 'f__Paenibacillaceae', 'g__Paenibacillus', 's__']
4382831	['k__Bacteria', 'p__Firmicutes', 'c__Bacilli', 'o__Bacillales', 'f__Bacillaceae', 'g__', 's__']
183529	['k__Bacteria', 'p__Actinobacteria', 'c__Actinobacteria', 'o__Actinomycetales', 'f__Streptomycetaceae', 'g__Streptomyces', 's__']
240491	['k__Bacteria', 'p__Verrucomicrobia', 'c__[Spartobacteria]', 'o__[Chthoniobacterales]', 'f__[Chthoniobacteraceae]', 'g__DA101', 's__']
292404	['k__Bacteria', 'p__Firmicutes', 'c__Bacilli', 'o__Bacillales', 'f__Planococcaceae', 'g__Sporosarcina', 's__aquimarina']
951184	['k__Bacteria', 'p__Proteobacteria', 'c__Gammaproteobacteria', 'o__Xanthomonadales', 'f__Sinobacteraceae', 'g__', 's__']
1121233	['k__Bacteria', 'p__Proteobacteria', 'c__Deltaproteobacteria', 'o__Myxococcales', 'f__', 'g__', 's__']
88820	['k__Bacteria', 'p__Armatimonadetes', 'c__0319-6E2', 'o__', 'f__', 'g__', 's__']
288207	['k__Bacteria', 'p__Proteobacteria', 'c__Gammaproteobacteria', 'o__Pseudomonadales', 'f__Pseudomonadaceae', 'g__Pseudomonas', 's__']
822060	['k__Bacteria', 'p__Proteobacteria', 'c__Gammaproteobacteria', 'o__Pseudomonadales', 'f__Pseudomonadaceae', 'g__Pseudomonas', 's__']
1003093	['k__Bacteria', 'p__Acidobacteria', 'c__[Chloracidobacteria]', 'o__RB41', 'f__', 'g__', 's__']
571178	['k__Bacteria', 'p__Firmicutes', 'c__Clostridia', 'o__Clostridiales', 'f__Ruminococcaceae', 'g__', 's__']
4308955	['k__Bacteria', 'p__Firmicutes', 'c__Bacilli', 'o__Bacillales', 'f__', 'g__', 's__']
732110	['k__Bacteria', 'p__Firmicutes', 'c__Bacilli', 'o__Bacillales', 'f__Bacillaceae', 'g__', 's__']
346705	['k__Bacteria', 'p__Firmicutes', 'c__Clostridia', 'o__Clostridiales', 'f__Ruminococcaceae', 'g__', 's__']
3151583	['k__Bacteria', 'p__Firmicutes', 'c__Bacilli', 'o__Bacillales', 'f__Bacillaceae', 'g__Bacillus', 's__']
4377525	['k__Bacteria', 'p__Actinobacteria', 'c__Actinobacteria', 'o__Actinomycetales', 'f__Streptomycetaceae', 'g__Streptomyces', 's__']
242935	['k__Bacteria', 'p__Proteobacteria', 'c__Alphaproteobacteria', 'o__Rhizobiales', 'f__', 'g__', 's__']
544334	['k__Bacteria', 'p__Firmicutes', 'c__Bacilli', 'o__Bacillales', 'f__', 'g__', 's__']
33773	['k__Bacteria', 'p__Actinobacteria', 'c__Actinobacteria', 'o__Actinomycetales', 'f__Streptomycetaceae', 'g__Streptomyces', 's__']
565240	['k__Bacteria', 'p__Actinobacteria', 'c__Acidimicrobiia', 'o__Acidimicrobiales', 'f__AKIW874', 'g__', 's__']
520638	['k__Bacteria', 'p__Firmicutes', 'c__Bacilli', 'o__Bacillales', 'f__Bacillaceae', 'g__Bacillus', 's__']
830622	['k__Bacteria', 'p__Firmicutes', 'c__Bacilli', 'o__Bacillales', 'f__Bacillaceae', 'g__Bacillus', 's__']
4380154	['k__Bacteria', 'p__Firmicutes', 'c__Bacilli', 'o__Bacillales', 'f__Planococcaceae', 'g__Paenisporosarcina', 's__']
521277	['k__Bacteria', 'p__Actinobacteria', 'c__Actinobacteria', 'o__Actinomycetales', 'f__Corynebacteriaceae', 'g__Corynebacterium', 's__']
777094	['k__Bacteria', 'p__Firmicutes', 'c__Bacilli', 'o__Bacillales', 'f__Paenibacillaceae', 'g__Cohnella', 's__']
1135388	['k__Bacteria', 'p__Actinobacteria', 'c__Thermoleophilia', 'o__Gaiellales', 'f__Gaiellaceae', 'g__', 's__']
792140	['k__Bacteria', 'p__Actinobacteria', 'c__Actinobacteria', 'o__Actinomycetales', 'f__', 'g__', 's__']
590547	['k__Bacteria', 'p__Firmicutes', 'c__Clostridia', 'o__Clostridiales', 'f__Ruminococcaceae', 'g__', 's__']
12097	['k__Bacteria', 'p__Actinobacteria', 'c__Actinobacteria', 'o__Actinomycetales', 'f__Streptosporangiaceae', 'g__Streptosporangium', 's__']
248363	['k__Bacteria', 'p__Bacteroidetes', 'c__[Saprospirae]', 'o__[Saprospirales]', 'f__Chitinophagaceae', 'g__', 's__']
11920	['k__Bacteria', 'p__Actinobacteria', 'c__Actinobacteria', 'o__Actinomycetales', 'f__Streptomycetaceae', 'g__Streptomyces', 's__']
4319589	['k__Bacteria', 'p__Proteobacteria', 'c__Alphaproteobacteria', 'o__Rhodospirillales', 'f__Rhodospirillaceae', 'g__', 's__']
321578	['k__Bacteria', 'p__Proteobacteria', 'c__Deltaproteobacteria', 'o__NB1-j', 'f__', 'g__', 's__']
2025156	['k__Bacteria', 'p__Proteobacteria', 'c__Alphaproteobacteria', 'o__Rhizobiales', 'f__Hyphomicrobiaceae', 'g__Rhodoplanes', 's__']
578257	['k__Bacteria', 'p__Firmicutes', 'c__Bacilli', 'o__Bacillales', 'f__Bacillaceae', 'g__Bacillus', 's__muralis']
538153	['k__Bacteria', 'p__Gemmatimonadetes', 'c__Gemmatimonadetes', 'o__', 'f__', 'g__', 's__']
570407	['k__Bacteria', 'p__Verrucomicrobia', 'c__[Pedosphaerae]', 'o__[Pedosphaerales]', 'f__Ellin517', 'g__', 's__']
819304	['k__Bacteria', 'p__Acidobacteria', 'c__Acidobacteria-6', 'o__iii1-15', 'f__', 'g__', 's__']
261980	['k__Bacteria', 'p__Actinobacteria', 'c__Actinobacteria', 'o__Actinomycetales', 'f__Micromonosporaceae', 'g__', 's__']
4437174	['k__Bacteria', 'p__Planctomycetes', 'c__Planctomycetia', 'o__Pirellulales', 'f__Pirellulaceae', 'g__', 's__']
4476892	['k__Bacteria', 'p__Proteobacteria', 'c__Alphaproteobacteria', 'o__Sphingomonadales', 'f__Sphingomonadaceae', 'g__Kaistobacter', 's__']
587534	['k__Bacteria', 'p__Actinobacteria', 'c__Rubrobacteria', 'o__Rubrobacterales', 'f__Rubrobacteraceae', 'g__Rubrobacter', 's__']
803166	['k__Bacteria', 'p__Proteobacteria', 'c__Deltaproteobacteria', 'o__Myxococcales', 'f__Cystobacteraceae', 'g__', 's__']
802104	['k__Bacteria', 'p__Firmicutes', 'c__Clostridia', 'o__Clostridiales', 'f__', 'g__', 's__']
2855257	['k__Bacteria', 'p__Actinobacteria', 'c__Actinobacteria', 'o__Actinomycetales', 'f__Geodermatophilaceae', 'g__Modestobacter', 's__']
256335	['k__Bacteria', 'p__Proteobacteria', 'c__Alphaproteobacteria', 'o__Rhizobiales', 'f__Hyphomicrobiaceae', 'g__Rhodoplanes', 's__']
551567	['k__Bacteria', 'p__Proteobacteria', 'c__Alphaproteobacteria', 'o__Sphingomonadales', 'f__Erythrobacteraceae', 'g__Erythromicrobium', 's__']
709996	['k__Bacteria', 'p__Firmicutes', 'c__Bacilli', 'o__Bacillales', 'f__Bacillaceae', 'g__Bacillus', 's__']
544493	['k__Bacteria', 'p__Proteobacteria', 'c__Betaproteobacteria', 'o__Burkholderiales', 'f__Oxalobacteraceae', 'g__', 's__']
353728	['k__Bacteria', 'p__Actinobacteria', 'c__Actinobacteria', 'o__Actinomycetales', 'f__Streptomycetaceae', 'g__Streptomyces', 's__']
250522	['k__Bacteria', 'p__Proteobacteria', 'c__Alphaproteobacteria', 'o__', 'f__', 'g__', 's__']
1106926	['k__Bacteria', 'p__Planctomycetes', 'c__Planctomycetia', 'o__Pirellulales', 'f__Pirellulaceae', 'g__Pirellula', 's__']
1123351	['k__Bacteria', 'p__Proteobacteria', 'c__Deltaproteobacteria', 'o__[Entotheonellales]', 'f__[Entotheonellaceae]', 'g__', 's__']
252119	['k__Bacteria', 'p__Actinobacteria', 'c__Actinobacteria', 'o__Actinomycetales', 'f__Micrococcaceae', 'g__', 's__']
315196	['k__Bacteria', 'p__Proteobacteria', 'c__Alphaproteobacteria', 'o__Rhizobiales', 'f__Hyphomicrobiaceae', 'g__Devosia', 's__']
819708	['k__Bacteria', 'p__Proteobacteria', 'c__Betaproteobacteria', 'o__Burkholderiales', 'f__Oxalobacteraceae', 'g__', 's__']
245720	['k__Bacteria', 'p__Acidobacteria', 'c__iii1-8', 'o__DS-18', 'f__', 'g__', 's__']
511366	['k__Bacteria', 'p__Actinobacteria', 'c__Rubrobacteria', 'o__Rubrobacterales', 'f__Rubrobacteraceae', 'g__Rubrobacter', 's__']
539907	['k__Bacteria', 'p__Proteobacteria', 'c__Deltaproteobacteria', 'o__Syntrophobacterales', 'f__Syntrophobacteraceae', 'g__', 's__']
2353837	['k__Bacteria', 'p__Bacteroidetes', 'c__[Saprospirae]', 'o__[Saprospirales]', 'f__Chitinophagaceae', 'g__Flavisolibacter', 's__']
4358273	['k__Bacteria', 'p__Planctomycetes', 'c__Planctomycetia', 'o__Gemmatales', 'f__Isosphaeraceae', 'g__', 's__']
1108390	['k__Bacteria', 'p__Acidobacteria', 'c__[Chloracidobacteria]', 'o__RB41', 'f__', 'g__', 's__']
155379	['k__Bacteria', 'p__Firmicutes', 'c__Bacilli', 'o__Bacillales', 'f__Bacillaceae', 'g__Bacillus', 's__']
733994	['k__Bacteria', 'p__Proteobacteria', 'c__Deltaproteobacteria', 'o__Syntrophobacterales', 'f__Syntrophobacteraceae', 'g__', 's__']
138702	['k__Bacteria', 'p__Acidobacteria', 'c__Sva0725', 'o__Sva0725', 'f__', 'g__', 's__']
297399	['k__Bacteria', 'p__Firmicutes', 'c__Bacilli', 'o__Bacillales', 'f__Planococcaceae', 'g__Solibacillus', 's__']
102921	['k__Bacteria', 'p__Actinobacteria', 'c__Actinobacteria', 'o__Actinomycetales', 'f__Streptomycetaceae', 'g__Streptomyces', 's__']
606989	['k__Bacteria', 'p__Proteobacteria', 'c__Gammaproteobacteria', 'o__Xanthomonadales', 'f__Xanthomonadaceae', 'g__Lysobacter', 's__yangpyeongensis']
347019	['k__Bacteria', 'p__Bacteroidetes', 'c__Bacteroidia', 'o__Bacteroidales', 'f__Bacteroidaceae', 'g__', 's__']
287361	['k__Bacteria', 'p__Firmicutes', 'c__Bacilli', 'o__Bacillales', 'f__Planococcaceae', 'g__Rummeliibacillus', 's__']
