# Supplementary material for: Insights of the dental calculi microbiome of pre-Columbian inhabitants from Puerto Rico
Source: PeerJ. 2017 May 2;5:e3277. doi: 10.7717/peerj.3277 (PMC5417066; doi:10.7717/peerj.3277)
Supplement: Data S9 — Core OTUs 25% Modern Oral Microbiome [file peerj-05-3277-s016.txt]

# Core OTUs across 25 % of samples matching the sample metadata pattern "Description:Subgingival_plaque,Supragingival_plaque,Saliva":
# Saliva1 Saliva2 Saliva3 Saliva4 Subgingival1 Subgingival2 Subgingival3 Subgingival4 Supragingival1 Supragingival2 Supragingival3 Supragingival4
868003	['k__Bacteria', 'p__Actinobacteria', 'c__Actinobacteria', 'o__Actinomycetales', 'f__Actinomycetaceae', 'g__Actinomyces', 's__']
4319192	['k__Bacteria', 'p__Actinobacteria', 'c__Actinobacteria', 'o__Actinomycetales', 'f__Corynebacteriaceae', 'g__Corynebacterium', 's__']
981912	['k__Bacteria', 'p__Bacteroidetes', 'c__Bacteroidia', 'o__Bacteroidales', 'f__Prevotellaceae', 'g__Prevotella', 's__melaninogenica']
1042479	['k__Bacteria', 'p__Bacteroidetes', 'c__Bacteroidia', 'o__Bacteroidales', 'f__Prevotellaceae', 'g__Prevotella', 's__melaninogenica']
1090059	['k__Bacteria', 'p__Firmicutes', 'c__Bacilli', 'o__Lactobacillales', 'f__Carnobacteriaceae', 'g__Granulicatella', 's__']
4345640	['k__Bacteria', 'p__Fusobacteria', 'c__Fusobacteriia', 'o__Fusobacteriales', 'f__Leptotrichiaceae', 'g__Leptotrichia', 's__']
517754	['k__Bacteria', 'p__Firmicutes', 'c__Bacilli', 'o__Lactobacillales', 'f__Streptococcaceae', 'g__Streptococcus', 's__']
3462224	['k__Bacteria', 'p__Proteobacteria', 'c__Gammaproteobacteria', 'o__Pasteurellales', 'f__Pasteurellaceae', 'g__Haemophilus', 's__parainfluenzae']
1044611	['k__Bacteria', 'p__Firmicutes', 'c__Clostridia', 'o__Clostridiales', 'f__Peptostreptococcaceae', 'g__', 's__']
31235	['k__Bacteria', 'p__Fusobacteria', 'c__Fusobacteriia', 'o__Fusobacteriales', 'f__Leptotrichiaceae', 'g__Leptotrichia', 's__']
1098140	['k__Bacteria', 'p__Actinobacteria', 'c__Actinobacteria', 'o__Actinomycetales', 'f__Micrococcaceae', 'g__Rothia', 's__dentocariosa']
4307782	['k__Bacteria', 'p__Bacteroidetes', 'c__Bacteroidia', 'o__Bacteroidales', 'f__Prevotellaceae', 'g__Prevotella', 's__melaninogenica']
1092944	['k__Bacteria', 'p__Proteobacteria', 'c__Betaproteobacteria', 'o__Neisseriales', 'f__Neisseriaceae', 'g__Neisseria', 's__cinerea']
4483174	['k__Bacteria', 'p__Fusobacteria', 'c__Fusobacteriia', 'o__Fusobacteriales', 'f__Leptotrichiaceae', 'g__Leptotrichia', 's__']
925707	['k__Bacteria', 'p__Firmicutes', 'c__Bacilli', 'o__Gemellales', 'f__Gemellaceae', 'g__', 's__']
2714267	['k__Bacteria', 'p__Bacteroidetes', 'c__Bacteroidia', 'o__Bacteroidales', 'f__[Paraprevotellaceae]', 'g__[Prevotella]', 's__tannerae']
570771	['k__Bacteria', 'p__Actinobacteria', 'c__Actinobacteria', 'o__Actinomycetales', 'f__Propionibacteriaceae', 'g__', 's__']
444857	['k__Bacteria', 'p__Fusobacteria', 'c__Fusobacteriia', 'o__Fusobacteriales', 'f__Fusobacteriaceae', 'g__Fusobacterium', 's__']
4306157	['k__Bacteria', 'p__Proteobacteria', 'c__Gammaproteobacteria', 'o__Pasteurellales', 'f__Pasteurellaceae', 'g__Haemophilus', 's__parainfluenzae']
4373910	['k__Bacteria', 'p__Proteobacteria', 'c__Betaproteobacteria', 'o__Neisseriales', 'f__Neisseriaceae', 'g__Neisseria', 's__oralis']
757622	['k__Bacteria', 'p__Firmicutes', 'c__Clostridia', 'o__Clostridiales', 'f__Veillonellaceae', 'g__Veillonella', 's__dispar']
893335	['k__Bacteria', 'p__Firmicutes', 'c__Bacilli', 'o__Lactobacillales', 'f__Streptococcaceae', 'g__Streptococcus', 's__']
86428	['k__Bacteria', 'p__Firmicutes', 'c__Clostridia', 'o__Clostridiales', 'f__Veillonellaceae', 'g__Veillonella', 's__dispar']
502919	['k__Bacteria', 'p__Firmicutes', 'c__Clostridia', 'o__Clostridiales', 'f__Veillonellaceae', 'g__Selenomonas', 's__']
4417053	['k__Bacteria', 'p__Proteobacteria', 'c__Gammaproteobacteria', 'o__Pasteurellales', 'f__Pasteurellaceae', 'g__', 's__']
1082294	['k__Bacteria', 'p__Firmicutes', 'c__Bacilli', 'o__Lactobacillales', 'f__Streptococcaceae', 'g__Streptococcus', 's__']
925110	['k__Bacteria', 'p__Actinobacteria', 'c__Actinobacteria', 'o__Actinomycetales', 'f__Corynebacteriaceae', 'g__Corynebacterium', 's__']
4294607	['k__Bacteria', 'p__Bacteroidetes', 'c__Bacteroidia', 'o__Bacteroidales', 'f__Porphyromonadaceae', 'g__Porphyromonas', 's__']
4449198	['k__Bacteria', 'p__Actinobacteria', 'c__Actinobacteria', 'o__Actinomycetales', 'f__Actinomycetaceae', 'g__Actinomyces', 's__']
4303237	['k__Bacteria', 'p__Bacteroidetes', 'c__Bacteroidia', 'o__Bacteroidales', 'f__Prevotellaceae', 'g__Prevotella', 's__']
2231214	['k__Bacteria', 'p__Actinobacteria', 'c__Actinobacteria', 'o__Actinomycetales', 'f__Propionibacteriaceae', 'g__', 's__']
963216	['k__Bacteria', 'p__Proteobacteria', 'c__Gammaproteobacteria', 'o__Pasteurellales', 'f__Pasteurellaceae', 'g__Aggregatibacter', 's__']
324532	['k__Bacteria', 'p__Fusobacteria', 'c__Fusobacteriia', 'o__Fusobacteriales', 'f__Leptotrichiaceae', 'g__Leptotrichia', 's__']
4309262	['k__Bacteria', 'p__Bacteroidetes', 'c__Flavobacteriia', 'o__Flavobacteriales', 'f__Flavobacteriaceae', 'g__Capnocytophaga', 's__']
4480508	['k__Bacteria', 'p__Fusobacteria', 'c__Fusobacteriia', 'o__Fusobacteriales', 'f__Fusobacteriaceae', 'g__Fusobacterium', 's__']
1016422	['k__Bacteria', 'p__Proteobacteria', 'c__Gammaproteobacteria', 'o__Pasteurellales', 'f__Pasteurellaceae', 'g__Haemophilus', 's__parainfluenzae']
4309764	['k__Bacteria', 'p__Firmicutes', 'c__Bacilli', 'o__Lactobacillales', 'f__Streptococcaceae', 'g__Streptococcus', 's__']
4339777	['k__Bacteria', 'p__Actinobacteria', 'c__Actinobacteria', 'o__Actinomycetales', 'f__Micrococcaceae', 'g__Rothia', 's__dentocariosa']
4402735	['k__Bacteria', 'p__Proteobacteria', 'c__Betaproteobacteria', 'o__Neisseriales', 'f__Neisseriaceae', 'g__', 's__']
865469	['k__Bacteria', 'p__Proteobacteria', 'c__Gammaproteobacteria', 'o__Pasteurellales', 'f__Pasteurellaceae', 'g__Haemophilus', 's__parainfluenzae']
1086274	['k__Bacteria', 'p__Proteobacteria', 'c__Gammaproteobacteria', 'o__Pasteurellales', 'f__Pasteurellaceae', 'g__', 's__']
4326452	['k__Bacteria', 'p__Firmicutes', 'c__Clostridia', 'o__Clostridiales', 'f__Veillonellaceae', 'g__Veillonella', 's__dispar']
1640060	['k__Bacteria', 'p__Fusobacteria', 'c__Fusobacteriia', 'o__Fusobacteriales', 'f__Fusobacteriaceae', 'g__Fusobacterium', 's__']
4307843	['k__Bacteria', 'p__Bacteroidetes', 'c__Flavobacteriia', 'o__Flavobacteriales', 'f__[Weeksellaceae]', 'g__', 's__']
927328	['k__Bacteria', 'p__Proteobacteria', 'c__Betaproteobacteria', 'o__Neisseriales', 'f__Neisseriaceae', 'g__', 's__']
4299448	['k__Bacteria', 'p__Proteobacteria', 'c__Betaproteobacteria', 'o__Neisseriales', 'f__Neisseriaceae', 'g__Neisseria', 's__']
4299445	['k__Bacteria', 'p__Proteobacteria', 'c__Betaproteobacteria', 'o__Neisseriales', 'f__Neisseriaceae', 'g__Kingella', 's__']
903426	['k__Bacteria', 'p__Actinobacteria', 'c__Actinobacteria', 'o__Actinomycetales', 'f__Micrococcaceae', 'g__Rothia', 's__mucilaginosa']
4423790	['k__Bacteria', 'p__Bacteroidetes', 'c__Bacteroidia', 'o__Bacteroidales', 'f__Porphyromonadaceae', 'g__Porphyromonas', 's__endodontalis']
9562	['k__Bacteria', 'p__Proteobacteria', 'c__Gammaproteobacteria', 'o__Pasteurellales', 'f__Pasteurellaceae', 'g__', 's__']
1045587	['k__Bacteria', 'p__Proteobacteria', 'c__Betaproteobacteria', 'o__Neisseriales', 'f__Neisseriaceae', 'g__Kingella', 's__']
910340	['k__Bacteria', 'p__Proteobacteria', 'c__Gammaproteobacteria', 'o__Pasteurellales', 'f__Pasteurellaceae', 'g__Haemophilus', 's__parainfluenzae']
59566	['k__Bacteria', 'p__Firmicutes', 'c__Bacilli', 'o__Lactobacillales', 'f__Streptococcaceae', 'g__Streptococcus', 's__']
981957	['k__Bacteria', 'p__Proteobacteria', 'c__Betaproteobacteria', 'o__Neisseriales', 'f__Neisseriaceae', 'g__Neisseria', 's__cinerea']
71799	['k__Bacteria', 'p__Bacteroidetes', 'c__Bacteroidia', 'o__Bacteroidales', 'f__Prevotellaceae', 'g__Prevotella', 's__']
1084417	['k__Bacteria', 'p__Proteobacteria', 'c__Betaproteobacteria', 'o__Burkholderiales', 'f__Burkholderiaceae', 'g__Lautropia', 's__']
4372058	['k__Bacteria', 'p__Bacteroidetes', 'c__Bacteroidia', 'o__Bacteroidales', 'f__Prevotellaceae', 'g__Prevotella', 's__']
4404220	['k__Bacteria', 'p__Proteobacteria', 'c__Gammaproteobacteria', 'o__Pasteurellales', 'f__Pasteurellaceae', 'g__Haemophilus', 's__parainfluenzae']
4405869	['k__Bacteria', 'p__Fusobacteria', 'c__Fusobacteriia', 'o__Fusobacteriales', 'f__Fusobacteriaceae', 'g__Fusobacterium', 's__']
851782	['k__Bacteria', 'p__Firmicutes', 'c__Clostridia', 'o__Clostridiales', 'f__Lachnospiraceae', 'g__Shuttleworthia', 's__satelles']
1000816	['k__Bacteria', 'p__Firmicutes', 'c__Bacilli', 'o__Lactobacillales', 'f__Streptococcaceae', 'g__Streptococcus', 's__']
4377613	['k__Bacteria', 'p__Fusobacteria', 'c__Fusobacteriia', 'o__Fusobacteriales', 'f__Fusobacteriaceae', 'g__Fusobacterium', 's__']
4309514	['k__Bacteria', 'p__Fusobacteria', 'c__Fusobacteriia', 'o__Fusobacteriales', 'f__Fusobacteriaceae', 'g__Fusobacterium', 's__']
4296424	['k__Bacteria', 'p__Actinobacteria', 'c__Actinobacteria', 'o__Actinomycetales', 'f__Actinomycetaceae', 'g__Actinomyces', 's__']
1007452	['k__Bacteria', 'p__Proteobacteria', 'c__Betaproteobacteria', 'o__Neisseriales', 'f__Neisseriaceae', 'g__Neisseria', 's__']
4306178	['k__Bacteria', 'p__Actinobacteria', 'c__Actinobacteria', 'o__Actinomycetales', 'f__Micrococcaceae', 'g__Rothia', 's__dentocariosa']
4297119	['k__Bacteria', 'p__Fusobacteria', 'c__Fusobacteriia', 'o__Fusobacteriales', 'f__Leptotrichiaceae', 'g__Leptotrichia', 's__']
557665	['k__Bacteria', 'p__Bacteroidetes', 'c__Bacteroidia', 'o__Bacteroidales', 'f__Prevotellaceae', 'g__Prevotella', 's__']
865782	['k__Bacteria', 'p__Fusobacteria', 'c__Fusobacteriia', 'o__Fusobacteriales', 'f__Leptotrichiaceae', 'g__Leptotrichia', 's__']
4467695	['k__Bacteria', 'p__Fusobacteria', 'c__Fusobacteriia', 'o__Fusobacteriales', 'f__Fusobacteriaceae', 'g__Fusobacterium', 's__']
809380	['k__Bacteria', 'p__Fusobacteria', 'c__Fusobacteriia', 'o__Fusobacteriales', 'f__Fusobacteriaceae', 'g__Fusobacterium', 's__']
995893	['k__Bacteria', 'p__Proteobacteria', 'c__Gammaproteobacteria', 'o__Pasteurellales', 'f__Pasteurellaceae', 'g__Haemophilus', 's__']
1029036	['k__Bacteria', 'p__Bacteroidetes', 'c__Bacteroidia', 'o__Bacteroidales', 'f__Porphyromonadaceae', 'g__Porphyromonas', 's__']
83011	['k__Bacteria', 'p__Actinobacteria', 'c__Actinobacteria', 'o__Actinomycetales', 'f__Actinomycetaceae', 'g__', 's__']
4302049	['k__Bacteria', 'p__Firmicutes', 'c__Bacilli', 'o__Lactobacillales', 'f__Streptococcaceae', 'g__Streptococcus', 's__']
1013240	['k__Bacteria', 'p__Bacteroidetes', 'c__Flavobacteriia', 'o__Flavobacteriales', 'f__[Weeksellaceae]', 'g__', 's__']
645634	['k__Bacteria', 'p__Proteobacteria', 'c__Gammaproteobacteria', 'o__Pasteurellales', 'f__Pasteurellaceae', 'g__', 's__']
851932	['k__Bacteria', 'p__Proteobacteria', 'c__Betaproteobacteria', 'o__Neisseriales', 'f__Neisseriaceae', 'g__Kingella', 's__denitrificans']
851935	['k__Bacteria', 'p__Bacteroidetes', 'c__Bacteroidia', 'o__Bacteroidales', 'f__Prevotellaceae', 'g__Prevotella', 's__']
851938	['k__Bacteria', 'p__Firmicutes', 'c__Erysipelotrichi', 'o__Erysipelotrichales', 'f__Erysipelotrichaceae', 'g__Bulleidia', 's__moorei']
4353251	['k__Bacteria', 'p__Firmicutes', 'c__Clostridia', 'o__Clostridiales', 'f__Veillonellaceae', 'g__Veillonella', 's__dispar']
1980933	['k__Bacteria', 'p__Firmicutes', 'c__Clostridia', 'o__Clostridiales', 'f__Veillonellaceae', 'g__Veillonella', 's__parvula']
3931	['k__Bacteria', 'p__Spirochaetes', 'c__Spirochaetes', 'o__Spirochaetales', 'f__Spirochaetaceae', 'g__Treponema', 's__']
4339309	['k__Bacteria', 'p__Actinobacteria', 'c__Actinobacteria', 'o__Actinomycetales', 'f__Corynebacteriaceae', 'g__Corynebacterium', 's__']
985034	['k__Bacteria', 'p__Bacteroidetes', 'c__Flavobacteriia', 'o__Flavobacteriales', 'f__Flavobacteriaceae', 'g__Capnocytophaga', 's__']
4323389	['k__Bacteria', 'p__Actinobacteria', 'c__Actinobacteria', 'o__Actinomycetales', 'f__Micrococcaceae', 'g__Rothia', 's__dentocariosa']
3592276	['k__Bacteria', 'p__Proteobacteria', 'c__Gammaproteobacteria', 'o__Pasteurellales', 'f__Pasteurellaceae', 'g__Haemophilus', 's__parainfluenzae']
2377731	['k__Bacteria', 'p__Firmicutes', 'c__Clostridia', 'o__Clostridiales', 'f__Veillonellaceae', 'g__Selenomonas', 's__']
1891602	['k__Bacteria', 'p__Bacteroidetes', 'c__Bacteroidia', 'o__Bacteroidales', 'f__Prevotellaceae', 'g__Prevotella', 's__nigrescens']
72964	['k__Bacteria', 'p__Bacteroidetes', 'c__Bacteroidia', 'o__Bacteroidales', 'f__Prevotellaceae', 'g__Prevotella', 's__']
4297838	['k__Bacteria', 'p__Actinobacteria', 'c__Actinobacteria', 'o__Actinomycetales', 'f__Micrococcaceae', 'g__Rothia', 's__aeria']
4451646	['k__Bacteria', 'p__Bacteroidetes', 'c__Flavobacteriia', 'o__Flavobacteriales', 'f__Flavobacteriaceae', 'g__Capnocytophaga', 's__']
4338512	['k__Bacteria', 'p__Bacteroidetes', 'c__Flavobacteriia', 'o__Flavobacteriales', 'f__Flavobacteriaceae', 'g__Capnocytophaga', 's__']
4338511	['k__Bacteria', 'p__Bacteroidetes', 'c__Flavobacteriia', 'o__Flavobacteriales', 'f__Flavobacteriaceae', 'g__Capnocytophaga', 's__']
4295743	['k__Bacteria', 'p__Proteobacteria', 'c__Gammaproteobacteria', 'o__Pasteurellales', 'f__Pasteurellaceae', 'g__Haemophilus', 's__parainfluenzae']
909624	['k__Bacteria', 'p__Actinobacteria', 'c__Actinobacteria', 'o__Actinomycetales', 'f__Actinomycetaceae', 'g__Actinomyces', 's__']
878951	['k__Bacteria', 'p__Bacteroidetes', 'c__Flavobacteriia', 'o__Flavobacteriales', 'f__Flavobacteriaceae', 'g__Capnocytophaga', 's__']
1017181	['k__Bacteria', 'p__Actinobacteria', 'c__Actinobacteria', 'o__Actinomycetales', 'f__Micrococcaceae', 'g__Rothia', 's__mucilaginosa']
1098340	['k__Bacteria', 'p__Firmicutes', 'c__Bacilli', 'o__Lactobacillales', 'f__Streptococcaceae', 'g__Streptococcus', 's__']
4416763	['k__Bacteria', 'p__Firmicutes', 'c__Bacilli', 'o__Lactobacillales', 'f__Streptococcaceae', 'g__Streptococcus', 's__']
749837	['k__Bacteria', 'p__Firmicutes', 'c__Clostridia', 'o__Clostridiales', 'f__Lachnospiraceae', 'g__Oribacterium', 's__']
866247	['k__Bacteria', 'p__Proteobacteria', 'c__Betaproteobacteria', 'o__Neisseriales', 'f__Neisseriaceae', 'g__Kingella', 's__']
1004910	['k__Bacteria', 'p__Bacteroidetes', 'c__Bacteroidia', 'o__Bacteroidales', 'f__Prevotellaceae', 'g__Prevotella', 's__']
4306587	['k__Bacteria', 'p__Firmicutes', 'c__Clostridia', 'o__Clostridiales', 'f__Veillonellaceae', 'g__Selenomonas', 's__']
42091	['k__Bacteria', 'p__Firmicutes', 'c__Clostridia', 'o__Clostridiales', 'f__Peptococcaceae', 'g__Peptococcus', 's__']
4319972	['k__Bacteria', 'p__Bacteroidetes', 'c__Bacteroidia', 'o__Bacteroidales', 'f__Porphyromonadaceae', 'g__Paludibacter', 's__']
4315538	['k__Bacteria', 'p__Proteobacteria', 'c__Betaproteobacteria', 'o__Burkholderiales', 'f__Burkholderiaceae', 'g__Lautropia', 's__']
68345	['k__Bacteria', 'p__Synergistetes', 'c__Synergistia', 'o__Synergistales', 'f__Dethiosulfovibrionaceae', 'g__TG5', 's__']
4402941	['k__Bacteria', 'p__Synergistetes', 'c__Synergistia', 'o__Synergistales', 'f__Dethiosulfovibrionaceae', 'g__TG5', 's__']
1033754	['k__Bacteria', 'p__Bacteroidetes', 'c__Flavobacteriia', 'o__Flavobacteriales', 'f__Flavobacteriaceae', 'g__', 's__']
1019878	['k__Bacteria', 'p__Firmicutes', 'c__Clostridia', 'o__Clostridiales', 'f__Veillonellaceae', 'g__Veillonella', 's__dispar']
107195	['k__Bacteria', 'p__Proteobacteria', 'c__Betaproteobacteria', 'o__Neisseriales', 'f__Neisseriaceae', 'g__Kingella', 's__']
4296858	['k__Bacteria', 'p__Proteobacteria', 'c__Gammaproteobacteria', 'o__Cardiobacteriales', 'f__Cardiobacteriaceae', 'g__Cardiobacterium', 's__']
1007399	['k__Bacteria', 'p__Proteobacteria', 'c__Betaproteobacteria', 'o__Neisseriales', 'f__Neisseriaceae', 'g__Neisseria', 's__subflava']
2654263	['k__Bacteria', 'p__Proteobacteria', 'c__Gammaproteobacteria', 'o__Pasteurellales', 'f__Pasteurellaceae', 'g__Haemophilus', 's__parainfluenzae']
4306852	['k__Bacteria', 'p__Bacteroidetes', 'c__Bacteroidia', 'o__Bacteroidales', 'f__Prevotellaceae', 'g__Prevotella', 's__melaninogenica']
4295763	['k__Bacteria', 'p__Proteobacteria', 'c__Gammaproteobacteria', 'o__Pasteurellales', 'f__Pasteurellaceae', 'g__Haemophilus', 's__parainfluenzae']
934169	['k__Bacteria', 'p__Proteobacteria', 'c__Betaproteobacteria', 'o__Neisseriales', 'f__Neisseriaceae', 'g__', 's__']
122517	['k__Bacteria', 'p__Firmicutes', 'c__Clostridia', 'o__Clostridiales', 'f__Lachnospiraceae', 'g__Catonella', 's__']
1110317	['k__Bacteria', 'p__Firmicutes', 'c__Bacilli', 'o__Lactobacillales', 'f__Lactobacillaceae', 'g__Lactobacillus', 's__']
2372755	['k__Bacteria', 'p__Spirochaetes', 'c__Spirochaetes', 'o__Spirochaetales', 'f__Spirochaetaceae', 'g__Treponema', 's__']
648610	['k__Bacteria', 'p__Spirochaetes', 'c__Spirochaetes', 'o__Spirochaetales', 'f__Spirochaetaceae', 'g__Treponema', 's__']
4310208	['k__Bacteria', 'p__Firmicutes', 'c__Clostridia', 'o__Clostridiales', 'f__Veillonellaceae', 'g__Veillonella', 's__dispar']
1016033	['k__Bacteria', 'p__Actinobacteria', 'c__Actinobacteria', 'o__Actinomycetales', 'f__Corynebacteriaceae', 'g__Corynebacterium', 's__']
532521	['k__Bacteria', 'p__Firmicutes', 'c__Clostridia', 'o__Clostridiales', 'f__Peptostreptococcaceae', 'g__Peptostreptococcus', 's__anaerobius']
545772	['k__Bacteria', 'p__Bacteroidetes', 'c__Bacteroidia', 'o__Bacteroidales', 'f__Prevotellaceae', 'g__Prevotella', 's__']
4382476	['k__Bacteria', 'p__Bacteroidetes', 'c__Bacteroidia', 'o__Bacteroidales', 'f__Prevotellaceae', 'g__Prevotella', 's__']
897161	['k__Bacteria', 'p__Actinobacteria', 'c__Actinobacteria', 'o__Actinomycetales', 'f__Corynebacteriaceae', 'g__Corynebacterium', 's__']
4344228	['k__Bacteria', 'p__Fusobacteria', 'c__Fusobacteriia', 'o__Fusobacteriales', 'f__Leptotrichiaceae', 'g__Leptotrichia', 's__']
4295238	['k__Bacteria', 'p__Bacteroidetes', 'c__Bacteroidia', 'o__Bacteroidales', 'f__[Paraprevotellaceae]', 'g__[Prevotella]', 's__']
4395884	['k__Bacteria', 'p__Firmicutes', 'c__Clostridia', 'o__Clostridiales', 'f__[Tissierellaceae]', 'g__Parvimonas', 's__']
1089121	['k__Bacteria', 'p__Actinobacteria', 'c__Actinobacteria', 'o__Actinomycetales', 'f__Actinomycetaceae', 'g__Actinomyces', 's__']
24210	['k__Bacteria', 'p__Spirochaetes', 'c__Spirochaetes', 'o__Spirochaetales', 'f__Spirochaetaceae', 'g__Treponema', 's__socranskii']
388019	['k__Bacteria', 'p__Firmicutes', 'c__Bacilli', 'o__Lactobacillales', 'f__Streptococcaceae', 'g__Streptococcus', 's__']
916151	['k__Bacteria', 'p__Firmicutes', 'c__Clostridia', 'o__Clostridiales', 'f__Veillonellaceae', 'g__Veillonella', 's__']
4298633	['k__Bacteria', 'p__Bacteroidetes', 'c__Flavobacteriia', 'o__Flavobacteriales', 'f__[Weeksellaceae]', 'g__', 's__']
2297428	['k__Bacteria', 'p__Fusobacteria', 'c__Fusobacteriia', 'o__Fusobacteriales', 'f__Fusobacteriaceae', 'g__Fusobacterium', 's__']
4347860	['k__Bacteria', 'p__Actinobacteria', 'c__Actinobacteria', 'o__Actinomycetales', 'f__Actinomycetaceae', 'g__Actinomyces', 's__']
1010329	['k__Bacteria', 'p__Bacteroidetes', 'c__Flavobacteriia', 'o__Flavobacteriales', 'f__Flavobacteriaceae', 'g__Capnocytophaga', 's__']
4307652	['k__Bacteria', 'p__Bacteroidetes', 'c__Bacteroidia', 'o__Bacteroidales', 'f__Prevotellaceae', 'g__Prevotella', 's__melaninogenica']
1111848	['k__Bacteria', 'p__OP11', 'c__OP11-4', 'o__', 'f__', 'g__', 's__']
905769	['k__Bacteria', 'p__Bacteroidetes', 'c__Bacteroidia', 'o__Bacteroidales', 'f__Porphyromonadaceae', 'g__Porphyromonas', 's__']
4350466	['k__Bacteria', 'p__Bacteroidetes', 'c__Flavobacteriia', 'o__Flavobacteriales', 'f__[Weeksellaceae]', 'g__', 's__']
92263	['k__Bacteria', 'p__Firmicutes', 'c__Clostridia', 'o__Clostridiales', 'f__Veillonellaceae', 'g__Selenomonas', 's__']
2480553	['k__Bacteria', 'p__Fusobacteria', 'c__Fusobacteriia', 'o__Fusobacteriales', 'f__Leptotrichiaceae', 'g__Leptotrichia', 's__']
866280	['k__Bacteria', 'p__Actinobacteria', 'c__Actinobacteria', 'o__Actinomycetales', 'f__Micrococcaceae', 'g__Rothia', 's__mucilaginosa']
844940	['k__Bacteria', 'p__Proteobacteria', 'c__Gammaproteobacteria', 'o__Pasteurellales', 'f__Pasteurellaceae', 'g__Mannheimia', 's__']
572237	['k__Bacteria', 'p__Fusobacteria', 'c__Fusobacteriia', 'o__Fusobacteriales', 'f__Fusobacteriaceae', 'g__Fusobacterium', 's__']
250288	['k__Bacteria', 'p__Firmicutes', 'c__Clostridia', 'o__Clostridiales', 'f__Peptostreptococcaceae', 'g__', 's__']
4430581	['k__Bacteria', 'p__Bacteroidetes', 'c__Bacteroidia', 'o__Bacteroidales', 'f__[Paraprevotellaceae]', 'g__[Prevotella]', 's__']
2901970	['k__Bacteria', 'p__Firmicutes', 'c__Clostridia', 'o__Clostridiales', 'f__Lachnospiraceae', 'g__', 's__']
802262	['k__Bacteria', 'p__Firmicutes', 'c__Bacilli', 'o__Lactobacillales', 'f__Streptococcaceae', 'g__Streptococcus', 's__']
1143468	['k__Bacteria', 'p__Firmicutes', 'c__Clostridia', 'o__Clostridiales', 'f__Veillonellaceae', 'g__Selenomonas', 's__']
1055931	['k__Bacteria', 'p__Firmicutes', 'c__Bacilli', 'o__Lactobacillales', 'f__Streptococcaceae', 'g__Streptococcus', 's__']
898309	['k__Bacteria', 'p__Bacteroidetes', 'c__Bacteroidia', 'o__Bacteroidales', 'f__Prevotellaceae', 'g__Prevotella', 's__nanceiensis']
344593	['k__Bacteria', 'p__Proteobacteria', 'c__Betaproteobacteria', 'o__Neisseriales', 'f__Neisseriaceae', 'g__Neisseria', 's__subflava']
4312886	['k__Bacteria', 'p__Firmicutes', 'c__Bacilli', 'o__Lactobacillales', 'f__Streptococcaceae', 'g__Streptococcus', 's__']
1088118	['k__Bacteria', 'p__Bacteroidetes', 'c__Bacteroidia', 'o__Bacteroidales', 'f__Prevotellaceae', 'g__Prevotella', 's__']
1066621	['k__Bacteria', 'p__Bacteroidetes', 'c__Bacteroidia', 'o__Bacteroidales', 'f__Prevotellaceae', 'g__Prevotella', 's__melaninogenica']
4422565	['k__Bacteria', 'p__Bacteroidetes', 'c__Flavobacteriia', 'o__Flavobacteriales', 'f__Flavobacteriaceae', 'g__Capnocytophaga', 's__ochracea']
4397805	['k__Bacteria', 'p__Bacteroidetes', 'c__Bacteroidia', 'o__Bacteroidales', 'f__Prevotellaceae', 'g__Prevotella', 's__']
318994	['k__Bacteria', 'p__Firmicutes', 'c__Clostridia', 'o__Clostridiales', 'f__Veillonellaceae', 'g__', 's__']
968629	['k__Bacteria', 'p__Firmicutes', 'c__Bacilli', 'o__Lactobacillales', 'f__Streptococcaceae', 'g__Streptococcus', 's__']
4297420	['k__Bacteria', 'p__Firmicutes', 'c__Clostridia', 'o__Clostridiales', 'f__Veillonellaceae', 'g__Veillonella', 's__dispar']
524676	['k__Bacteria', 'p__Firmicutes', 'c__Clostridia', 'o__Clostridiales', 'f__Lachnospiraceae', 'g__Oribacterium', 's__']
894969	['k__Bacteria', 'p__Firmicutes', 'c__Bacilli', 'o__Lactobacillales', 'f__Streptococcaceae', 'g__Streptococcus', 's__']
1034947	['k__Bacteria', 'p__Bacteroidetes', 'c__Bacteroidia', 'o__Bacteroidales', 'f__Porphyromonadaceae', 'g__Porphyromonas', 's__']
993127	['k__Bacteria', 'p__Bacteroidetes', 'c__Bacteroidia', 'o__Bacteroidales', 'f__Porphyromonadaceae', 'g__Porphyromonas', 's__']
4304095	['k__Bacteria', 'p__Fusobacteria', 'c__Fusobacteriia', 'o__Fusobacteriales', 'f__Leptotrichiaceae', 'g__Leptotrichia', 's__']
1102643	['k__Bacteria', 'p__Firmicutes', 'c__Clostridia', 'o__Clostridiales', 'f__[Tissierellaceae]', 'g__Peptoniphilus', 's__']
4383963	['k__Bacteria', 'p__Fusobacteria', 'c__Fusobacteriia', 'o__Fusobacteriales', 'f__Fusobacteriaceae', 'g__Fusobacterium', 's__']
4334479	['k__Bacteria', 'p__Actinobacteria', 'c__Actinobacteria', 'o__Actinomycetales', 'f__Actinomycetaceae', 'g__Actinomyces', 's__']
1541939	['k__Bacteria', 'p__Bacteroidetes', 'c__Bacteroidia', 'o__Bacteroidales', 'f__Prevotellaceae', 'g__Prevotella', 's__']
971907	['k__Bacteria', 'p__Proteobacteria', 'c__Gammaproteobacteria', 'o__Pasteurellales', 'f__Pasteurellaceae', 'g__Actinobacillus', 's__parahaemolyticus']
4405932	['k__Bacteria', 'p__Fusobacteria', 'c__Fusobacteriia', 'o__Fusobacteriales', 'f__Fusobacteriaceae', 'g__Fusobacterium', 's__']
92629	['k__Bacteria', 'p__Bacteroidetes', 'c__Bacteroidia', 'o__Bacteroidales', 'f__Prevotellaceae', 'g__Prevotella', 's__']
664697	['k__Bacteria', 'p__Bacteroidetes', 'c__Flavobacteriia', 'o__Flavobacteriales', 'f__Flavobacteriaceae', 'g__Capnocytophaga', 's__']
398192	['k__Bacteria', 'p__Bacteroidetes', 'c__Bacteroidia', 'o__Bacteroidales', 'f__[Paraprevotellaceae]', 'g__[Prevotella]', 's__']
4428998	['k__Bacteria', 'p__Firmicutes', 'c__Bacilli', 'o__Lactobacillales', 'f__Streptococcaceae', 'g__Streptococcus', 's__']
1080436	['k__Bacteria', 'p__Bacteroidetes', 'c__Cytophagia', 'o__Cytophagales', 'f__Cytophagaceae', 'g__Hymenobacter', 's__']
4475231	['k__Bacteria', 'p__Bacteroidetes', 'c__Bacteroidia', 'o__Bacteroidales', 'f__Prevotellaceae', 'g__Prevotella', 's__']
897109	['k__Bacteria', 'p__Proteobacteria', 'c__Gammaproteobacteria', 'o__Pasteurellales', 'f__Pasteurellaceae', 'g__Aggregatibacter', 's__']
903686	['k__Bacteria', 'p__Proteobacteria', 'c__Gammaproteobacteria', 'o__Pasteurellales', 'f__Pasteurellaceae', 'g__', 's__']
526682	['k__Bacteria', 'p__Actinobacteria', 'c__Actinobacteria', 'o__Actinomycetales', 'f__Actinomycetaceae', 'g__Actinomyces', 's__']
609533	['k__Bacteria', 'p__Fusobacteria', 'c__Fusobacteriia', 'o__Fusobacteriales', 'f__Leptotrichiaceae', 'g__Leptotrichia', 's__']
530164	['k__Bacteria', 'p__Bacteroidetes', 'c__Bacteroidia', 'o__Bacteroidales', 'f__Porphyromonadaceae', 'g__Porphyromonas', 's__']
561537	['k__Bacteria', 'p__Firmicutes', 'c__Clostridia', 'o__Clostridiales', 'f__Veillonellaceae', 'g__Veillonella', 's__']
73324	['k__Bacteria', 'p__Bacteroidetes', 'c__Bacteroidia', 'o__Bacteroidales', 'f__Prevotellaceae', 'g__Prevotella', 's__']
93000	['k__Bacteria', 'p__Bacteroidetes', 'c__Bacteroidia', 'o__Bacteroidales', 'f__[Paraprevotellaceae]', 'g__[Prevotella]', 's__']
888466	['k__Bacteria', 'p__Actinobacteria', 'c__Actinobacteria', 'o__Actinomycetales', 'f__Actinomycetaceae', 'g__Actinomyces', 's__']
4312339	['k__Bacteria', 'p__Firmicutes', 'c__Bacilli', 'o__Lactobacillales', 'f__Streptococcaceae', 'g__Streptococcus', 's__']
4392350	['k__Bacteria', 'p__Bacteroidetes', 'c__Flavobacteriia', 'o__Flavobacteriales', 'f__Flavobacteriaceae', 'g__Capnocytophaga', 's__']
168817	['k__Bacteria', 'p__Bacteroidetes', 'c__Flavobacteriia', 'o__Flavobacteriales', 'f__Flavobacteriaceae', 'g__Capnocytophaga', 's__ochracea']
1007926	['k__Bacteria', 'p__Firmicutes', 'c__Bacilli', 'o__Lactobacillales', 'f__Streptococcaceae', 'g__Streptococcus', 's__']
957364	['k__Bacteria', 'p__Bacteroidetes', 'c__Bacteroidia', 'o__Bacteroidales', 'f__[Paraprevotellaceae]', 'g__[Prevotella]', 's__']
977756	['k__Bacteria', 'p__Actinobacteria', 'c__Actinobacteria', 'o__Actinomycetales', 'f__Corynebacteriaceae', 'g__Corynebacterium', 's__']
300432	['k__Bacteria', 'p__Proteobacteria', 'c__Epsilonproteobacteria', 'o__Campylobacterales', 'f__Campylobacteraceae', 'g__Campylobacter', 's__']
525942	['k__Bacteria', 'p__Bacteroidetes', 'c__Bacteroidia', 'o__Bacteroidales', 'f__Prevotellaceae', 'g__Prevotella', 's__melaninogenica']
931121	['k__Bacteria', 'p__Firmicutes', 'c__Clostridia', 'o__Clostridiales', 'f__Lachnospiraceae', 'g__', 's__']
4431922	['k__Bacteria', 'p__Firmicutes', 'c__Bacilli', 'o__Lactobacillales', 'f__Streptococcaceae', 'g__Streptococcus', 's__']
4440191	['k__Bacteria', 'p__Fusobacteria', 'c__Fusobacteriia', 'o__Fusobacteriales', 'f__Leptotrichiaceae', 'g__Leptotrichia', 's__']
2394	['k__Bacteria', 'p__Bacteroidetes', 'c__Flavobacteriia', 'o__Flavobacteriales', 'f__Flavobacteriaceae', 'g__Capnocytophaga', 's__ochracea']
4295289	['k__Bacteria', 'p__Bacteroidetes', 'c__Flavobacteriia', 'o__Flavobacteriales', 'f__Flavobacteriaceae', 'g__Capnocytophaga', 's__ochracea']
851704	['k__Bacteria', 'p__Firmicutes', 'c__Clostridia', 'o__Clostridiales', 'f__[Tissierellaceae]', 'g__Parvimonas', 's__']
1931	['k__Bacteria', 'p__Bacteroidetes', 'c__Bacteroidia', 'o__Bacteroidales', 'f__Porphyromonadaceae', 'g__Porphyromonas', 's__']
1938	['k__Bacteria', 'p__Bacteroidetes', 'c__Bacteroidia', 'o__Bacteroidales', 'f__Porphyromonadaceae', 'g__Porphyromonas', 's__endodontalis']
1046054	['k__Bacteria', 'p__Firmicutes', 'c__Bacilli', 'o__Lactobacillales', 'f__Streptococcaceae', 'g__Streptococcus', 's__']
2291414	['k__Bacteria', 'p__Proteobacteria', 'c__Gammaproteobacteria', 'o__Pasteurellales', 'f__Pasteurellaceae', 'g__Haemophilus', 's__parainfluenzae']
549823	['k__Bacteria', 'p__Fusobacteria', 'c__Fusobacteriia', 'o__Fusobacteriales', 'f__Leptotrichiaceae', 'g__Leptotrichia', 's__']
2783638	['k__Bacteria', 'p__Bacteroidetes', 'c__Bacteroidia', 'o__Bacteroidales', 'f__[Paraprevotellaceae]', 'g__[Prevotella]', 's__tannerae']
862115	['k__Bacteria', 'p__Proteobacteria', 'c__Gammaproteobacteria', 'o__Pasteurellales', 'f__Pasteurellaceae', 'g__Aggregatibacter', 's__']
15571	['k__Bacteria', 'p__Firmicutes', 'c__Bacilli', 'o__Lactobacillales', 'f__Streptococcaceae', 'g__Streptococcus', 's__']
648553	['k__Bacteria', 'p__Fusobacteria', 'c__Fusobacteriia', 'o__Fusobacteriales', 'f__Leptotrichiaceae', 'g__Leptotrichia', 's__']
39443	['k__Bacteria', 'p__TM7', 'c__TM7-3', 'o__CW040', 'f__F16', 'g__', 's__']
2953981	['k__Bacteria', 'p__Firmicutes', 'c__Bacilli', 'o__Lactobacillales', 'f__Streptococcaceae', 'g__Streptococcus', 's__']
4323555	['k__Bacteria', 'p__Fusobacteria', 'c__Fusobacteriia', 'o__Fusobacteriales', 'f__Fusobacteriaceae', 'g__Fusobacterium', 's__']
564914	['k__Bacteria', 'p__Firmicutes', 'c__Bacilli', 'o__Lactobacillales', 'f__Streptococcaceae', 'g__Streptococcus', 's__']
833609	['k__Bacteria', 'p__Proteobacteria', 'c__Epsilonproteobacteria', 'o__Campylobacterales', 'f__Campylobacteraceae', 'g__Campylobacter', 's__']
1108826	['k__Bacteria', 'p__Firmicutes', 'c__Clostridia', 'o__Clostridiales', 'f__Caldicoprobacteraceae', 'g__Caldicoprobacter', 's__']
560709	['k__Bacteria', 'p__Proteobacteria', 'c__Gammaproteobacteria', 'o__Pasteurellales', 'f__Pasteurellaceae', 'g__Aggregatibacter', 's__']
854769	['k__Bacteria', 'p__Actinobacteria', 'c__Actinobacteria', 'o__Actinomycetales', 'f__Corynebacteriaceae', 'g__Corynebacterium', 's__']
4331006	['k__Bacteria', 'p__Bacteroidetes', 'c__Bacteroidia', 'o__Bacteroidales', 'f__Prevotellaceae', 'g__Prevotella', 's__']
4391463	['k__Bacteria', 'p__Fusobacteria', 'c__Fusobacteriia', 'o__Fusobacteriales', 'f__Fusobacteriaceae', 'g__Fusobacterium', 's__']
1017413	['k__Bacteria', 'p__Proteobacteria', 'c__Gammaproteobacteria', 'o__Pasteurellales', 'f__Pasteurellaceae', 'g__Haemophilus', 's__']
1026498	['k__Bacteria', 'p__Proteobacteria', 'c__Betaproteobacteria', 'o__Neisseriales', 'f__Neisseriaceae', 'g__Eikenella', 's__']
1107152	['k__Bacteria', 'p__Bacteroidetes', 'c__Flavobacteriia', 'o__Flavobacteriales', 'f__Flavobacteriaceae', 'g__Flavobacterium', 's__gelidilacus']
1000273	['k__Bacteria', 'p__Firmicutes', 'c__Bacilli', 'o__Lactobacillales', 'f__Streptococcaceae', 'g__Streptococcus', 's__']
970138	['k__Bacteria', 'p__Bacteroidetes', 'c__Bacteroidia', 'o__Bacteroidales', 'f__Porphyromonadaceae', 'g__Porphyromonas', 's__']
983600	['k__Bacteria', 'p__Firmicutes', 'c__Bacilli', 'o__Lactobacillales', 'f__Streptococcaceae', 'g__Streptococcus', 's__']
1092300	['k__Bacteria', 'p__Firmicutes', 'c__Bacilli', 'o__Lactobacillales', 'f__Streptococcaceae', 'g__Streptococcus', 's__']
1042805	['k__Bacteria', 'p__Firmicutes', 'c__Bacilli', 'o__Lactobacillales', 'f__Streptococcaceae', 'g__Streptococcus', 's__infantis']
970302	['k__Bacteria', 'p__Bacteroidetes', 'c__Bacteroidia', 'o__Bacteroidales', 'f__Porphyromonadaceae', 'g__Porphyromonas', 's__']
4300121	['k__Bacteria', 'p__Actinobacteria', 'c__Actinobacteria', 'o__Actinomycetales', 'f__Actinomycetaceae', 'g__Actinomyces', 's__']
1122364	['k__Bacteria', 'p__Proteobacteria', 'c__Betaproteobacteria', 'o__Neisseriales', 'f__Neisseriaceae', 'g__', 's__']
239506	['k__Bacteria', 'p__Bacteroidetes', 'c__Bacteroidia', 'o__Bacteroidales', 'f__Prevotellaceae', 'g__Prevotella', 's__']
4349867	['k__Bacteria', 'p__Tenericutes', 'c__Mollicutes', 'o__RF39', 'f__', 'g__', 's__']
4296987	['k__Bacteria', 'p__Firmicutes', 'c__Clostridia', 'o__Clostridiales', 'f__Veillonellaceae', 'g__Selenomonas', 's__noxia']
4478358	['k__Bacteria', 'p__Firmicutes', 'c__Clostridia', 'o__Clostridiales', 'f__Veillonellaceae', 'g__Veillonella', 's__dispar']
1000735	['k__Bacteria', 'p__Actinobacteria', 'c__Actinobacteria', 'o__Actinomycetales', 'f__Corynebacteriaceae', 'g__Corynebacterium', 's__']
1111570	['k__Bacteria', 'p__Bacteroidetes', 'c__Bacteroidia', 'o__Bacteroidales', 'f__', 'g__', 's__']
4395450	['k__Bacteria', 'p__Firmicutes', 'c__Clostridia', 'o__Clostridiales', 'f__Lachnospiraceae', 'g__', 's__']
4430826	['k__Bacteria', 'p__Fusobacteria', 'c__Fusobacteriia', 'o__Fusobacteriales', 'f__Leptotrichiaceae', 'g__Leptotrichia', 's__']
996434	['k__Bacteria', 'p__Firmicutes', 'c__Bacilli', 'o__Lactobacillales', 'f__Streptococcaceae', 'g__Streptococcus', 's__infantis']
3040812	['k__Bacteria', 'p__Firmicutes', 'c__Clostridia', 'o__Clostridiales', 'f__Veillonellaceae', 'g__Veillonella', 's__parvula']
4443201	['k__Bacteria', 'p__Bacteroidetes', 'c__Bacteroidia', 'o__Bacteroidales', 'f__Porphyromonadaceae', 'g__Tannerella', 's__']
4443207	['k__Bacteria', 'p__Fusobacteria', 'c__Fusobacteriia', 'o__Fusobacteriales', 'f__Leptotrichiaceae', 'g__Leptotrichia', 's__']
4303759	['k__Bacteria', 'p__Bacteroidetes', 'c__Bacteroidia', 'o__Bacteroidales', 'f__Porphyromonadaceae', 'g__Porphyromonas', 's__endodontalis']
1111653	['k__Bacteria', 'p__Proteobacteria', 'c__Epsilonproteobacteria', 'o__Campylobacterales', 'f__Helicobacteraceae', 'g__Sulfurimonas', 's__autotrophica']
4300503	['k__Bacteria', 'p__Bacteroidetes', 'c__Bacteroidia', 'o__Bacteroidales', 'f__Prevotellaceae', 'g__Prevotella', 's__']
1069169	['k__Bacteria', 'p__Proteobacteria', 'c__Gammaproteobacteria', 'o__Pasteurellales', 'f__Pasteurellaceae', 'g__Haemophilus', 's__']
4417749	['k__Bacteria', 'p__Bacteroidetes', 'c__Flavobacteriia', 'o__Flavobacteriales', 'f__Flavobacteriaceae', 'g__Capnocytophaga', 's__']
4296513	['k__Bacteria', 'p__Proteobacteria', 'c__Betaproteobacteria', 'o__Neisseriales', 'f__Neisseriaceae', 'g__', 's__']
92231	['k__Bacteria', 'p__Proteobacteria', 'c__Gammaproteobacteria', 'o__Pasteurellales', 'f__Pasteurellaceae', 'g__Aggregatibacter', 's__segnis']
669126	['k__Bacteria', 'p__Spirochaetes', 'c__Spirochaetes', 'o__Spirochaetales', 'f__Spirochaetaceae', 'g__Treponema', 's__']
1065974	['k__Bacteria', 'p__Firmicutes', 'c__Bacilli', 'o__Lactobacillales', 'f__Enterococcaceae', 'g__Vagococcus', 's__']
4294776	['k__Bacteria', 'p__Firmicutes', 'c__Clostridia', 'o__Clostridiales', 'f__Peptostreptococcaceae', 'g__', 's__']
1032841	['k__Bacteria', 'p__Actinobacteria', 'c__Actinobacteria', 'o__Actinomycetales', 'f__Actinomycetaceae', 'g__Actinomyces', 's__']
4322998	['k__Bacteria', 'p__Fusobacteria', 'c__Fusobacteriia', 'o__Fusobacteriales', 'f__Fusobacteriaceae', 'g__Fusobacterium', 's__']
3384047	['k__Bacteria', 'p__Firmicutes', 'c__Bacilli', 'o__Lactobacillales', 'f__Streptococcaceae', 'g__Streptococcus', 's__']
4391161	['k__Bacteria', 'p__Fusobacteria', 'c__Fusobacteriia', 'o__Fusobacteriales', 'f__Fusobacteriaceae', 'g__Fusobacterium', 's__']
1092725	['k__Bacteria', 'p__Actinobacteria', 'c__Actinobacteria', 'o__Actinomycetales', 'f__Micrococcaceae', 'g__Rothia', 's__dentocariosa']
4399781	['k__Bacteria', 'p__Bacteroidetes', 'c__Bacteroidia', 'o__Bacteroidales', 'f__Prevotellaceae', 'g__Prevotella', 's__']
98605	['k__Bacteria', 'p__Firmicutes', 'c__Bacilli', 'o__Lactobacillales', 'f__Streptococcaceae', 'g__Streptococcus', 's__']
4438988	['k__Bacteria', 'p__Firmicutes', 'c__Bacilli', 'o__Lactobacillales', 'f__Streptococcaceae', 'g__Streptococcus', 's__']
4468500	['k__Bacteria', 'p__Firmicutes', 'c__Clostridia', 'o__Clostridiales', 'f__[Mogibacteriaceae]', 'g__Anaerovorax', 's__']
221648	['k__Bacteria', 'p__Proteobacteria', 'c__Betaproteobacteria', 'o__Neisseriales', 'f__Neisseriaceae', 'g__Neisseria', 's__']
872446	['k__Bacteria', 'p__Firmicutes', 'c__Bacilli', 'o__Lactobacillales', 'f__Streptococcaceae', 'g__Streptococcus', 's__']
92913	['k__Bacteria', 'p__Firmicutes', 'c__Clostridia', 'o__Clostridiales', 'f__Veillonellaceae', 'g__Selenomonas', 's__']
938043	['k__Bacteria', 'p__Proteobacteria', 'c__Betaproteobacteria', 'o__Neisseriales', 'f__Neisseriaceae', 'g__Neisseria', 's__']
63015	['k__Bacteria', 'p__Spirochaetes', 'c__Spirochaetes', 'o__Spirochaetales', 'f__Spirochaetaceae', 'g__Treponema', 's__']
1109709	['k__Bacteria', 'p__Bacteroidetes', 'c__Bacteroidia', 'o__Bacteroidales', 'f__Prevotellaceae', 'g__Prevotella', 's__']
4335928	['k__Bacteria', 'p__Fusobacteria', 'c__Fusobacteriia', 'o__Fusobacteriales', 'f__Fusobacteriaceae', 'g__Fusobacterium', 's__']
2199223	['k__Bacteria', 'p__Bacteroidetes', 'c__Bacteroidia', 'o__Bacteroidales', 'f__Prevotellaceae', 'g__Prevotella', 's__nigrescens']
251967	['k__Bacteria', 'p__Fusobacteria', 'c__Fusobacteriia', 'o__Fusobacteriales', 'f__Leptotrichiaceae', 'g__Leptotrichia', 's__']
4322459	['k__Bacteria', 'p__Bacteroidetes', 'c__Flavobacteriia', 'o__Flavobacteriales', 'f__[Weeksellaceae]', 'g__', 's__']
375067	['k__Bacteria', 'p__Firmicutes', 'c__Clostridia', 'o__Clostridiales', 'f__Veillonellaceae', 'g__Dialister', 's__']
887744	['k__Bacteria', 'p__Bacteroidetes', 'c__Flavobacteriia', 'o__Flavobacteriales', 'f__[Weeksellaceae]', 'g__', 's__']
1616059	['k__Bacteria', 'p__Proteobacteria', 'c__Epsilonproteobacteria', 'o__Campylobacterales', 'f__Campylobacteraceae', 'g__Campylobacter', 's__']
922964	['k__Bacteria', 'p__Bacteroidetes', 'c__Bacteroidia', 'o__Bacteroidales', 'f__Prevotellaceae', 'g__Prevotella', 's__']
1060501	['k__Bacteria', 'p__Actinobacteria', 'c__Actinobacteria', 'o__Actinomycetales', 'f__Corynebacteriaceae', 'g__Corynebacterium', 's__durum']
764308	['k__Bacteria', 'p__Firmicutes', 'c__Clostridia', 'o__Clostridiales', 'f__Veillonellaceae', 'g__', 's__']
864021	['k__Bacteria', 'p__Firmicutes', 'c__Bacilli', 'o__Lactobacillales', 'f__Aerococcaceae', 'g__Abiotrophia', 's__']
935742	['k__Bacteria', 'p__Bacteroidetes', 'c__Bacteroidia', 'o__Bacteroidales', 'f__Prevotellaceae', 'g__Prevotella', 's__melaninogenica']
1015143	['k__Bacteria', 'p__Firmicutes', 'c__Bacilli', 'o__Gemellales', 'f__Gemellaceae', 'g__', 's__']
989315	['k__Bacteria', 'p__Firmicutes', 'c__Bacilli', 'o__Lactobacillales', 'f__Streptococcaceae', 'g__Streptococcus', 's__']
4465561	['k__Bacteria', 'p__Bacteroidetes', 'c__Bacteroidia', 'o__Bacteroidales', 'f__Prevotellaceae', 'g__Prevotella', 's__melaninogenica']
4297955	['k__Bacteria', 'p__Firmicutes', 'c__Clostridia', 'o__Clostridiales', 'f__Veillonellaceae', 'g__Selenomonas', 's__']
996572	['k__Bacteria', 'p__Actinobacteria', 'c__Actinobacteria', 'o__Actinomycetales', 'f__Corynebacteriaceae', 'g__Corynebacterium', 's__']
4426980	['k__Bacteria', 'p__Proteobacteria', 'c__Gammaproteobacteria', 'o__Pasteurellales', 'f__Pasteurellaceae', 'g__Haemophilus', 's__parainfluenzae']
1087556	['k__Bacteria', 'p__Actinobacteria', 'c__Actinobacteria', 'o__Actinomycetales', 'f__Micrococcaceae', 'g__Nesterenkonia', 's__']
4412630	['k__Bacteria', 'p__Bacteroidetes', 'c__Bacteroidia', 'o__Bacteroidales', 'f__Porphyromonadaceae', 'g__Porphyromonas', 's__']
1916970	['k__Bacteria', 'p__Proteobacteria', 'c__Gammaproteobacteria', 'o__Pasteurellales', 'f__Pasteurellaceae', 'g__Haemophilus', 's__parainfluenzae']
676367	['k__Bacteria', 'p__Firmicutes', 'c__Clostridia', 'o__Clostridiales', 'f__Veillonellaceae', 'g__Schwartzia', 's__']
1042850	['k__Bacteria', 'p__Fusobacteria', 'c__Fusobacteriia', 'o__Fusobacteriales', 'f__Leptotrichiaceae', 'g__Leptotrichia', 's__']
794941	['k__Bacteria', 'p__Spirochaetes', 'c__Spirochaetes', 'o__Spirochaetales', 'f__Spirochaetaceae', 'g__Treponema', 's__amylovorum']
4420474	['k__Bacteria', 'p__Proteobacteria', 'c__Gammaproteobacteria', 'o__Pasteurellales', 'f__Pasteurellaceae', 'g__Haemophilus', 's__parainfluenzae']
513807	['k__Bacteria', 'p__Proteobacteria', 'c__Gammaproteobacteria', 'o__Pasteurellales', 'f__Pasteurellaceae', 'g__Haemophilus', 's__parainfluenzae']
4295680	['k__Bacteria', 'p__Firmicutes', 'c__Clostridia', 'o__Clostridiales', 'f__Veillonellaceae', 'g__Selenomonas', 's__noxia']
4306055	['k__Bacteria', 'p__Fusobacteria', 'c__Fusobacteriia', 'o__Fusobacteriales', 'f__Leptotrichiaceae', 'g__Leptotrichia', 's__']
511378	['k__Bacteria', 'p__Firmicutes', 'c__Clostridia', 'o__Clostridiales', 'f__Veillonellaceae', 'g__Veillonella', 's__']
430191	['k__Bacteria', 'p__Proteobacteria', 'c__Epsilonproteobacteria', 'o__Campylobacterales', 'f__Campylobacteraceae', 'g__Campylobacter', 's__rectus']
4298291	['k__Bacteria', 'p__Bacteroidetes', 'c__Bacteroidia', 'o__Bacteroidales', 'f__Prevotellaceae', 'g__Prevotella', 's__melaninogenica']
987790	['k__Bacteria', 'p__Bacteroidetes', 'c__Flavobacteriia', 'o__Flavobacteriales', 'f__Flavobacteriaceae', 'g__Capnocytophaga', 's__ochracea']
1049574	['k__Bacteria', 'p__Firmicutes', 'c__Bacilli', 'o__Lactobacillales', 'f__Streptococcaceae', 'g__Streptococcus', 's__']
4305935	['k__Bacteria', 'p__Bacteroidetes', 'c__Bacteroidia', 'o__Bacteroidales', 'f__Porphyromonadaceae', 'g__Paludibacter', 's__']
645055	['k__Bacteria', 'p__Fusobacteria', 'c__Fusobacteriia', 'o__Fusobacteriales', 'f__Fusobacteriaceae', 'g__Fusobacterium', 's__']
4298041	['k__Bacteria', 'p__Proteobacteria', 'c__Betaproteobacteria', 'o__Burkholderiales', 'f__Burkholderiaceae', 'g__Lautropia', 's__']
4305062	['k__Bacteria', 'p__Proteobacteria', 'c__Betaproteobacteria', 'o__Neisseriales', 'f__Neisseriaceae', 'g__Neisseria', 's__']
4324467	['k__Bacteria', 'p__Firmicutes', 'c__Clostridia', 'o__Clostridiales', 'f__Lachnospiraceae', 'g__', 's__']
4324464	['k__Bacteria', 'p__Fusobacteria', 'c__Fusobacteriia', 'o__Fusobacteriales', 'f__Leptotrichiaceae', 'g__Leptotrichia', 's__']
4294954	['k__Bacteria', 'p__Bacteroidetes', 'c__Flavobacteriia', 'o__Flavobacteriales', 'f__Flavobacteriaceae', 'g__Capnocytophaga', 's__']
4436135	['k__Bacteria', 'p__Bacteroidetes', 'c__Flavobacteriia', 'o__Flavobacteriales', 'f__Flavobacteriaceae', 'g__Capnocytophaga', 's__ochracea']
4307790	['k__Bacteria', 'p__Firmicutes', 'c__Clostridia', 'o__Clostridiales', 'f__Veillonellaceae', 'g__Selenomonas', 's__']
241454	['k__Bacteria', 'p__Fusobacteria', 'c__Fusobacteriia', 'o__Fusobacteriales', 'f__Leptotrichiaceae', 'g__Leptotrichia', 's__']
894045	['k__Bacteria', 'p__Firmicutes', 'c__Bacilli', 'o__Lactobacillales', 'f__Streptococcaceae', 'g__Streptococcus', 's__']
523844	['k__Bacteria', 'p__Bacteroidetes', 'c__Bacteroidia', 'o__Bacteroidales', 'f__Prevotellaceae', 'g__Prevotella', 's__stercorea']
743755	['k__Bacteria', 'p__Actinobacteria', 'c__Actinobacteria', 'o__Actinomycetales', 'f__Corynebacteriaceae', 'g__Corynebacterium', 's__']
1017827	['k__Bacteria', 'p__Firmicutes', 'c__Bacilli', 'o__Lactobacillales', 'f__Streptococcaceae', 'g__Streptococcus', 's__']
1077185	['k__Bacteria', 'p__Bacteroidetes', 'c__Bacteroidia', 'o__Bacteroidales', 'f__', 'g__', 's__']
886640	['k__Bacteria', 'p__Bacteroidetes', 'c__Bacteroidia', 'o__Bacteroidales', 'f__[Paraprevotellaceae]', 'g__[Prevotella]', 's__']
4307309	['k__Bacteria', 'p__Fusobacteria', 'c__Fusobacteriia', 'o__Fusobacteriales', 'f__Fusobacteriaceae', 'g__Fusobacterium', 's__']
73471	['k__Bacteria', 'p__Actinobacteria', 'c__Actinobacteria', 'o__Actinomycetales', 'f__Actinomycetaceae', 'g__Actinomyces', 's__']
4307303	['k__Bacteria', 'p__Fusobacteria', 'c__Fusobacteriia', 'o__Fusobacteriales', 'f__Leptotrichiaceae', 'g__Leptotrichia', 's__']
88035	['k__Bacteria', 'p__Bacteroidetes', 'c__Bacteroidia', 'o__Bacteroidales', 'f__Prevotellaceae', 'g__Prevotella', 's__']
997010	['k__Bacteria', 'p__Bacteroidetes', 'c__Bacteroidia', 'o__Bacteroidales', 'f__Porphyromonadaceae', 'g__Porphyromonas', 's__']
4340454	['k__Bacteria', 'p__Spirochaetes', 'c__Spirochaetes', 'o__Spirochaetales', 'f__Spirochaetaceae', 'g__Treponema', 's__']
44257	['k__Bacteria', 'p__Bacteroidetes', 'c__Bacteroidia', 'o__Bacteroidales', 'f__', 'g__', 's__']
2836861	['k__Bacteria', 'p__Spirochaetes', 'c__Spirochaetes', 'o__Spirochaetales', 'f__Spirochaetaceae', 'g__Treponema', 's__socranskii']
4319661	['k__Bacteria', 'p__Actinobacteria', 'c__Actinobacteria', 'o__Actinomycetales', 'f__Corynebacteriaceae', 'g__Corynebacterium', 's__durum']
243777	['k__Bacteria', 'p__Proteobacteria', 'c__Gammaproteobacteria', 'o__Pasteurellales', 'f__Pasteurellaceae', 'g__Haemophilus', 's__']
4309770	['k__Bacteria', 'p__Firmicutes', 'c__Bacilli', 'o__Lactobacillales', 'f__Streptococcaceae', 'g__Streptococcus', 's__']
4299527	['k__Bacteria', 'p__Actinobacteria', 'c__Actinobacteria', 'o__Actinomycetales', 'f__Propionibacteriaceae', 'g__', 's__']
2195	['k__Bacteria', 'p__Bacteroidetes', 'c__Bacteroidia', 'o__Bacteroidales', 'f__Prevotellaceae', 'g__Prevotella', 's__nigrescens']
539819	['k__Bacteria', 'p__Firmicutes', 'c__Clostridia', 'o__Clostridiales', 'f__Veillonellaceae', 'g__Megasphaera', 's__']
316852	['k__Bacteria', 'p__Proteobacteria', 'c__Gammaproteobacteria', 'o__Pasteurellales', 'f__Pasteurellaceae', 'g__Haemophilus', 's__']
4446973	['k__Bacteria', 'p__Bacteroidetes', 'c__Bacteroidia', 'o__Bacteroidales', 'f__Porphyromonadaceae', 'g__Paludibacter', 's__']
414943	['k__Bacteria', 'p__Proteobacteria', 'c__Gammaproteobacteria', 'o__Pasteurellales', 'f__Pasteurellaceae', 'g__Haemophilus', 's__']
4391181	['k__Bacteria', 'p__Actinobacteria', 'c__Actinobacteria', 'o__Actinomycetales', 'f__Corynebacteriaceae', 'g__Corynebacterium', 's__']
2676430	['k__Bacteria', 'p__Firmicutes', 'c__Clostridia', 'o__Clostridiales', 'f__Veillonellaceae', 'g__Veillonella', 's__dispar']
4354173	['k__Bacteria', 'p__Firmicutes', 'c__Clostridia', 'o__Clostridiales', 'f__Veillonellaceae', 'g__Veillonella', 's__dispar']
165107	['k__Bacteria', 'p__Bacteroidetes', 'c__Bacteroidia', 'o__Bacteroidales', 'f__Porphyromonadaceae', 'g__Tannerella', 's__']
258034	['k__Bacteria', 'p__Firmicutes', 'c__Clostridia', 'o__Clostridiales', 'f__Veillonellaceae', 'g__Selenomonas', 's__']
272150	['k__Bacteria', 'p__Firmicutes', 'c__Bacilli', 'o__Lactobacillales', 'f__Streptococcaceae', 'g__Streptococcus', 's__']
4308826	['k__Bacteria', 'p__Proteobacteria', 'c__Betaproteobacteria', 'o__Burkholderiales', 'f__Burkholderiaceae', 'g__Lautropia', 's__']
4307326	['k__Bacteria', 'p__Bacteroidetes', 'c__Bacteroidia', 'o__Bacteroidales', 'f__Porphyromonadaceae', 'g__Tannerella', 's__']
1079866	['k__Bacteria', 'p__Firmicutes', 'c__Bacilli', 'o__Lactobacillales', 'f__Streptococcaceae', 'g__Streptococcus', 's__']
4432435	['k__Bacteria', 'p__Firmicutes', 'c__Clostridia', 'o__Clostridiales', 'f__', 'g__', 's__']
4337755	['k__Bacteria', 'p__Firmicutes', 'c__Bacilli', 'o__Gemellales', 'f__Gemellaceae', 'g__', 's__']
3889756	['k__Bacteria', 'p__Firmicutes', 'c__Clostridia', 'o__Clostridiales', 'f__Veillonellaceae', 'g__Veillonella', 's__parvula']
947375	['k__Bacteria', 'p__Actinobacteria', 'c__Actinobacteria', 'o__Actinomycetales', 'f__Corynebacteriaceae', 'g__Corynebacterium', 's__']
899059	['k__Bacteria', 'p__Firmicutes', 'c__Bacilli', 'o__Lactobacillales', 'f__Carnobacteriaceae', 'g__Granulicatella', 's__']
343389	['k__Bacteria', 'p__Bacteroidetes', 'c__Bacteroidia', 'o__Bacteroidales', 'f__Prevotellaceae', 'g__Prevotella', 's__']
4296514	['k__Bacteria', 'p__Actinobacteria', 'c__Actinobacteria', 'o__Actinomycetales', 'f__Corynebacteriaceae', 'g__Corynebacterium', 's__']
993647	['k__Bacteria', 'p__Firmicutes', 'c__Bacilli', 'o__Lactobacillales', 'f__Carnobacteriaceae', 'g__Granulicatella', 's__']
4305201	['k__Bacteria', 'p__Bacteroidetes', 'c__Flavobacteriia', 'o__Flavobacteriales', 'f__Flavobacteriaceae', 'g__Capnocytophaga', 's__ochracea']
4355786	['k__Bacteria', 'p__Firmicutes', 'c__Clostridia', 'o__Clostridiales', 'f__Veillonellaceae', 'g__Veillonella', 's__parvula']
4304654	['k__Bacteria', 'p__Actinobacteria', 'c__Actinobacteria', 'o__Actinomycetales', 'f__Micrococcaceae', 'g__Rothia', 's__dentocariosa']
524725	['k__Bacteria', 'p__Actinobacteria', 'c__Coriobacteriia', 'o__Coriobacteriales', 'f__Coriobacteriaceae', 'g__Atopobium', 's__']
3866487	['k__Bacteria', 'p__Firmicutes', 'c__Clostridia', 'o__Clostridiales', 'f__Lachnospiraceae', 'g__Oribacterium', 's__']
4404552	['k__Bacteria', 'p__Actinobacteria', 'c__Actinobacteria', 'o__Actinomycetales', 'f__Micrococcaceae', 'g__Rothia', 's__dentocariosa']
1020605	['k__Bacteria', 'p__Proteobacteria', 'c__Betaproteobacteria', 'o__Neisseriales', 'f__Neisseriaceae', 'g__Kingella', 's__']
875735	['k__Bacteria', 'p__Actinobacteria', 'c__Actinobacteria', 'o__Actinomycetales', 'f__Actinomycetaceae', 'g__Actinomyces', 's__']
2614328	['k__Bacteria', 'p__Fusobacteria', 'c__Fusobacteriia', 'o__Fusobacteriales', 'f__Fusobacteriaceae', 'g__Fusobacterium', 's__']
518865	['k__Bacteria', 'p__Fusobacteria', 'c__Fusobacteriia', 'o__Fusobacteriales', 'f__Fusobacteriaceae', 'g__Fusobacterium', 's__']
4338486	['k__Bacteria', 'p__Firmicutes', 'c__Bacilli', 'o__Lactobacillales', 'f__Streptococcaceae', 'g__Streptococcus', 's__']
722854	['k__Bacteria', 'p__Firmicutes', 'c__Clostridia', 'o__Clostridiales', 'f__', 'g__', 's__']
763967	['k__Bacteria', 'p__Bacteroidetes', 'c__Bacteroidia', 'o__Bacteroidales', 'f__Prevotellaceae', 'g__Prevotella', 's__']
3906	['k__Bacteria', 'p__Spirochaetes', 'c__Spirochaetes', 'o__Spirochaetales', 'f__Spirochaetaceae', 'g__Treponema', 's__']
3907	['k__Bacteria', 'p__Spirochaetes', 'c__Spirochaetes', 'o__Spirochaetales', 'f__Spirochaetaceae', 'g__Treponema', 's__']
4062647	['k__Bacteria', 'p__Proteobacteria', 'c__Betaproteobacteria', 'o__Neisseriales', 'f__Neisseriaceae', 'g__Kingella', 's__']
4307343	['k__Bacteria', 'p__Fusobacteria', 'c__Fusobacteriia', 'o__Fusobacteriales', 'f__Leptotrichiaceae', 'g__Leptotrichia', 's__']
988542	['k__Bacteria', 'p__Proteobacteria', 'c__Gammaproteobacteria', 'o__Pasteurellales', 'f__Pasteurellaceae', 'g__Haemophilus', 's__parainfluenzae']
308956	['k__Bacteria', 'p__Bacteroidetes', 'c__Bacteroidia', 'o__Bacteroidales', 'f__Porphyromonadaceae', 'g__Porphyromonas', 's__endodontalis']
942927	['k__Bacteria', 'p__Firmicutes', 'c__Bacilli', 'o__Lactobacillales', 'f__Streptococcaceae', 'g__Streptococcus', 's__']
3221156	['k__Bacteria', 'p__Fusobacteria', 'c__Fusobacteriia', 'o__Fusobacteriales', 'f__Fusobacteriaceae', 'g__Fusobacterium', 's__']
1048420	['k__Bacteria', 'p__Firmicutes', 'c__Bacilli', 'o__Lactobacillales', 'f__Streptococcaceae', 'g__Streptococcus', 's__']
563798	['k__Bacteria', 'p__Fusobacteria', 'c__Fusobacteriia', 'o__Fusobacteriales', 'f__Leptotrichiaceae', 'g__Leptotrichia', 's__']
4422456	['k__Bacteria', 'p__Firmicutes', 'c__Clostridia', 'o__Clostridiales', 'f__Veillonellaceae', 'g__Veillonella', 's__dispar']
109413	['k__Bacteria', 'p__Proteobacteria', 'c__Gammaproteobacteria', 'o__Pasteurellales', 'f__Pasteurellaceae', 'g__Actinobacillus', 's__']
860508	['k__Bacteria', 'p__Bacteroidetes', 'c__Flavobacteriia', 'o__Flavobacteriales', 'f__Flavobacteriaceae', 'g__Capnocytophaga', 's__']
4416015	['k__Bacteria', 'p__Actinobacteria', 'c__Actinobacteria', 'o__Actinomycetales', 'f__Actinomycetaceae', 'g__Actinomyces', 's__']
4332410	['k__Bacteria', 'p__Bacteroidetes', 'c__Bacteroidia', 'o__Bacteroidales', 'f__Prevotellaceae', 'g__Prevotella', 's__nigrescens']
74330	['k__Bacteria', 'p__Spirochaetes', 'c__Spirochaetes', 'o__Spirochaetales', 'f__Spirochaetaceae', 'g__Treponema', 's__socranskii']
1076668	['k__Bacteria', 'p__Firmicutes', 'c__Bacilli', 'o__Lactobacillales', 'f__Aerococcaceae', 'g__', 's__']
1105	['k__Archaea', 'p__Crenarchaeota', 'c__Thaumarchaeota', 'o__Cenarchaeales', 'f__Cenarchaeaceae', 'g__Nitrosopumilus', 's__pIVWA5']
651897	['k__Bacteria', 'p__Bacteroidetes', 'c__Bacteroidia', 'o__Bacteroidales', 'f__Prevotellaceae', 'g__Prevotella', 's__melaninogenica']
1111634	['k__Bacteria', 'p__Bacteroidetes', 'c__Cytophagia', 'o__Cytophagales', 'f__Cytophagaceae', 'g__', 's__']
3878210	['k__Bacteria', 'p__Firmicutes', 'c__Clostridia', 'o__Clostridiales', 'f__Peptostreptococcaceae', 'g__Peptostreptococcus', 's__']
4458959	['k__Bacteria', 'p__Firmicutes', 'c__Clostridia', 'o__Clostridiales', 'f__Veillonellaceae', 'g__Veillonella', 's__']
4307484	['k__Bacteria', 'p__Firmicutes', 'c__Bacilli', 'o__Lactobacillales', 'f__Streptococcaceae', 'g__Streptococcus', 's__']
999046	['k__Bacteria', 'p__Proteobacteria', 'c__Gammaproteobacteria', 'o__Pasteurellales', 'f__Pasteurellaceae', 'g__Haemophilus', 's__parainfluenzae']
536492	['k__Bacteria', 'p__Bacteroidetes', 'c__Bacteroidia', 'o__Bacteroidales', 'f__Prevotellaceae', 'g__Prevotella', 's__nanceiensis']
890546	['k__Bacteria', 'p__Firmicutes', 'c__Bacilli', 'o__Lactobacillales', 'f__Streptococcaceae', 'g__Streptococcus', 's__']
146094	['k__Bacteria', 'p__Bacteroidetes', 'c__Bacteroidia', 'o__Bacteroidales', 'f__Prevotellaceae', 'g__Prevotella', 's__']
705241	['k__Bacteria', 'p__Bacteroidetes', 'c__Bacteroidia', 'o__Bacteroidales', 'f__Prevotellaceae', 'g__Prevotella', 's__pallens']
887694	['k__Bacteria', 'p__Proteobacteria', 'c__Betaproteobacteria', 'o__Burkholderiales', 'f__Burkholderiaceae', 'g__Lautropia', 's__']
4310500	['k__Bacteria', 'p__Firmicutes', 'c__Bacilli', 'o__Lactobacillales', 'f__Streptococcaceae', 'g__Streptococcus', 's__']
859700	['k__Bacteria', 'p__Firmicutes', 'c__Bacilli', 'o__Lactobacillales', 'f__Streptococcaceae', 'g__Streptococcus', 's__']
1107439	['k__Bacteria', 'p__Firmicutes', 'c__Clostridia', 'o__Clostridiales', 'f__', 'g__', 's__']
4319155	['k__Bacteria', 'p__Actinobacteria', 'c__Actinobacteria', 'o__Actinomycetales', 'f__Corynebacteriaceae', 'g__Corynebacterium', 's__']
962249	['k__Bacteria', 'p__Firmicutes', 'c__Clostridia', 'o__Clostridiales', 'f__Veillonellaceae', 'g__Veillonella', 's__dispar']
1110135	['k__Bacteria', 'p__Firmicutes', 'c__Clostridia', 'o__Clostridiales', 'f__Lachnospiraceae', 'g__', 's__']
1048661	['k__Bacteria', 'p__Proteobacteria', 'c__Betaproteobacteria', 'o__Neisseriales', 'f__Neisseriaceae', 'g__Neisseria', 's__']
4296080	['k__Bacteria', 'p__Proteobacteria', 'c__Gammaproteobacteria', 'o__Pasteurellales', 'f__Pasteurellaceae', 'g__Haemophilus', 's__parainfluenzae']
921101	['k__Bacteria', 'p__Firmicutes', 'c__Bacilli', 'o__Lactobacillales', 'f__Streptococcaceae', 'g__Streptococcus', 's__']
4406302	['k__Bacteria', 'p__Firmicutes', 'c__Clostridia', 'o__Clostridiales', 'f__Lachnospiraceae', 'g__Catonella', 's__']
579141	['k__Bacteria', 'p__Proteobacteria', 'c__Gammaproteobacteria', 'o__Pasteurellales', 'f__Pasteurellaceae', 'g__', 's__']
41911	['k__Bacteria', 'p__Bacteroidetes', 'c__Bacteroidia', 'o__Bacteroidales', 'f__Prevotellaceae', 'g__Prevotella', 's__']
2647328	['k__Bacteria', 'p__Proteobacteria', 'c__Gammaproteobacteria', 'o__Pasteurellales', 'f__Pasteurellaceae', 'g__Actinobacillus', 's__']
1033687	['k__Bacteria', 'p__Bacteroidetes', 'c__Bacteroidia', 'o__Bacteroidales', 'f__Prevotellaceae', 'g__Prevotella', 's__']
4306176	['k__Bacteria', 'p__Actinobacteria', 'c__Actinobacteria', 'o__Actinomycetales', 'f__Micrococcaceae', 'g__Rothia', 's__dentocariosa']
4383878	['k__Bacteria', 'p__Firmicutes', 'c__Bacilli', 'o__Lactobacillales', 'f__Streptococcaceae', 'g__Streptococcus', 's__']
4426163	['k__Bacteria', 'p__Bacteroidetes', 'c__Bacteroidia', 'o__Bacteroidales', 'f__Prevotellaceae', 'g__Prevotella', 's__']
499378	['k__Bacteria', 'p__Actinobacteria', 'c__Actinobacteria', 'o__Actinomycetales', 'f__Actinomycetaceae', 'g__Actinomyces', 's__']
2469654	['k__Bacteria', 'p__Bacteroidetes', 'c__Bacteroidia', 'o__Bacteroidales', 'f__[Paraprevotellaceae]', 'g__[Prevotella]', 's__']
14159	['k__Bacteria', 'p__Firmicutes', 'c__Clostridia', 'o__Clostridiales', 'f__[Mogibacteriaceae]', 'g__', 's__']
14157	['k__Bacteria', 'p__Firmicutes', 'c__Clostridia', 'o__Clostridiales', 'f__[Mogibacteriaceae]', 'g__', 's__']
70331	['k__Bacteria', 'p__Proteobacteria', 'c__Betaproteobacteria', 'o__Neisseriales', 'f__Neisseriaceae', 'g__', 's__']
530206	['k__Bacteria', 'p__Bacteroidetes', 'c__Bacteroidia', 'o__Bacteroidales', 'f__Prevotellaceae', 'g__Prevotella', 's__']
4322712	['k__Bacteria', 'p__Firmicutes', 'c__Bacilli', 'o__Lactobacillales', 'f__Streptococcaceae', 'g__Streptococcus', 's__']
280567	['k__Bacteria', 'p__Bacteroidetes', 'c__Bacteroidia', 'o__Bacteroidales', 'f__Prevotellaceae', 'g__Prevotella', 's__']
625159	['k__Bacteria', 'p__Bacteroidetes', 'c__Bacteroidia', 'o__Bacteroidales', 'f__Prevotellaceae', 'g__Prevotella', 's__']
4445466	['k__Bacteria', 'p__Firmicutes', 'c__Bacilli', 'o__Lactobacillales', 'f__Streptococcaceae', 'g__Streptococcus', 's__']
867184	['k__Bacteria', 'p__Actinobacteria', 'c__Actinobacteria', 'o__Actinomycetales', 'f__Actinomycetaceae', 'g__Actinomyces', 's__']
3943	['k__Bacteria', 'p__Spirochaetes', 'c__Spirochaetes', 'o__Spirochaetales', 'f__Spirochaetaceae', 'g__Treponema', 's__']
714766	['k__Bacteria', 'p__Firmicutes', 'c__Clostridia', 'o__Clostridiales', 'f__Lachnospiraceae', 'g__Moryella', 's__']
521851	['k__Bacteria', 'p__Firmicutes', 'c__Bacilli', 'o__Lactobacillales', 'f__Carnobacteriaceae', 'g__Granulicatella', 's__']
4316075	['k__Bacteria', 'p__Fusobacteria', 'c__Fusobacteriia', 'o__Fusobacteriales', 'f__Fusobacteriaceae', 'g__Fusobacterium', 's__']
114621	['k__Bacteria', 'p__Proteobacteria', 'c__Epsilonproteobacteria', 'o__Campylobacterales', 'f__Campylobacteraceae', 'g__Campylobacter', 's__']
931950	['k__Bacteria', 'p__Firmicutes', 'c__Bacilli', 'o__Lactobacillales', 'f__Streptococcaceae', 'g__Streptococcus', 's__']
642525	['k__Bacteria', 'p__Firmicutes', 'c__Clostridia', 'o__Clostridiales', 'f__Veillonellaceae', 'g__Selenomonas', 's__']
535359	['k__Bacteria', 'p__Bacteroidetes', 'c__Bacteroidia', 'o__Bacteroidales', 'f__Prevotellaceae', 'g__Prevotella', 's__melaninogenica']
535353	['k__Bacteria', 'p__Firmicutes', 'c__Bacilli', 'o__Gemellales', 'f__Gemellaceae', 'g__', 's__']
4388707	['k__Bacteria', 'p__Bacteroidetes', 'c__Flavobacteriia', 'o__Flavobacteriales', 'f__Flavobacteriaceae', 'g__Capnocytophaga', 's__ochracea']
1062944	['k__Bacteria', 'p__Bacteroidetes', 'c__Bacteroidia', 'o__Bacteroidales', 'f__[Paraprevotellaceae]', 'g__[Prevotella]', 's__']
571873	['k__Bacteria', 'p__Proteobacteria', 'c__Betaproteobacteria', 'o__Burkholderiales', 'f__Comamonadaceae', 'g__', 's__']
4320561	['k__Bacteria', 'p__Bacteroidetes', 'c__Bacteroidia', 'o__Bacteroidales', 'f__Prevotellaceae', 'g__Prevotella', 's__']
4473295	['k__Bacteria', 'p__Fusobacteria', 'c__Fusobacteriia', 'o__Fusobacteriales', 'f__Fusobacteriaceae', 'g__Fusobacterium', 's__']
4399767	['k__Bacteria', 'p__Actinobacteria', 'c__Actinobacteria', 'o__Actinomycetales', 'f__Actinomycetaceae', 'g__Actinomyces', 's__']
661259	['k__Bacteria', 'p__Firmicutes', 'c__Bacilli', 'o__Lactobacillales', 'f__Streptococcaceae', 'g__Streptococcus', 's__']
86812	['k__Bacteria', 'p__Proteobacteria', 'c__Epsilonproteobacteria', 'o__Campylobacterales', 'f__Campylobacteraceae', 'g__Campylobacter', 's__']
4315066	['k__Bacteria', 'p__Proteobacteria', 'c__Gammaproteobacteria', 'o__Pasteurellales', 'f__Pasteurellaceae', 'g__Aggregatibacter', 's__']
4325275	['k__Bacteria', 'p__Firmicutes', 'c__Bacilli', 'o__Lactobacillales', 'f__Streptococcaceae', 'g__Streptococcus', 's__']
4480246	['k__Bacteria', 'p__Firmicutes', 'c__Clostridia', 'o__Clostridiales', 'f__Peptostreptococcaceae', 'g__', 's__']
4325272	['k__Bacteria', 'p__Firmicutes', 'c__Bacilli', 'o__Lactobacillales', 'f__Streptococcaceae', 'g__Streptococcus', 's__']
1108954	['k__Bacteria', 'p__Actinobacteria', 'c__Actinobacteria', 'o__Actinomycetales', 'f__', 'g__', 's__']
569584	['k__Bacteria', 'p__Firmicutes', 'c__Clostridia', 'o__Clostridiales', 'f__Lachnospiraceae', 'g__', 's__']
747980	['k__Bacteria', 'p__Bacteroidetes', 'c__Bacteroidia', 'o__Bacteroidales', 'f__Prevotellaceae', 'g__Prevotella', 's__nigrescens']
87442	['k__Bacteria', 'p__Bacteroidetes', 'c__Flavobacteriia', 'o__Flavobacteriales', 'f__Flavobacteriaceae', 'g__Capnocytophaga', 's__ochracea']
545299	['k__Bacteria', 'p__Fusobacteria', 'c__Fusobacteriia', 'o__Fusobacteriales', 'f__Fusobacteriaceae', 'g__Fusobacterium', 's__']
983335	['k__Bacteria', 'p__Firmicutes', 'c__Bacilli', 'o__Lactobacillales', 'f__Streptococcaceae', 'g__Streptococcus', 's__']
127065	['k__Bacteria', 'p__Firmicutes', 'c__Clostridia', 'o__Clostridiales', 'f__Veillonellaceae', 'g__Selenomonas', 's__']
984572	['k__Bacteria', 'p__Firmicutes', 'c__Bacilli', 'o__Lactobacillales', 'f__Streptococcaceae', 'g__Streptococcus', 's__']
240049	['k__Bacteria', 'p__Bacteroidetes', 'c__Bacteroidia', 'o__Bacteroidales', 'f__Prevotellaceae', 'g__Prevotella', 's__']
4359222	['k__Bacteria', 'p__Bacteroidetes', 'c__Bacteroidia', 'o__Bacteroidales', 'f__Prevotellaceae', 'g__Prevotella', 's__']
4459671	['k__Bacteria', 'p__Spirochaetes', 'c__Spirochaetes', 'o__Spirochaetales', 'f__Spirochaetaceae', 'g__Treponema', 's__socranskii']
799884	['k__Bacteria', 'p__Firmicutes', 'c__Bacilli', 'o__Lactobacillales', 'f__Streptococcaceae', 'g__Streptococcus', 's__anginosus']
160015	['k__Bacteria', 'p__Proteobacteria', 'c__Gammaproteobacteria', 'o__Pasteurellales', 'f__Pasteurellaceae', 'g__Actinobacillus', 's__']
4329788	['k__Bacteria', 'p__Firmicutes', 'c__Clostridia', 'o__Clostridiales', 'f__', 'g__', 's__']
871442	['k__Bacteria', 'p__Firmicutes', 'c__Bacilli', 'o__Lactobacillales', 'f__Streptococcaceae', 'g__Streptococcus', 's__']
419279	['k__Bacteria', 'p__Bacteroidetes', 'c__Flavobacteriia', 'o__Flavobacteriales', 'f__Flavobacteriaceae', 'g__Capnocytophaga', 's__']
873174	['k__Bacteria', 'p__Firmicutes', 'c__Clostridia', 'o__Clostridiales', 'f__Veillonellaceae', 'g__Veillonella', 's__parvula']
561935	['k__Bacteria', 'p__Actinobacteria', 'c__Actinobacteria', 'o__Actinomycetales', 'f__Actinomycetaceae', 'g__Actinomyces', 's__']
153997	['k__Bacteria', 'p__Proteobacteria', 'c__Gammaproteobacteria', 'o__Pasteurellales', 'f__Pasteurellaceae', 'g__Haemophilus', 's__']
4301737	['k__Bacteria', 'p__Bacteroidetes', 'c__Bacteroidia', 'o__Bacteroidales', 'f__Porphyromonadaceae', 'g__Porphyromonas', 's__']
71649	['k__Bacteria', 'p__Firmicutes', 'c__Clostridia', 'o__Clostridiales', 'f__Lachnospiraceae', 'g__', 's__']
4329957	['k__Bacteria', 'p__Bacteroidetes', 'c__Bacteroidia', 'o__Bacteroidales', 'f__Prevotellaceae', 'g__Prevotella', 's__']
1952427	['k__Bacteria', 'p__Firmicutes', 'c__Bacilli', 'o__Lactobacillales', 'f__Streptococcaceae', 'g__Streptococcus', 's__']
1084952	['k__Bacteria', 'p__Proteobacteria', 'c__Betaproteobacteria', 'o__Neisseriales', 'f__Neisseriaceae', 'g__', 's__']
4479600	['k__Bacteria', 'p__Fusobacteria', 'c__Fusobacteriia', 'o__Fusobacteriales', 'f__Fusobacteriaceae', 'g__Fusobacterium', 's__']
4318869	['k__Bacteria', 'p__Firmicutes', 'c__Bacilli', 'o__Lactobacillales', 'f__Streptococcaceae', 'g__Streptococcus', 's__']
1887417	['k__Bacteria', 'p__TM7', 'c__TM7-3', 'o__', 'f__', 'g__', 's__']
4457085	['k__Bacteria', 'p__GN02', 'c__BD1-5', 'o__', 'f__', 'g__', 's__']
1040009	['k__Bacteria', 'p__Firmicutes', 'c__Bacilli', 'o__Lactobacillales', 'f__Streptococcaceae', 'g__Streptococcus', 's__']
4306767	['k__Bacteria', 'p__Bacteroidetes', 'c__Bacteroidia', 'o__Bacteroidales', 'f__Prevotellaceae', 'g__Prevotella', 's__']
523025	['k__Bacteria', 'p__Firmicutes', 'c__Bacilli', 'o__Lactobacillales', 'f__Streptococcaceae', 'g__Streptococcus', 's__']
4290143	['k__Bacteria', 'p__Firmicutes', 'c__Bacilli', 'o__Lactobacillales', 'f__Streptococcaceae', 'g__Streptococcus', 's__']
4444599	['k__Bacteria', 'p__Bacteroidetes', 'c__Bacteroidia', 'o__Bacteroidales', 'f__Porphyromonadaceae', 'g__Paludibacter', 's__']
879972	['k__Bacteria', 'p__Firmicutes', 'c__Bacilli', 'o__Lactobacillales', 'f__Streptococcaceae', 'g__Streptococcus', 's__']
4318671	['k__Bacteria', 'p__Firmicutes', 'c__Clostridia', 'o__Clostridiales', 'f__Veillonellaceae', 'g__Veillonella', 's__dispar']
1937180	['k__Bacteria', 'p__Fusobacteria', 'c__Fusobacteriia', 'o__Fusobacteriales', 'f__Fusobacteriaceae', 'g__Fusobacterium', 's__']
344920	['k__Bacteria', 'p__Firmicutes', 'c__Clostridia', 'o__Clostridiales', 'f__Veillonellaceae', 'g__', 's__']
4312247	['k__Bacteria', 'p__Bacteroidetes', 'c__Flavobacteriia', 'o__Flavobacteriales', 'f__Flavobacteriaceae', 'g__Capnocytophaga', 's__']
4451028	['k__Bacteria', 'p__Proteobacteria', 'c__Gammaproteobacteria', 'o__Pasteurellales', 'f__Pasteurellaceae', 'g__Haemophilus', 's__']
70706	['k__Bacteria', 'p__Actinobacteria', 'c__Actinobacteria', 'o__Actinomycetales', 'f__Actinomycetaceae', 'g__Actinomyces', 's__']
567427	['k__Bacteria', 'p__Firmicutes', 'c__Bacilli', 'o__Lactobacillales', 'f__Streptococcaceae', 'g__Streptococcus', 's__']
114498	['k__Bacteria', 'p__Firmicutes', 'c__Clostridia', 'o__Clostridiales', 'f__Veillonellaceae', 'g__Selenomonas', 's__noxia']
4428060	['k__Bacteria', 'p__Bacteroidetes', 'c__Bacteroidia', 'o__Bacteroidales', 'f__Prevotellaceae', 'g__Prevotella', 's__melaninogenica']
1080874	['k__Bacteria', 'p__Firmicutes', 'c__Bacilli', 'o__Lactobacillales', 'f__Streptococcaceae', 'g__Streptococcus', 's__']
950828	['k__Bacteria', 'p__Firmicutes', 'c__Bacilli', 'o__Lactobacillales', 'f__Streptococcaceae', 'g__', 's__']
92874	['k__Bacteria', 'p__Actinobacteria', 'c__Actinobacteria', 'o__Actinomycetales', 'f__Actinomycetaceae', 'g__Actinomyces', 's__']
4393019	['k__Bacteria', 'p__Firmicutes', 'c__Clostridia', 'o__Clostridiales', 'f__Lachnospiraceae', 'g__Catonella', 's__']
1111586	['k__Bacteria', 'p__Firmicutes', 'c__Clostridia', 'o__Clostridiales', 'f__[Tissierellaceae]', 'g__Tepidimicrobium', 's__']
537894	['k__Bacteria', 'p__Firmicutes', 'c__Bacilli', 'o__Lactobacillales', 'f__Streptococcaceae', 'g__Streptococcus', 's__']
791014	['k__Bacteria', 'p__Firmicutes', 'c__Clostridia', 'o__Clostridiales', 'f__Veillonellaceae', 'g__Anaerovibrio', 's__']
4320317	['k__Bacteria', 'p__Firmicutes', 'c__Bacilli', 'o__Lactobacillales', 'f__Streptococcaceae', 'g__Streptococcus', 's__']
1024422	['k__Bacteria', 'p__Firmicutes', 'c__Bacilli', 'o__Lactobacillales', 'f__Streptococcaceae', 'g__Streptococcus', 's__']
384573	['k__Bacteria', 'p__Proteobacteria', 'c__Betaproteobacteria', 'o__Neisseriales', 'f__Neisseriaceae', 'g__Conchiformibius', 's__kuhniae']
4309323	['k__Bacteria', 'p__Proteobacteria', 'c__Gammaproteobacteria', 'o__Pasteurellales', 'f__Pasteurellaceae', 'g__Haemophilus', 's__parainfluenzae']
1008348	['k__Bacteria', 'p__Bacteroidetes', 'c__Bacteroidia', 'o__Bacteroidales', 'f__[Paraprevotellaceae]', 'g__[Prevotella]', 's__']
590735	['k__Bacteria', 'p__Fusobacteria', 'c__Fusobacteriia', 'o__Fusobacteriales', 'f__Leptotrichiaceae', 'g__Leptotrichia', 's__']
886264	['k__Bacteria', 'p__Actinobacteria', 'c__Actinobacteria', 'o__Actinomycetales', 'f__Micrococcaceae', 'g__Rothia', 's__mucilaginosa']
4410080	['k__Bacteria', 'p__Fusobacteria', 'c__Fusobacteriia', 'o__Fusobacteriales', 'f__Leptotrichiaceae', 'g__Leptotrichia', 's__']
1096706	['k__Bacteria', 'p__Firmicutes', 'c__Bacilli', 'o__Lactobacillales', 'f__Streptococcaceae', 'g__Streptococcus', 's__']
1073276	['k__Bacteria', 'p__Firmicutes', 'c__Bacilli', 'o__Lactobacillales', 'f__Streptococcaceae', 'g__Streptococcus', 's__']
4391625	['k__Bacteria', 'p__Firmicutes', 'c__Clostridia', 'o__Clostridiales', 'f__Veillonellaceae', 'g__Veillonella', 's__parvula']
4326277	['k__Bacteria', 'p__Firmicutes', 'c__Bacilli', 'o__Gemellales', 'f__Gemellaceae', 'g__', 's__']
573034	['k__Bacteria', 'p__Bacteroidetes', 'c__Bacteroidia', 'o__Bacteroidales', 'f__Porphyromonadaceae', 'g__Porphyromonas', 's__endodontalis']
888944	['k__Bacteria', 'p__Firmicutes', 'c__Bacilli', 'o__Lactobacillales', 'f__Streptococcaceae', 'g__Streptococcus', 's__']
4310395	['k__Bacteria', 'p__Firmicutes', 'c__Clostridia', 'o__Clostridiales', 'f__Lachnospiraceae', 'g__Oribacterium', 's__']
4310024	['k__Bacteria', 'p__Firmicutes', 'c__Clostridia', 'o__Clostridiales', 'f__Peptococcaceae', 'g__Peptococcus', 's__']
92636	['k__Bacteria', 'p__Bacteroidetes', 'c__Flavobacteriia', 'o__Flavobacteriales', 'f__Flavobacteriaceae', 'g__Capnocytophaga', 's__']
4316391	['k__Bacteria', 'p__Firmicutes', 'c__Clostridia', 'o__Clostridiales', 'f__Veillonellaceae', 'g__Veillonella', 's__dispar']
4320513	['k__Bacteria', 'p__Firmicutes', 'c__Clostridia', 'o__Clostridiales', 'f__Lachnospiraceae', 'g__Catonella', 's__']
1111874	['k__Bacteria', 'p__Proteobacteria', 'c__Gammaproteobacteria', 'o__Enterobacteriales', 'f__Enterobacteriaceae', 'g__', 's__']
341460	['k__Bacteria', 'p__Proteobacteria', 'c__Gammaproteobacteria', 'o__Pasteurellales', 'f__Pasteurellaceae', 'g__Haemophilus', 's__']
969543	['k__Bacteria', 'p__Proteobacteria', 'c__Gammaproteobacteria', 'o__Pasteurellales', 'f__Pasteurellaceae', 'g__Haemophilus', 's__parainfluenzae']
530224	['k__Bacteria', 'p__Bacteroidetes', 'c__Flavobacteriia', 'o__Flavobacteriales', 'f__Flavobacteriaceae', 'g__Capnocytophaga', 's__']
4447605	['k__Bacteria', 'p__Firmicutes', 'c__Clostridia', 'o__Clostridiales', 'f__Lachnospiraceae', 'g__', 's__']
4300777	['k__Bacteria', 'p__Bacteroidetes', 'c__Flavobacteriia', 'o__Flavobacteriales', 'f__Flavobacteriaceae', 'g__Capnocytophaga', 's__']
120969	['k__Bacteria', 'p__Firmicutes', 'c__Clostridia', 'o__Clostridiales', 'f__Veillonellaceae', 'g__Selenomonas', 's__']
586458	['k__Bacteria', 'p__Firmicutes', 'c__Bacilli', 'o__Lactobacillales', 'f__Lactobacillaceae', 'g__Lactobacillus', 's__']
949396	['k__Bacteria', 'p__Firmicutes', 'c__Bacilli', 'o__Lactobacillales', 'f__Streptococcaceae', 'g__Streptococcus', 's__']
4363066	['k__Bacteria', 'p__Proteobacteria', 'c__Gammaproteobacteria', 'o__Pasteurellales', 'f__Pasteurellaceae', 'g__Aggregatibacter', 's__']
1105663	['k__Bacteria', 'p__Actinobacteria', 'c__Actinobacteria', 'o__Actinomycetales', 'f__Pseudonocardiaceae', 'g__Prauserella', 's__rugosa']
1111016	['k__Bacteria', 'p__Actinobacteria', 'c__OPB41', 'o__', 'f__', 'g__', 's__']
4311254	['k__Bacteria', 'p__Proteobacteria', 'c__Betaproteobacteria', 'o__Neisseriales', 'f__Neisseriaceae', 'g__Kingella', 's__']
4406621	['k__Bacteria', 'p__Bacteroidetes', 'c__Bacteroidia', 'o__Bacteroidales', 'f__Porphyromonadaceae', 'g__Tannerella', 's__']
3350931	['k__Bacteria', 'p__Proteobacteria', 'c__Gammaproteobacteria', 'o__Pasteurellales', 'f__Pasteurellaceae', 'g__Haemophilus', 's__parainfluenzae']
359779	['k__Bacteria', 'p__Proteobacteria', 'c__Gammaproteobacteria', 'o__Pasteurellales', 'f__Pasteurellaceae', 'g__Actinobacillus', 's__']
4303114	['k__Bacteria', 'p__Proteobacteria', 'c__Gammaproteobacteria', 'o__Pasteurellales', 'f__Pasteurellaceae', 'g__Haemophilus', 's__parainfluenzae']
4315833	['k__Bacteria', 'p__Proteobacteria', 'c__Betaproteobacteria', 'o__Neisseriales', 'f__Neisseriaceae', 'g__Eikenella', 's__']
4315834	['k__Bacteria', 'p__Bacteroidetes', 'c__Bacteroidia', 'o__Bacteroidales', 'f__Porphyromonadaceae', 'g__Porphyromonas', 's__']
1111241	['k__Bacteria', 'p__Bacteroidetes', 'c__Flavobacteriia', 'o__Flavobacteriales', 'f__Flavobacteriaceae', 'g__Flavobacterium', 's__succinicans']
1021368	['k__Bacteria', 'p__Firmicutes', 'c__Bacilli', 'o__Lactobacillales', 'f__Streptococcaceae', 'g__Streptococcus', 's__']
164515	['k__Bacteria', 'p__Proteobacteria', 'c__Gammaproteobacteria', 'o__Pasteurellales', 'f__Pasteurellaceae', 'g__Aggregatibacter', 's__']
1940	['k__Bacteria', 'p__Bacteroidetes', 'c__Bacteroidia', 'o__Bacteroidales', 'f__Porphyromonadaceae', 'g__Porphyromonas', 's__endodontalis']
517548	['k__Bacteria', 'p__Proteobacteria', 'c__Gammaproteobacteria', 'o__Pasteurellales', 'f__Pasteurellaceae', 'g__Haemophilus', 's__']
1018482	['k__Bacteria', 'p__Firmicutes', 'c__Bacilli', 'o__Lactobacillales', 'f__Streptococcaceae', 'g__Streptococcus', 's__']
942534	['k__Bacteria', 'p__Proteobacteria', 'c__Betaproteobacteria', 'o__Neisseriales', 'f__Neisseriaceae', 'g__', 's__']
611039	['k__Bacteria', 'p__Firmicutes', 'c__Bacilli', 'o__Bacillales', 'f__Staphylococcaceae', 'g__Staphylococcus', 's__']
1060104	['k__Bacteria', 'p__Firmicutes', 'c__Bacilli', 'o__Lactobacillales', 'f__Streptococcaceae', 'g__Streptococcus', 's__']
949816	['k__Bacteria', 'p__Firmicutes', 'c__Bacilli', 'o__Lactobacillales', 'f__Streptococcaceae', 'g__Streptococcus', 's__']
937248	['k__Bacteria', 'p__Firmicutes', 'c__Clostridia', 'o__Clostridiales', 'f__Veillonellaceae', 'g__Veillonella', 's__parvula']
3125352	['k__Bacteria', 'p__Proteobacteria', 'c__Gammaproteobacteria', 'o__Pasteurellales', 'f__Pasteurellaceae', 'g__Haemophilus', 's__']
1066410	['k__Bacteria', 'p__Actinobacteria', 'c__Actinobacteria', 'o__Actinomycetales', 'f__Actinomycetaceae', 'g__Actinomyces', 's__']
4313471	['k__Bacteria', 'p__Firmicutes', 'c__Clostridia', 'o__Clostridiales', 'f__Veillonellaceae', 'g__Selenomonas', 's__']
2222	['k__Bacteria', 'p__Bacteroidetes', 'c__Bacteroidia', 'o__Bacteroidales', 'f__Prevotellaceae', 'g__Prevotella', 's__pallens']
4326857	['k__Bacteria', 'p__Proteobacteria', 'c__Betaproteobacteria', 'o__Neisseriales', 'f__Neisseriaceae', 'g__Neisseria', 's__']
714461	['k__Bacteria', 'p__Fusobacteria', 'c__Fusobacteriia', 'o__Fusobacteriales', 'f__Leptotrichiaceae', 'g__Leptotrichia', 's__']
4313722	['k__Bacteria', 'p__Fusobacteria', 'c__Fusobacteriia', 'o__Fusobacteriales', 'f__Fusobacteriaceae', 'g__Fusobacterium', 's__']
217734	['k__Bacteria', 'p__Firmicutes', 'c__Bacilli', 'o__Lactobacillales', 'f__Streptococcaceae', 'g__Streptococcus', 's__anginosus']
4374220	['k__Bacteria', 'p__Actinobacteria', 'c__Actinobacteria', 'o__Actinomycetales', 'f__Actinomycetaceae', 'g__Actinomyces', 's__']
226450	['k__Bacteria', 'p__Proteobacteria', 'c__Betaproteobacteria', 'o__Neisseriales', 'f__Neisseriaceae', 'g__Eikenella', 's__']
4397771	['k__Bacteria', 'p__Fusobacteria', 'c__Fusobacteriia', 'o__Fusobacteriales', 'f__Leptotrichiaceae', 'g__Leptotrichia', 's__']
887641	['k__Bacteria', 'p__Proteobacteria', 'c__Gammaproteobacteria', 'o__Pasteurellales', 'f__Pasteurellaceae', 'g__Haemophilus', 's__parainfluenzae']
938948	['k__Bacteria', 'p__Fusobacteria', 'c__Fusobacteriia', 'o__Fusobacteriales', 'f__Fusobacteriaceae', 'g__Fusobacterium', 's__']
999477	['k__Bacteria', 'p__Bacteroidetes', 'c__Bacteroidia', 'o__Bacteroidales', 'f__Prevotellaceae', 'g__Prevotella', 's__nanceiensis']
4323393	['k__Bacteria', 'p__Proteobacteria', 'c__Gammaproteobacteria', 'o__Pasteurellales', 'f__Pasteurellaceae', 'g__Haemophilus', 's__parainfluenzae']
861780	['k__Bacteria', 'p__Bacteroidetes', 'c__Bacteroidia', 'o__Bacteroidales', 'f__[Paraprevotellaceae]', 'g__[Prevotella]', 's__']
4321396	['k__Bacteria', 'p__Bacteroidetes', 'c__Bacteroidia', 'o__Bacteroidales', 'f__Prevotellaceae', 'g__Prevotella', 's__']
531206	['k__Bacteria', 'p__Firmicutes', 'c__Clostridia', 'o__Clostridiales', 'f__[Mogibacteriaceae]', 'g__Mogibacterium', 's__']
4314454	['k__Bacteria', 'p__Firmicutes', 'c__Bacilli', 'o__Lactobacillales', 'f__Streptococcaceae', 'g__Streptococcus', 's__']
513646	['k__Bacteria', 'p__Firmicutes', 'c__Bacilli', 'o__Lactobacillales', 'f__Streptococcaceae', 'g__Streptococcus', 's__']
71146	['k__Bacteria', 'p__Spirochaetes', 'c__Spirochaetes', 'o__Spirochaetales', 'f__Spirochaetaceae', 'g__Treponema', 's__']
4443390	['k__Bacteria', 'p__Fusobacteria', 'c__Fusobacteriia', 'o__Fusobacteriales', 'f__Fusobacteriaceae', 'g__Fusobacterium', 's__']
893979	['k__Bacteria', 'p__Proteobacteria', 'c__Gammaproteobacteria', 'o__Pasteurellales', 'f__Pasteurellaceae', 'g__Actinobacillus', 's__parahaemolyticus']
295019	['k__Bacteria', 'p__Firmicutes', 'c__Clostridia', 'o__Clostridiales', 'f__Veillonellaceae', 'g__Selenomonas', 's__']
4452538	['k__Bacteria', 'p__Fusobacteria', 'c__Fusobacteriia', 'o__Fusobacteriales', 'f__Fusobacteriaceae', 'g__Fusobacterium', 's__']
1012376	['k__Bacteria', 'p__Bacteroidetes', 'c__Bacteroidia', 'o__Bacteroidales', 'f__Prevotellaceae', 'g__Prevotella', 's__nanceiensis']
988602	['k__Bacteria', 'p__Proteobacteria', 'c__Betaproteobacteria', 'o__Neisseriales', 'f__Neisseriaceae', 'g__Neisseria', 's__']
778174	['k__Bacteria', 'p__Spirochaetes', 'c__Spirochaetes', 'o__Spirochaetales', 'f__Spirochaetaceae', 'g__Treponema', 's__']
4362073	['k__Bacteria', 'p__Proteobacteria', 'c__Epsilonproteobacteria', 'o__Campylobacterales', 'f__Campylobacteraceae', 'g__Campylobacter', 's__']
28118	['k__Bacteria', 'p__Firmicutes', 'c__Clostridia', 'o__Clostridiales', 'f__Veillonellaceae', 'g__Selenomonas', 's__']
878104	['k__Bacteria', 'p__Firmicutes', 'c__Clostridia', 'o__Clostridiales', 'f__Veillonellaceae', 'g__Veillonella', 's__dispar']
4307391	['k__Bacteria', 'p__Bacteroidetes', 'c__Bacteroidia', 'o__Bacteroidales', 'f__Prevotellaceae', 'g__Prevotella', 's__melaninogenica']
966820	['k__Bacteria', 'p__Firmicutes', 'c__Bacilli', 'o__Lactobacillales', 'f__Streptococcaceae', 'g__Streptococcus', 's__']
562992	['k__Bacteria', 'p__Proteobacteria', 'c__Betaproteobacteria', 'o__Neisseriales', 'f__Neisseriaceae', 'g__', 's__']
709839	['k__Bacteria', 'p__Bacteroidetes', 'c__Flavobacteriia', 'o__Flavobacteriales', 'f__Flavobacteriaceae', 'g__Capnocytophaga', 's__']
1028549	['k__Bacteria', 'p__Bacteroidetes', 'c__Bacteroidia', 'o__Bacteroidales', 'f__Prevotellaceae', 'g__Prevotella', 's__nigrescens']
4302472	['k__Bacteria', 'p__Bacteroidetes', 'c__Bacteroidia', 'o__Bacteroidales', 'f__Prevotellaceae', 'g__Prevotella', 's__']
799211	['k__Bacteria', 'p__Bacteroidetes', 'c__Bacteroidia', 'o__Bacteroidales', 'f__[Paraprevotellaceae]', 'g__[Prevotella]', 's__']
1035753	['k__Bacteria', 'p__Firmicutes', 'c__Bacilli', 'o__Lactobacillales', 'f__Streptococcaceae', 'g__Streptococcus', 's__']
1062865	['k__Bacteria', 'p__Firmicutes', 'c__Bacilli', 'o__Lactobacillales', 'f__Streptococcaceae', 'g__Streptococcus', 's__infantis']
4300118	['k__Bacteria', 'p__Actinobacteria', 'c__Actinobacteria', 'o__Actinomycetales', 'f__Micrococcaceae', 'g__Rothia', 's__aeria']
1068572	['k__Bacteria', 'p__Actinobacteria', 'c__Actinobacteria', 'o__Actinomycetales', 'f__Corynebacteriaceae', 'g__Corynebacterium', 's__durum']
1030589	['k__Bacteria', 'p__Firmicutes', 'c__Clostridia', 'o__Clostridiales', 'f__Veillonellaceae', 'g__Selenomonas', 's__']
4354267	['k__Bacteria', 'p__Proteobacteria', 'c__Gammaproteobacteria', 'o__Pasteurellales', 'f__Pasteurellaceae', 'g__Haemophilus', 's__']
240755	['k__Bacteria', 'p__Proteobacteria', 'c__Gammaproteobacteria', 'o__Pasteurellales', 'f__Pasteurellaceae', 'g__Haemophilus', 's__influenzae']
4459560	['k__Bacteria', 'p__Actinobacteria', 'c__Actinobacteria', 'o__Actinomycetales', 'f__Actinomycetaceae', 'g__Actinomyces', 's__']
4302288	['k__Bacteria', 'p__Bacteroidetes', 'c__Flavobacteriia', 'o__Flavobacteriales', 'f__Flavobacteriaceae', 'g__Capnocytophaga', 's__']
976815	['k__Bacteria', 'p__Actinobacteria', 'c__Actinobacteria', 'o__Actinomycetales', 'f__Corynebacteriaceae', 'g__Corynebacterium', 's__durum']
4440187	['k__Bacteria', 'p__Bacteroidetes', 'c__Flavobacteriia', 'o__Flavobacteriales', 'f__Flavobacteriaceae', 'g__Capnocytophaga', 's__']
2380	['k__Bacteria', 'p__Bacteroidetes', 'c__Flavobacteriia', 'o__Flavobacteriales', 'f__Flavobacteriaceae', 'g__Capnocytophaga', 's__ochracea']
2862781	['k__Bacteria', 'p__Proteobacteria', 'c__Gammaproteobacteria', 'o__Pasteurellales', 'f__Pasteurellaceae', 'g__Haemophilus', 's__parainfluenzae']
499019	['k__Bacteria', 'p__Fusobacteria', 'c__Fusobacteriia', 'o__Fusobacteriales', 'f__Fusobacteriaceae', 'g__Fusobacterium', 's__']
956982	['k__Bacteria', 'p__Bacteroidetes', 'c__Bacteroidia', 'o__Bacteroidales', 'f__[Paraprevotellaceae]', 'g__[Prevotella]', 's__']
4296244	['k__Bacteria', 'p__Firmicutes', 'c__Clostridia', 'o__Clostridiales', 'f__Veillonellaceae', 'g__Veillonella', 's__dispar']
1067660	['k__Bacteria', 'p__Firmicutes', 'c__Bacilli', 'o__Lactobacillales', 'f__Streptococcaceae', 'g__Streptococcus', 's__']
4308793	['k__Bacteria', 'p__Fusobacteria', 'c__Fusobacteriia', 'o__Fusobacteriales', 'f__Fusobacteriaceae', 'g__Fusobacterium', 's__']
1061897	['k__Bacteria', 'p__Firmicutes', 'c__Bacilli', 'o__Lactobacillales', 'f__Streptococcaceae', 'g__Streptococcus', 's__']
934651	['k__Bacteria', 'p__Proteobacteria', 'c__Betaproteobacteria', 'o__Neisseriales', 'f__Neisseriaceae', 'g__Neisseria', 's__']
1102778	['k__Bacteria', 'p__Actinobacteria', 'c__Actinobacteria', 'o__Actinomycetales', 'f__Corynebacteriaceae', 'g__Corynebacterium', 's__']
4451251	['k__Bacteria', 'p__Actinobacteria', 'c__Coriobacteriia', 'o__Coriobacteriales', 'f__Coriobacteriaceae', 'g__Atopobium', 's__']
4299137	['k__Bacteria', 'p__Fusobacteria', 'c__Fusobacteriia', 'o__Fusobacteriales', 'f__Fusobacteriaceae', 'g__Fusobacterium', 's__']
986708	['k__Bacteria', 'p__Firmicutes', 'c__Bacilli', 'o__Lactobacillales', 'f__Streptococcaceae', 'g__Streptococcus', 's__']
1000269	['k__Bacteria', 'p__Firmicutes', 'c__Bacilli', 'o__Lactobacillales', 'f__Streptococcaceae', 'g__Streptococcus', 's__']
4439690	['k__Bacteria', 'p__Firmicutes', 'c__Clostridia', 'o__Clostridiales', 'f__Veillonellaceae', 'g__Selenomonas', 's__']
4354247	['k__Bacteria', 'p__Bacteroidetes', 'c__Flavobacteriia', 'o__Flavobacteriales', 'f__Flavobacteriaceae', 'g__Capnocytophaga', 's__']
1110594	['k__Bacteria', 'p__Actinobacteria', 'c__Actinobacteria', 'o__Actinomycetales', 'f__Actinomycetaceae', 'g__Actinomyces', 's__']
3801267	['k__Bacteria', 'p__Firmicutes', 'c__Clostridia', 'o__Clostridiales', 'f__Veillonellaceae', 'g__Veillonella', 's__parvula']
4296059	['k__Bacteria', 'p__Proteobacteria', 'c__Betaproteobacteria', 'o__Burkholderiales', 'f__Burkholderiaceae', 'g__Lautropia', 's__']
2897817	['k__Bacteria', 'p__Firmicutes', 'c__Clostridia', 'o__Clostridiales', 'f__Veillonellaceae', 'g__Selenomonas', 's__']
960519	['k__Bacteria', 'p__Firmicutes', 'c__Bacilli', 'o__Lactobacillales', 'f__Streptococcaceae', 'g__Streptococcus', 's__']
4311939	['k__Bacteria', 'p__Actinobacteria', 'c__Actinobacteria', 'o__Actinomycetales', 'f__Micrococcaceae', 'g__Rothia', 's__dentocariosa']
2627856	['k__Bacteria', 'p__Firmicutes', 'c__Clostridia', 'o__Clostridiales', 'f__Lachnospiraceae', 'g__', 's__']
721740	['k__Bacteria', 'p__Bacteroidetes', 'c__Cytophagia', 'o__Cytophagales', 'f__Flammeovirgaceae', 'g__', 's__']
2662130	['k__Bacteria', 'p__Firmicutes', 'c__Clostridia', 'o__Clostridiales', 'f__Veillonellaceae', 'g__Veillonella', 's__parvula']
685832	['k__Bacteria', 'p__Firmicutes', 'c__Clostridia', 'o__Clostridiales', 'f__Veillonellaceae', 'g__Selenomonas', 's__noxia']
470724	['k__Bacteria', 'p__Proteobacteria', 'c__Betaproteobacteria', 'o__Neisseriales', 'f__Neisseriaceae', 'g__Neisseria', 's__cinerea']
529233	['k__Bacteria', 'p__Firmicutes', 'c__Bacilli', 'o__Lactobacillales', 'f__Streptococcaceae', 'g__Streptococcus', 's__']
4295417	['k__Bacteria', 'p__Bacteroidetes', 'c__Flavobacteriia', 'o__Flavobacteriales', 'f__Flavobacteriaceae', 'g__Capnocytophaga', 's__ochracea']
851822	['k__Bacteria', 'p__Bacteroidetes', 'c__Bacteroidia', 'o__Bacteroidales', 'f__Prevotellaceae', 'g__Prevotella', 's__']
3996148	['k__Bacteria', 'p__Firmicutes', 'c__Clostridia', 'o__Clostridiales', 'f__Veillonellaceae', 'g__Veillonella', 's__parvula']
4394095	['k__Bacteria', 'p__Proteobacteria', 'c__Epsilonproteobacteria', 'o__Campylobacterales', 'f__Campylobacteraceae', 'g__Campylobacter', 's__']
989579	['k__Bacteria', 'p__Firmicutes', 'c__Bacilli', 'o__Lactobacillales', 'f__Streptococcaceae', 'g__Streptococcus', 's__']
4376637	['k__Bacteria', 'p__Spirochaetes', 'c__Spirochaetes', 'o__Spirochaetales', 'f__Spirochaetaceae', 'g__Treponema', 's__']
509773	['k__Bacteria', 'p__Firmicutes', 'c__Bacilli', 'o__Lactobacillales', 'f__Streptococcaceae', 'g__Streptococcus', 's__']
951711	['k__Bacteria', 'p__Actinobacteria', 'c__Actinobacteria', 'o__Actinomycetales', 'f__Actinomycetaceae', 'g__Actinomyces', 's__']
968675	['k__Bacteria', 'p__Proteobacteria', 'c__Gammaproteobacteria', 'o__Pasteurellales', 'f__Pasteurellaceae', 'g__Haemophilus', 's__parainfluenzae']
4302651	['k__Bacteria', 'p__Actinobacteria', 'c__Actinobacteria', 'o__Actinomycetales', 'f__Corynebacteriaceae', 'g__Corynebacterium', 's__']
1072288	['k__Bacteria', 'p__Bacteroidetes', 'c__Bacteroidia', 'o__Bacteroidales', 'f__Porphyromonadaceae', 'g__Porphyromonas', 's__']
254099	['k__Bacteria', 'p__Bacteroidetes', 'c__Bacteroidia', 'o__Bacteroidales', 'f__Prevotellaceae', 'g__Prevotella', 's__']
754684	['k__Bacteria', 'p__Synergistetes', 'c__Synergistia', 'o__Synergistales', 'f__Dethiosulfovibrionaceae', 'g__TG5', 's__']
70628	['k__Bacteria', 'p__Fusobacteria', 'c__Fusobacteriia', 'o__Fusobacteriales', 'f__Leptotrichiaceae', 'g__Leptotrichia', 's__']
4303294	['k__Bacteria', 'p__Firmicutes', 'c__Bacilli', 'o__Lactobacillales', 'f__Streptococcaceae', 'g__Streptococcus', 's__']
535901	['k__Bacteria', 'p__Firmicutes', 'c__Clostridia', 'o__Clostridiales', 'f__Veillonellaceae', 'g__Dialister', 's__']
1056389	['k__Bacteria', 'p__Proteobacteria', 'c__Betaproteobacteria', 'o__Neisseriales', 'f__Neisseriaceae', 'g__Neisseria', 's__']
2406759	['k__Bacteria', 'p__Firmicutes', 'c__Clostridia', 'o__Clostridiales', 'f__Veillonellaceae', 'g__Veillonella', 's__dispar']
1110571	['k__Bacteria', 'p__Proteobacteria', 'c__Gammaproteobacteria', 'o__Alteromonadales', 'f__211ds20', 'g__', 's__']
12560	['k__Bacteria', 'p__Actinobacteria', 'c__Actinobacteria', 'o__Actinomycetales', 'f__Actinomycetaceae', 'g__Actinomyces', 's__']
29056	['k__Bacteria', 'p__Firmicutes', 'c__Clostridia', 'o__Clostridiales', 'f__Veillonellaceae', 'g__Selenomonas', 's__']
1749615	['k__Bacteria', 'p__Fusobacteria', 'c__Fusobacteriia', 'o__Fusobacteriales', 'f__Fusobacteriaceae', 'g__Fusobacterium', 's__']
858896	['k__Bacteria', 'p__Firmicutes', 'c__Bacilli', 'o__Gemellales', 'f__Gemellaceae', 'g__', 's__']
1039405	['k__Bacteria', 'p__Firmicutes', 'c__Bacilli', 'o__Lactobacillales', 'f__Streptococcaceae', 'g__Streptococcus', 's__']
1139769	['k__Bacteria', 'p__Fusobacteria', 'c__Fusobacteriia', 'o__Fusobacteriales', 'f__Fusobacteriaceae', 'g__Fusobacterium', 's__']
4294781	['k__Bacteria', 'p__Fusobacteria', 'c__Fusobacteriia', 'o__Fusobacteriales', 'f__Fusobacteriaceae', 'g__Fusobacterium', 's__']
524432	['k__Bacteria', 'p__Firmicutes', 'c__Clostridia', 'o__Clostridiales', 'f__Veillonellaceae', 'g__Selenomonas', 's__']
4295788	['k__Bacteria', 'p__Firmicutes', 'c__Bacilli', 'o__Lactobacillales', 'f__Streptococcaceae', 'g__Streptococcus', 's__']
4371880	['k__Bacteria', 'p__Firmicutes', 'c__Clostridia', 'o__Clostridiales', 'f__Veillonellaceae', 'g__Veillonella', 's__dispar']
4294773	['k__Bacteria', 'p__Fusobacteria', 'c__Fusobacteriia', 'o__Fusobacteriales', 'f__Fusobacteriaceae', 'g__Fusobacterium', 's__']
4433676	['k__Bacteria', 'p__Bacteroidetes', 'c__Flavobacteriia', 'o__Flavobacteriales', 'f__[Weeksellaceae]', 'g__', 's__']
273320	['k__Bacteria', 'p__Firmicutes', 'c__Bacilli', 'o__Lactobacillales', 'f__Lactobacillaceae', 'g__Lactobacillus', 's__']
1107761	['k__Bacteria', 'p__Bacteroidetes', 'c__Bacteroidia', 'o__Bacteroidales', 'f__S24-7', 'g__', 's__']
4331217	['k__Bacteria', 'p__Firmicutes', 'c__Clostridia', 'o__Clostridiales', 'f__Veillonellaceae', 'g__Veillonella', 's__dispar']
1054531	['k__Bacteria', 'p__Firmicutes', 'c__Clostridia', 'o__Clostridiales', 'f__Veillonellaceae', 'g__', 's__']
991729	['k__Bacteria', 'p__Firmicutes', 'c__Bacilli', 'o__Lactobacillales', 'f__Streptococcaceae', 'g__Streptococcus', 's__']
904227	['k__Bacteria', 'p__Fusobacteria', 'c__Fusobacteriia', 'o__Fusobacteriales', 'f__Leptotrichiaceae', 'g__Leptotrichia', 's__']
4403854	['k__Bacteria', 'p__Firmicutes', 'c__Clostridia', 'o__Clostridiales', 'f__Veillonellaceae', 'g__Veillonella', 's__dispar']
895629	['k__Bacteria', 'p__Bacteroidetes', 'c__Bacteroidia', 'o__Bacteroidales', 'f__[Paraprevotellaceae]', 'g__[Prevotella]', 's__']
368299	['k__Bacteria', 'p__Fusobacteria', 'c__Fusobacteriia', 'o__Fusobacteriales', 'f__Fusobacteriaceae', 'g__Fusobacterium', 's__']
4419379	['k__Bacteria', 'p__Bacteroidetes', 'c__Bacteroidia', 'o__Bacteroidales', 'f__[Paraprevotellaceae]', 'g__[Prevotella]', 's__']
126626	['k__Bacteria', 'p__Proteobacteria', 'c__Betaproteobacteria', 'o__Neisseriales', 'f__Neisseriaceae', 'g__Kingella', 's__']
4318122	['k__Bacteria', 'p__Proteobacteria', 'c__Gammaproteobacteria', 'o__Pasteurellales', 'f__Pasteurellaceae', 'g__Actinobacillus', 's__parahaemolyticus']
1507389	['k__Bacteria', 'p__Proteobacteria', 'c__Gammaproteobacteria', 'o__Pasteurellales', 'f__Pasteurellaceae', 'g__Haemophilus', 's__parainfluenzae']
959660	['k__Bacteria', 'p__Bacteroidetes', 'c__Bacteroidia', 'o__Bacteroidales', 'f__Porphyromonadaceae', 'g__Porphyromonas', 's__']
561636	['k__Bacteria', 'p__Firmicutes', 'c__Bacilli', 'o__Lactobacillales', 'f__Streptococcaceae', 'g__Streptococcus', 's__']
1927234	['k__Bacteria', 'p__Fusobacteria', 'c__Fusobacteriia', 'o__Fusobacteriales', 'f__Leptotrichiaceae', 'g__Leptotrichia', 's__']
39572	['k__Bacteria', 'p__Firmicutes', 'c__Clostridia', 'o__Clostridiales', 'f__Veillonellaceae', 'g__Selenomonas', 's__']
422295	['k__Bacteria', 'p__Firmicutes', 'c__Clostridia', 'o__Clostridiales', 'f__Peptostreptococcaceae', 'g__Filifactor', 's__']
1059729	['k__Bacteria', 'p__Firmicutes', 'c__Bacilli', 'o__Lactobacillales', 'f__Carnobacteriaceae', 'g__Granulicatella', 's__']
4375688	['k__Bacteria', 'p__Proteobacteria', 'c__Epsilonproteobacteria', 'o__Campylobacterales', 'f__Campylobacteraceae', 'g__Campylobacter', 's__']
515747	['k__Bacteria', 'p__Bacteroidetes', 'c__Bacteroidia', 'o__Bacteroidales', 'f__Prevotellaceae', 'g__Prevotella', 's__']
4302371	['k__Bacteria', 'p__Proteobacteria', 'c__Gammaproteobacteria', 'o__Pasteurellales', 'f__Pasteurellaceae', 'g__Aggregatibacter', 's__segnis']
4374638	['k__Bacteria', 'p__Proteobacteria', 'c__Gammaproteobacteria', 'o__Pasteurellales', 'f__Pasteurellaceae', 'g__Haemophilus', 's__parainfluenzae']
971607	['k__Bacteria', 'p__Firmicutes', 'c__Bacilli', 'o__Lactobacillales', 'f__Streptococcaceae', 'g__Streptococcus', 's__']
4314014	['k__Bacteria', 'p__Actinobacteria', 'c__Actinobacteria', 'o__Actinomycetales', 'f__Propionibacteriaceae', 'g__', 's__']
2825358	['k__Bacteria', 'p__Fusobacteria', 'c__Fusobacteriia', 'o__Fusobacteriales', 'f__Fusobacteriaceae', 'g__Fusobacterium', 's__']
54330	['k__Bacteria', 'p__Bacteroidetes', 'c__Bacteroidia', 'o__Bacteroidales', 'f__Prevotellaceae', 'g__Prevotella', 's__']
557100	['k__Bacteria', 'p__Bacteroidetes', 'c__Flavobacteriia', 'o__Flavobacteriales', 'f__Flavobacteriaceae', 'g__Capnocytophaga', 's__']
4330972	['k__Bacteria', 'p__Proteobacteria', 'c__Betaproteobacteria', 'o__Neisseriales', 'f__Neisseriaceae', 'g__Kingella', 's__']
4306049	['k__Bacteria', 'p__Proteobacteria', 'c__Gammaproteobacteria', 'o__Pasteurellales', 'f__Pasteurellaceae', 'g__Haemophilus', 's__']
